# Supplementary material for: Cannabinol’s Modulation of Genes Involved in Oxidative Stress Response and Neuronal Plasticity: A Transcriptomic Analysis
Source: Antioxidants (Basel). 2025 Jun 17;14(6):744. doi: 10.3390/antiox14060744 (PMC12189254; doi:10.3390/antiox14060744)
Supplement: Supplementary file 1 [file antioxidants-14-00744-s001.zip]

Archive with 4 entries (4 files):
- Figure legend.pdf
- Table S1.xlsx
- Table S2.xlsx
- Table S3.xlsx
