# Supplementary material for: Cannabinol’s Modulation of Genes Involved in Oxidative Stress Response and Neuronal Plasticity: A Transcriptomic Analysis
Source: Antioxidants (Basel). 2025 Jun 17;14(6):744. doi: 10.3390/antiox14060744 (PMC12189254; doi:10.3390/antiox14060744)
Supplement: Supplementary file 1 [file antioxidants-14-00744-s001.zip › Table S1.xlsx]

## Sheet: Tabella DEGs x Concentrazione C
GeneID	CBN5		CBN10		CBN20		CBN50		CBN100
	log2FoldChange	padj	log2FoldChange	padj	log2FoldChange	padj	log2FoldChange	padj	log2FoldChange	padj
1110004F10Rik							-0.112	0.00645	-0.279	2.45e-13
1110051M20Rik					0.521	0.0016	0.39	0.0274	0.467	0.00485
1110059G10Rik							-0.495	0.00873	-0.495	0.00601
1500002C15Rik					1.065	0.00106	0.72	0.0445	1.046	0.00118
1600012H06Rik									1.516	0.0105
1700003D09Rik	-5.154	0.00253	-4.746	0.00585	-4.852	0.00463	-4.682	0.0063	-4.834	0.00422
1700017B05Rik									0.788	3.51e-05
1700037H04Rik									-0.501	0.000517
1700110K17Rik									4.958	0.00302
1810013L24Rik	-0.067	0.00701	0.087	0.000683	0.085	0.000697	0.099	0.000102	0.109	6.49e-06
1810014B01Rik	2.07	1.3e-06	1.188	0.0174	1.497	0.00139	1.667	0.000329	1.454	0.0018
2300009A05Rik			0.413	0.0241	0.723	1.06e-05	0.713	2.35e-05	0.729	7.04e-06
2310022B05Rik									0.485	0.0272
2310033P09Rik	-0.788	1.06e-05	-1.682	6.27e-13	-1.01	3.02e-07	-1.103	1.33e-07	-0.555	0.00265
2310039H08Rik							2.89	0.0209	2.516	0.0459
2510039O18Rik	-0.217	0.0302	-0.268	0.0131	-0.245	0.0203	-0.66	2.45e-09	-0.766	9.9e-13
2700049A03Rik							0.491	0.0227	0.497	0.0162
2810004N23Rik									1.668	0.029
3000002C10Rik			0.702	0.00646	1.512	3.24e-12	0.682	0.0087	0.744	0.00268
4930430F08Rik			-0.552	0.00275	-0.435	0.0143	-0.488	0.00816	-0.362	0.0391
4932438A13Rik	0.068	0.00218	0.137	8.32e-10	0.199	4.66e-21	0.121	1.05e-07	0.169	2.55e-15
4933421A08Rik									1.454	0.0018
5031439G07Rik	-0.478	2.48e-09	-0.541	6.31e-10	-0.451	1.06e-07	-0.621	3.37e-12	-0.4	2.03e-06
5430405H02Rik									5.181	0.00181
5930430L01Rik									4.695	0.00548
6430548M08Rik					-0.248	0.0372	-0.25	0.0424	-0.607	3.08e-07
7SK	0.286	0.000531	0.213	0.0198	0.555	1.37e-12	0.614	8.1e-15	0.855	1.96e-31
9130213A22Rik			5.783	0.000481	5.525	0.000888	5.11	0.00253	5.543	0.000731
9330159F19Rik	0.567	0.000987	0.476	0.0113	0.446	0.0163	0.54	0.00356	0.71	3.27e-05
9430015G10Rik							2.33	0.000187	1.516	0.0233
9430091E24Rik									1.309	0.00193
9530068E07Rik			1.893	0.0131	2.234	0.00215	1.819	0.018	2.668	0.000118
9930014A18Rik							4.847	0.00463	4.958	0.00302
9930021J03Rik	0.168	0.00074	0.132	0.0155	0.285	6.05e-09	0.207	8.05e-05	0.186	0.00027
A230006K03Rik	-3.23	8.39e-12	-2.823	3.39e-09	-1.813	2.14e-07	-7.786	7.87e-07	-2.688	1.1e-09
A530083I20Rik	-6.417	8.43e-05	-1.567	0.0213	-6.115	0.000185	-5.945	0.000289	-1.332	0.0312
A630089N07Rik									0.677	0.00919
A730011C13Rik					0.931	2.25e-05	0.751	0.00134	0.576	0.0146
AW209491									0.792	6.68e-05
AY036118									3.1	0.0103
Aaas									-0.12	0.0183
Aamp	-0.113	0.0205	-0.211	3.61e-05	-0.341	4.54e-12	-0.134	0.0106	-0.312	2.16e-10
Aanat									4.958	0.00302
Aars			-0.148	1.37e-18	-0.144	2.37e-18	-0.169	1.61e-23	-0.209	1.53e-37
Abca1					0.217	0.000671	0.287	6.12e-06	0.468	4.05e-16
Abcb1b							-0.23	0.0374	-0.446	2.18e-05
Abcf2	-0.131	7.07e-08	-0.104	9.19e-05	-0.153	1.9e-09	-0.263	3.34e-24	-0.292	2.99e-31
Abhd17a	-0.54	9.54e-15	-0.523	5.53e-12	-0.419	1.24e-08	-0.497	8.85e-11	-0.365	5.83e-07
Abhd5			-0.33	8.07e-16	-0.275	6.97e-12	-0.196	2.92e-06	-0.3	5e-14
Abl2					0.221	1.39e-10	0.087	0.0254	0.213	5.23e-10
Ablim1							0.167	0.00463	0.153	0.00706
Ablim3									-0.638	0.0217
Abraxas2	0.172	0.000945	0.26	9.67e-07	0.267	2.55e-07	0.261	1.03e-06	0.261	4.06e-07
Acad8	-0.689	1.49e-10	-0.526	5.69e-06	-0.268	0.0175	-0.962	9.32e-15	-0.56	6.32e-07
Acads									-0.384	0.0296
Acat1	-0.176	6.22e-06	-0.147	0.000552	-0.095	0.0254	-0.195	3.82e-06	-0.372	3.23e-20
Acbd3									-0.11	0.0106
Acbd5									0.369	0.00132
Aco2	-0.107	4.82e-15	-0.054	0.000532	-0.194	2.15e-42	-0.169	1.94e-30	-0.26	8.06e-74
Acot13									1.204	7.29e-06
Acot2			-0.719	0.00016	-0.657	0.000355	-0.465	0.0131	-0.531	0.00314
Acot7	-0.254	4.9e-41	-0.259	7.3e-37	-0.307	8.8e-53	-0.475	5.23e-111	-0.551	7.71e-154
Actb	-0.213	0	-0.303	0	-0.423	0	-0.372	0	-0.451	0
Actg1	-0.082	7.94e-23	-0.201	8.77e-115	-0.271	6.42e-211	-0.252	3.73e-173	-0.264	9.1e-200
Actg2			-3.23	0.000129	-4.335	0.000194	-4.165	0.000359	-6.76	2.13e-05
Actl6a					-0.245	0.000153	-0.266	6.75e-05	-0.379	2.78e-09
Actn1	-0.09	7.11e-06	-0.126	2.73e-09	-0.092	1.54e-05	-0.062	0.00537	-0.136	4.55e-11
Actn2			0.265	0.0214	0.251	0.027	0.456	2.26e-05	0.393	0.000209
Actn4	-0.133	9.75e-09	-0.128	3.95e-07	-0.174	5.46e-13	-0.133	1.35e-07	-0.253	5.27e-26
Actr1b			-0.16	5.89e-08	-0.085	0.00453	-0.14	3.22e-06	-0.124	2.03e-05
Actr2			-0.08	0.00117	-0.066	0.00618	-0.067	0.0072	-0.167	2.78e-13
Actr3			0.067	0.0182	-0.074	0.00859	-0.126	8.82e-06	-0.296	1.39e-28
Acvr1							0.335	7.17e-05	0.23	0.00666
Adam10	0.176	4.01e-12	0.234	6.06e-19	0.19	4.64e-13	0.127	7.33e-06	0.15	2.3e-08
Adam19			0.421	0.0402	0.645	0.000614	0.754	5.58e-05	0.474	0.0147
Adamts12									1.516	0.0233
Adamts6							0.478	0.02	0.401	0.0478
Adck1	-1.167	1.22e-05	-0.759	0.00597	-0.865	0.00153	-1.503	2.93e-06	-2.332	5.4e-10
Adck5									-0.954	0.000507
Adcy4			0.66	0.0297	0.728	0.0126	0.609	0.0491	1.826	3.32e-14
Adcy5							1.542	0.0245	1.931	0.00235
Add3							0.186	0.0175	0.166	0.0295
Adgrg1	0.471	0.00864	0.388	0.0486	-0.862	0.000197	0.536	0.00447	-0.477	0.0299
Adgrl2	0.439	3.47e-14	0.331	2.34e-07	0.389	2.18e-10	0.281	2.02e-05	0.348	1.74e-08
Adgrl3	1.052	0.000296	1.241	2.37e-05	1.075	0.000317	1.334	4.17e-06	0.86	0.00512
Adhfe1									1.123	0.033
Adipor2					0.21	0.0477	0.375	0.000222	0.38	9.91e-05
Adnp2			-0.674	0.022	-1.02	0.000692	-1.222	0.000176	-1.069	0.000375
Adsl							-0.264	0.000927	-0.288	0.000152
Aebp2	0.294	4.73e-17	0.267	1.53e-12	0.146	0.000228	0.101	0.0165	0.192	4.57e-07
Aen	-0.229	0.0103	-0.246	0.0109	-0.559	2.74e-09	-0.27	0.00538	-0.36	0.000102
Afap1l1									0.353	0.00373
Aftph									-0.234	7.86e-06
Agap1	-0.072	0.0205	-0.143	9.37e-06	-0.236	2.54e-14	-0.178	3.57e-08	-0.189	1e-09
Agbl3									1.346	0.0145
Agbl5			0.179	0.0443	0.278	0.000771	0.401	6.66e-07	0.309	0.000129
Agl	0.333	0.0165	0.315	0.0357	0.419	0.00291	0.409	0.00472	0.411	0.00324
Ago3			0.404	5e-10	0.298	7.11e-06	0.158	0.0314	0.421	2.43e-11
Agpat3	-0.307	1.78e-08	-0.211	0.00043	-0.407	1.59e-12	-0.461	1.41e-14	-0.445	1.08e-14
Agpat5					-1.026	0.000341	-0.583	0.0374	-1.069	0.000189
Agrn	0.374	8.07e-10	0.355	5.16e-08	0.264	6.91e-05	0.346	1.51e-07	0.51	3.64e-17
Ahcy			-0.098	0.0406	-0.199	9.38e-06	-0.27	3.81e-09	-0.38	6.84e-18
Ahcyl1	-0.182	3.77e-21	-0.101	2.5e-06	-0.147	7.3e-13	-0.094	1.42e-05	-0.203	1.63e-23
Ahcyl2	-0.166	3.94e-07	-0.176	6.39e-07	-0.197	9.48e-09	-0.236	2.36e-11	-0.195	1.08e-08
Ahnak	0.048	0.00668	0.074	6.47e-05	0.153	1.16e-19	0.18	9.18e-26	0.403	1.03e-143
Ahnak2							1.585	0.00381	1.989	9e-05
Ahsa2									0.442	0.0039
Aida	0.17	1.43e-06	0.316	2.34e-19	0.235	3.52e-11	0.155	5.23e-05	0.113	0.0029
Aimp2									-0.677	1.35e-05
Aip	-0.151	0.0357	-0.24	0.00171	-0.552	1e-13	-0.268	0.000489	-0.538	3.21e-13
Ak2			-0.231	3.63e-17	-0.198	1.47e-13	-0.207	7.12e-14	-0.304	4.7e-30
Akap1	-0.428	2.93e-10	-0.288	0.000102	-0.282	9.72e-05	-0.595	3.67e-15	-0.577	1.85e-15
Akap8l					0.1	0.00465	0.246	8.92e-14	0.229	9.49e-13
Akip1	0.334	0.0383	0.905	6.17e-10	0.563	0.000334	0.514	0.00163	0.375	0.0226
Akirin1			0.514	4.83e-11	0.272	0.00118	0.307	0.000298	0.196	0.0227
Akr1b3					-0.141	0.022	-0.234	0.00018	-0.147	0.015
Akt1	-0.164	3.89e-12	-0.118	5.57e-06	-0.131	1.81e-07	-0.192	5.08e-14	-0.266	2.67e-27
Akt3			0.109	6.21e-07	0.144	3.56e-12	0.172	2.58e-16	0.151	1.76e-13
Aldh18a1									0.12	0.011
Aldh1l2									0.165	0.00935
Aldh2	-0.215	0.0129	-0.497	9.03e-08	-0.696	4.86e-14	-0.558	3.5e-09	-0.234	0.00934
Aldoa					-0.172	2.69e-26	-0.178	1.26e-26	-0.32	5.92e-86
Aldoart1							5.11	0.00253	4.958	0.00302
Alg1									-0.336	7.54e-07
Alg2									0.516	0.00779
Alkbh7	-1.167	0.0378	-6.009	0.000257	-6.115	0.000185	-3.502	0.00353	-3.654	0.00197
Alkbh8									1.1	0.00122
Alms1	0.719	6.12e-05	0.57	0.00389	0.562	0.00371	0.748	7.76e-05	0.88	7.13e-07
Alpl									-0.334	0.00128
Als2cl									0.715	0.0384
Alyref					-0.527	0.000417	-1.461	7.39e-16	-0.583	8.99e-05
Amd-ps7									3.252	0.00659
Amn1									0.326	0.0435
Ampd3	0.171	0.00523	0.277	7.85e-06	0.167	0.00928	0.385	1.16e-10	0.486	4.82e-18
Anapc10	0.294	0.00494	0.349	0.00147	0.654	1.86e-11	0.608	1.83e-09	0.659	9.82e-12
Anapc13	-0.31	0.0362	-0.827	7.16e-07	-0.684	1.82e-05	-0.445	0.00606	-0.958	5.98e-09
Anapc15	-0.42	2.1e-18	-0.456	2.55e-18	-0.136	0.0095	-0.366	3.13e-12	-0.528	6.33e-25
Angpt1									1.931	0.0358
Angptl2							0.307	0.00952	-0.316	0.0129
Ank2							0.076	0.0039	0.108	1.1e-05
Ank3					0.223	2.53e-06	0.242	5.84e-07	0.233	6.44e-07
Ankhd1	0.275	2.6e-11	0.268	1.09e-09	0.528	5.59e-40	0.318	2.85e-13	0.338	7.35e-16
Ankle2					3	0.000429	2.082	0.0248	2.931	0.000525
Ankra2					-0.212	0.0214	0.228	0.00862	0.258	0.00184
Ankrd12	0.392	3.13e-08	0.495	9.99e-12	0.3	9.19e-05	0.331	2.11e-05	0.561	9.12e-16
Ankrd26							-3.725	0.00171	-1.069	0.0478
Ankrd44									0.195	0.0136
Ankrd49									-0.493	0.0334
Ankrd52	-0.326	3.76e-82	-0.22	1.5e-33	-0.069	0.000236	-0.048	0.0145	-0.124	4.95e-12
Anp32b-ps1									1.046	0.00118
Anxa6	-0.123	0.000136	-0.085	0.0167	-0.179	6.74e-08	-0.132	0.000159	-0.128	0.000141
Ap1b1	-0.175	1.2e-10	-0.193	4.16e-11	-0.124	2.18e-05	-0.164	3.56e-08	-0.244	7.03e-18
Ap1g1			0.18	1.42e-15	0.116	4.96e-07	0.173	3.39e-14	0.144	1.2e-10
Ap1m1	-0.249	4.66e-05	-0.154	0.0225	-0.311	1.28e-06	-0.28	2.68e-05	-0.634	2.36e-22
Ap1s1					-0.245	7.76e-06	-0.228	6.25e-05	-0.236	1.43e-05
Ap2a1	-0.173	1.63e-11	-0.074	0.0106	-0.203	4.23e-14	-0.213	1.96e-14	-0.279	1.63e-25
Ap2a2			-0.087	0.0014	-0.181	1.36e-12	-0.098	0.000355	-0.151	4.1e-09
Ap2b1	0.119	6.7e-09	0.079	0.000635	0.106	1.37e-06	0.059	0.0126	0.069	0.00229
Ap2m1					-0.089	5.95e-06	-0.151	1.85e-14	-0.185	1.39e-22
Ap3b1	0.233	4.31e-07	0.145	0.00527	0.21	1.74e-05	0.144	0.00574	0.204	2.59e-05
Ap3m1-ps							3.404	0.00493	2.516	0.0459
Ap3m2	-0.837	6.48e-08	-0.679	4.65e-05	-0.785	1.78e-06	-1.07	2.38e-09	-0.71	1.14e-05
Ap3s1-ps2									2.416	6.71e-06
Ap4e1	0.278	0.000112	0.324	1.73e-05	0.302	4.94e-05	0.48	2e-11	0.413	5.54e-09
Ap5s1									6.074	0.00017
Ap5z1							4.847	0.00463	4.695	0.00548
Apbb1	-0.172	1.36e-06	-0.3	1.97e-15	-0.324	1.38e-18	-0.342	3.45e-19	-0.205	2.71e-08
Apc2									0.335	3.62e-05
Aplp1					-0.156	0.00362	-0.153	0.00573	-0.159	0.00275
Apmap									-0.654	0.00307
Apobec3									3.39	0.00437
Apoe							1.182	0.0282	1.211	0.0195
App	-0.234	6.23e-41	-0.247	3.07e-39	-0.272	2.91e-49	-0.254	9.95e-41	-0.268	8.95e-48
Appbp2	0.249	5.03e-05	0.417	8.48e-12	0.169	0.0118	0.272	3.14e-05	0.143	0.0343
Aqp11									1.39	0.0412
Aqp3							3.404	0.00493	3.39	0.00437
Aqp5									4.958	0.00302
Arcn1			0.079	1.84e-05	-0.065	0.00061	-0.042	0.0379	-0.051	0.00781
Arf1	-0.101	3.33e-07	-0.048	0.0333	-0.116	2.06e-08	-0.169	1.18e-15	-0.169	1.01e-16
Arfgef3					0.074	0.00337	0.136	2.65e-08	0.149	1.65e-10
Arglu1					0.291	2.45e-19	0.465	8.12e-49	0.208	5.29e-10
Arhgap10									-0.197	0.00536
Arhgap12					0.338	1.83e-05	0.319	9.46e-05	0.368	1.9e-06
Arhgap19									-0.268	0.0002
Arhgap26					0.219	4.37e-17	0.148	1.13e-07	0.106	0.000137
Arhgap35									0.115	0.0157
Arhgap5	0.327	2.14e-22	0.386	5.64e-28	0.401	1.62e-31	0.237	2.62e-10	0.334	1.24e-21
Arhgdia			-0.231	1.25e-17	-0.159	2.68e-09	-0.245	2.76e-19	-0.258	1.02e-22
Arhgef10l							0.226	9.48e-05	0.277	3.52e-07
Arhgef25	0.332	2.23e-07	0.215	0.00303	0.332	6.88e-07	0.192	0.0088	0.526	4.19e-17
Arhgef40	0.543	2.43e-11	0.336	0.000296	0.432	7.96e-07	0.219	0.0261	0.638	8.5e-15
Arid1a			-0.032	0.000817	0.119	9.69e-47	0.157	3.23e-78	0.167	2.81e-93
Arid2	0.056	0.0088	0.138	4.77e-11	0.14	8.14e-12	0.213	1.27e-25	0.276	3.9e-46
Arid3b					0.508	0.00126	0.554	0.000515	0.58	0.000148
Arid5b	0.375	0.00255	0.297	0.0304	0.645	6.67e-08	0.632	2.77e-07	0.803	2.25e-12
Arih2			0.101	0.0215	0.136	0.00104	0.12	0.00556	0.103	0.0137
Arl15			0.629	0.00166	0.574	0.00388	0.761	9.07e-05	0.969	6.49e-08
Arl6ip4							-0.281	0.0159	0.226	0.0289
Arl6ip5	-0.704	2.43e-07	-0.41	0.00507	-0.366	0.01	-0.619	3.58e-05	-0.74	3.3e-07
Arl8a					-0.135	0.000383	-0.129	0.00104	-0.114	0.00253
Arl8b	0.288	2.68e-09	0.506	7.34e-26	0.253	9.08e-07	0.251	2.2e-06	0.164	0.00221
Armc5					-0.625	1.16e-05	-0.556	0.000163	-0.319	0.0219
Armc8							0.098	0.00372	0.072	0.0295
Arpc1a	-0.204	3.6e-05	-0.184	0.000606	-0.183	0.000466	-0.133	0.0149	-0.261	3.32e-07
Arpc1b	-0.365	4.79e-13	-0.407	1.12e-13	-0.471	1.76e-18	-0.248	8.44e-06	-0.363	9.47e-12
Arpc3	-0.251	0.00133	-0.265	0.00179	-0.236	0.00447	-0.35	4e-05	-0.596	6.27e-13
Arpp21									-5.512	0.000821
Arrdc3									-0.445	7.14e-09
Ascc1			-0.484	0.0144	-1.497	2.77e-11	-1.742	3.18e-12	-0.413	0.0295
Asl					-0.198	4.31e-08	-0.255	6.42e-12	-0.236	4.14e-11
Asnsd1					-1.788	0.00697	-2.033	0.00606	-1.77	0.0067
Aspscr1	-0.441	7.22e-09	-0.61	3.75e-13	-0.366	6.14e-06	-0.541	1.48e-10	-0.601	1.67e-13
Asrgl1					-0.747	0.000273	-1.012	5.29e-06	-1.016	1.6e-06
Ass1			-0.509	0.0102	-0.59	0.00238	-0.901	1.77e-05	-1.193	1.39e-08
Asxl1	0.182	0.00108	0.165	0.00613	0.17	0.0037	0.354	1.45e-10	0.367	5.07e-12
Atad1	0.191	8.07e-07	0.27	1.08e-11	0.14	0.000838	0.178	2.42e-05	0.089	0.041
Atad2	0.25	6.92e-12	0.194	1.27e-06	0.112	0.00669	0.194	1.59e-06	0.129	0.00151
Atat1					0.625	6.31e-06	0.616	1.46e-05	0.609	9.84e-06
Atf2									0.146	2.31e-06
Atf7ip	0.305	4.07e-08	0.259	2.02e-05	0.278	2.26e-06	0.3	5.9e-07	0.291	5.37e-07
Atg13	0.277	0.00116	0.595	2.57e-13	0.575	7.57e-13	0.619	2.68e-14	0.832	4.51e-28
Atg4a	0.374	4.44e-06	0.236	0.0101	0.36	2.51e-05	0.578	1.32e-12	0.419	4.05e-07
Atmin							0.296	0.008	-0.381	0.00146
Atp11b					0.19	2.99e-05	0.175	0.000237	0.169	0.000224
Atp11c	0.295	0.000143	0.263	0.0018	0.236	0.00463	0.221	0.0102	0.427	2.45e-08
Atp1a1			-0.076	4.95e-13	-0.227	3.77e-112	-0.185	1.81e-71	-0.124	3.66e-35
Atp1a3	-0.207	1.63e-10	-0.232	3.16e-11	-0.211	7.12e-10	-0.259	1.74e-13	-0.386	1.16e-29
Atp2a1			0.844	0.00643	1.097	0.000153	0.752	0.018	0.757	0.0135
Atp2a2			0.036	0.0194	-0.096	2.04e-11	-0.086	8.52e-09	-0.145	6.17e-25
Atp2b1	0.125	3.53e-13	0.098	1.72e-07	0.12	2.59e-11	0.078	5.66e-05	0.166	2.84e-21
Atp5a1			-0.133	0.00279	-0.28	2.71e-11	-0.311	8.65e-13	-0.23	4.44e-08
Atp5b					-0.152	4.66e-77	-0.151	4.08e-71	-0.254	2.64e-206
Atp5c1	-0.276	1.65e-09	-0.208	3.14e-05	-0.171	0.000526	-0.311	4.8e-10	-0.535	5.56e-28
Atp5g1	-0.164	3.97e-18	-0.049	0.0261	-0.184	2.07e-20	-0.182	9.74e-19	-0.274	2.79e-43
Atp5l	-0.176	2.69e-10	-0.125	4.47e-05	-0.2	6.97e-12	-0.333	1.97e-28	-0.246	1.86e-17
Atp5pb			-0.283	0.00213	-0.3	0.00083	-0.486	1.69e-07	-0.438	7.89e-07
Atp6ap1					-0.173	0.0168	-0.337	4.4e-06	-0.382	5.59e-08
Atp6v0c	-0.389	0.00704	-0.321	0.0422	-0.499	0.00121	-0.719	1.04e-05	-0.951	3.45e-09
Atp6v0c-ps2	-0.543	6.01e-13	-0.481	3.94e-09	-0.772	6.42e-21	-0.766	3.45e-19	-0.691	1.65e-17
Atp6v0d1									-0.301	4.03e-06
Atp6v0e			-0.932	7.57e-06	-1.973	5.42e-15	-0.969	4.85e-06	-1.121	6.46e-08
Atp6v1a	-0.12	0.0399	-0.202	0.00101	-0.236	7.46e-05	-0.276	7.07e-06	-0.27	4.52e-06
Atp6v1b2	0.079	0.00558	0.087	0.00454	-0.122	5.17e-05	-0.177	6.56e-09	-0.146	8.11e-07
Atp6v1c1					-0.217	1.54e-07	-0.247	7.81e-09	-0.216	1.44e-07
Atraid					0.206	0.0164	-0.19	0.048	-0.4	1.01e-05
Atxn2l					0.085	1.31e-12	0.219	9.67e-80	0.205	2.81e-73
Atxn3					0.673	0.00112	0.79	0.00012	0.691	0.000682
Atxn7									0.203	0.0378
Atxn7l2	0.291	0.00913	0.53	1.27e-06	0.436	8.35e-05	0.617	9.14e-09	0.58	3.45e-08
Auh									-0.329	0.0102
Axin1	0.601	6.32e-08	0.301	0.0215	0.347	0.0057	0.661	1.43e-08	0.528	6.33e-06
Azin1	0.174	1.15e-11	0.218	4.53e-16	0.153	1.87e-08	0.133	3.05e-06	0.067	0.0218
B3galnt1							-0.304	0.0112	-0.456	7.48e-05
B3gntl1									2.516	0.0459
B4galt2							0.393	0.00464	0.348	0.0102
B4galt6	-0.243	8.24e-06	-0.53	2.7e-19	-0.35	8.24e-10	-0.443	7.35e-14	-0.23	5.63e-05
BC005537	0.088	0.00458	0.249	1e-16	0.253	7.62e-18	0.181	6.96e-09	0.325	5.18e-30
BC024063	0.982	7.03e-05	1.067	2.78e-05	0.913	0.000429	1.082	2.24e-05	1.499	9.57e-11
BC034090									2.516	0.0459
BC048403			-0.383	3.56e-06	-0.261	0.00134	-0.198	0.0189	-0.346	1.54e-05
BC060293									4.695	0.00548
BC085271			1.064	1.5e-05	0.791	0.00207	0.683	0.0111	1.243	8.62e-08
Bag2	-0.769	4.65e-05	-0.88	2.9e-05	-0.921	7.6e-06	-1.146	2.8e-07	-1.035	6.66e-07
Bag6					0.126	6.46e-09	0.067	0.00487	0.088	7.9e-05
Bahcc1									0.379	1.88e-06
Baiap2									0.41	0.000285
Bak1							2.89	0.0209	2.516	0.0459
Bambi			-0.35	0.0192	-0.608	3.66e-05	-0.312	0.0385	-0.59	5.32e-05
Banf1	-0.098	0.000353	-0.117	6.24e-05	-0.334	1.14e-33	-0.4	5.86e-44	-0.31	2.06e-29
Banp									0.245	0.029
Bap1	-0.196	2.4e-07	-0.181	1.15e-05	-0.219	4.44e-08	-0.155	0.00023	-0.2	5.38e-07
Bard1	-1.186	0.000299	-2.026	4.28e-06	-0.74	0.0241	-0.874	0.0118	-1.413	0.000114
Baz2b	0.252	3.81e-05	0.291	5.7e-06	0.3	1.55e-06	0.258	8.85e-05	0.404	1.24e-11
Bbc3									0.696	0.0337
Bbs1							1.372	0.00257	1.009	0.032
Bbs7									0.42	0.0376
Bbx	0.19	5.74e-08	0.232	1.97e-10	0.125	0.00112	0.142	0.000273	0.224	3.62e-10
Bcap29									-1.207	0.00549
Bcas1									4.958	0.00302
Bcas2	-0.223	5.9e-06	-0.331	2.91e-10	-0.254	8.42e-07	-0.162	0.00283	-0.365	8.48e-13
Bcas3	0.302	2.07e-06	0.246	0.000417	0.325	8.39e-07	0.542	7.91e-18	0.438	3.45e-12
Bche					1.415	0.0104	1.667	0.00209	1.668	0.00157
Bcl6							0.456	0.00542	0.505	0.00122
Bcl6b					0.794	0.0173	1.156	0.000258	1.109	0.000344
Bcl7b			-0.219	0.0027	-0.24	0.000713	-0.248	0.000723	-0.492	2.33e-12
Bcl9	0.178	0.000178	0.3	2.83e-10	0.447	8.6e-24	0.403	2.6e-18	0.486	1.68e-28
Bclaf1	0.163	3.44e-22	0.138	4.85e-14	0.183	1.49e-25	0.206	9.47e-31	0.149	5.75e-17
Bdp1	0.441	1.71e-22	0.586	1.11e-36	0.465	2.62e-23	0.468	1.75e-22	0.762	6.78e-67
Bex1									2.252	0.00025
Bex2									0.609	0.0407
Bex3	-0.224	1.21e-19	-0.314	6.15e-32	-0.334	2.3e-37	-0.473	2.86e-66	-0.449	2.85e-64
Bhmt2									4.958	0.00302
Bicra									0.269	0.00573
Birc6	0.08	7.68e-09	0.063	2.76e-05	0.047	0.00222	0.082	3.67e-08	0.098	5.34e-12
Bloc1s2	0.636	2.13e-05	0.911	7.23e-10	1.067	4.37e-14	0.656	3.57e-05	0.948	4.16e-11
Bloc1s6									1.39	0.0412
Bmpr1a	0.27	1.73e-13	0.171	3.2e-05	0.119	0.00464	0.229	1.15e-08	0.235	1.31e-09
Bmpr2	0.229	5.14e-17	0.183	1.04e-09	0.25	1.21e-18	0.136	1.39e-05	0.345	4.72e-36
Bmyc									1.805	0.0161
Bnip1	-0.52	0.00141	-0.397	0.0249	-0.905	5.31e-07	-0.837	7.01e-06	-0.43	0.0114
Bnip3l	0.108	0.0436	0.276	9.54e-08	0.2	0.000149	0.145	0.00983	0.191	0.000278
Bod1	-0.212	0.00561	-0.242	0.00343	-0.352	1.11e-05	-0.335	5.56e-05	-0.29	0.000273
Bok	-0.417	0.00144	-0.315	0.0272	-0.734	2.4e-07	-0.361	0.0119	-0.301	0.0285
Bola2	-0.249	1.52e-44	-0.099	5.78e-07	-0.061	0.00225	-0.11	3.01e-08	-0.377	2.85e-87
Bop1	-0.287	5.69e-21	-0.22	3.44e-11	-0.39	2.84e-33	-0.341	2.09e-24	-0.454	7.73e-44
Borcs6	-0.575	0.00011	-0.336	0.0369	-0.72	7.02e-06	-0.682	3.99e-05	-0.834	2.4e-07
Bpnt1	-0.211	0.0361	-0.779	2.7e-12	-0.519	8.8e-07	-0.568	2.42e-07	-0.711	3.03e-11
Braf									0.127	9.78e-05
Brap					-0.777	1.92e-11	-0.339	0.00364	-0.417	0.000191
Brd2	-0.209	2.56e-12	-0.177	4.63e-08	-0.121	0.000183	-0.183	2.01e-08	-0.24	1.59e-14
Brd8					0.176	6.25e-08	0.215	6.17e-11	0.268	6.54e-18
Bri3			-2.152	0.0193	-2.257	0.0133	-2.087	0.0227	-3.239	0.00714
Bri3bp	-0.439	0.000325	-0.31	0.0198	-0.827	6.52e-10	-0.431	0.00133	-0.548	2.16e-05
Brix1	0.117	0.0101	0.178	0.000142	0.194	1.7e-05	0.119	0.0147	0.211	1.91e-06
Brk1	-0.274	3.82e-12	-0.17	9.69e-05	-0.108	0.0134	-0.173	8.44e-05	-0.328	2.56e-15
Bsdc1	0.32	0.00024	0.463	1.41e-07	0.326	0.000333	0.635	4.64e-14	0.53	3e-10
Bsg					0.26	0.0119	0.238	0.0262	0.268	0.00832
Bsn					0.292	6.6e-06	0.357	3.78e-08	0.252	0.000121
Btbd8									0.758	0.00302
Btd									2.252	0.0112
Bub3	-0.11	5.23e-06	-0.119	4.33e-06	-0.225	5.23e-20	-0.182	9.63e-13	-0.328	1.29e-40
Bud31	0.397	4.67e-21	0.463	5.47e-26	0.502	6.9e-32	0.244	3.81e-07	0.399	8.27e-20
C030006K11Rik									1.153	0.0428
C1d									1.39	0.0412
C1qbp							-0.133	0.0337	-0.334	1.02e-08
C2cd3					0.208	0.00508	0.264	0.00039	0.252	0.000455
C2cd5			0.278	6.16e-08	0.324	5.31e-11	0.399	8.31e-16	0.283	1.43e-08
C430049B03Rik	-2.711	0.0361	-4.746	0.00585	-4.852	0.00463	-4.682	0.0063	-4.834	0.00422
C4a							-1.198	0.000978	0.701	0.00437
C9orf72			-0.269	0.0194	-0.468	2.78e-05	-0.602	2.6e-07	-0.63	1.94e-08
Cabin1			0.072	0.0373	0.212	2.2e-12	0.162	4.55e-07	0.148	2.13e-06
Cabyr							3.542	0.00327	3.252	0.00659
Cacna1a							0.583	1.65e-08	0.752	5.09e-15
Cacna1b			0.115	0.0171	0.125	0.0071	0.354	7.88e-17	0.175	8.59e-05
Cacna1c	-0.068	0.0138	0.078	0.0063	0.139	1.48e-07	0.185	2.27e-12	0.177	4.61e-12
Cacna1g			1.176	0.0023	1.604	5.98e-06	1.774	4.37e-07	2.184	2.88e-11
Cacna1h	-0.471	3.04e-19	-0.316	2.89e-08	-0.154	0.00698	0.146	0.00888	0.172	0.00117
Cacybp	0.11	0.000213	0.329	2.36e-31	0.294	9.3e-26	0.23	7.59e-15	0.157	1.33e-07
Cad			-0.062	0.00845	-0.054	0.0206	-0.074	0.00156	-0.245	9.4e-30
Cadm1	-0.141	3.78e-12	-0.117	1.32e-07	-0.19	2.71e-19	-0.116	2.34e-07	-0.208	7.48e-23
Calhm5							-4.682	0.0063	-4.834	0.00422
Calm1	-0.115	9e-05	0.072	0.0231	-0.148	1.26e-06	-0.101	0.00171	-0.197	6.02e-11
Calm3	-0.172	2.42e-15	-0.356	3.4e-52	-0.334	2.14e-48	-0.408	1.13e-65	-0.431	4.94e-77
Calr			-0.149	2.58e-08	-0.35	1.38e-41	-0.314	9.63e-32	-0.306	2.13e-32
Camk2a			0.23	0.00121	0.303	6.72e-06	0.205	0.00475	0.348	1.1e-07
Camkmt					0.291	0.000294	0.347	1.76e-05	0.261	0.0012
Camsap2	0.163	0.00204	0.147	0.00982	0.31	1.37e-09	0.141	0.0147	0.23	1.23e-05
Cant1							-0.679	0.00144	-0.547	0.00615
Canx	0.142	7.77e-31	0.138	1.66e-25	0.056	6.56e-05	0.039	0.00935	0.082	1.35e-09
Capn10									-1.029	0.00177
Capn11									4.695	0.00548
Capza1-ps1	0.391	3.05e-12	0.472	4.28e-16	0.188	0.00324	0.21	0.00123	0.215	0.000597
Capza2									-0.257	1.96e-14
Car12					-0.373	0.000435	-0.45	4.31e-05	-0.256	0.015
Car7			-2.152	0.0193	-1.672	0.0335	-5.53	0.000873	-2.239	0.0126
Carmil3					0.295	9.01e-22	0.316	7.13e-24	0.268	4.21e-18
Cars					0.177	0.0144	0.199	0.00684	0.165	0.0223
Casc3							0.184	0.0176	0.265	0.000229
Cask	0.116	0.000617	0.16	5.41e-06	0.196	5.71e-09	0.11	0.00292	0.16	3.05e-06
Cblb	0.318	0.00651	0.408	0.000756	0.545	1.49e-06	0.271	0.0357	0.334	0.00547
Cbll1	0.408	6.4e-23	0.316	3.48e-12	0.426	3.33e-23	0.342	4.25e-14	0.367	3.81e-17
Cbr1	-0.332	0.0126	-0.304	0.0369	-0.362	0.0103	-0.639	1.83e-05	-0.416	0.00298
Cbwd1							-0.321	2.3e-08	-0.173	0.002
Cbx1	0.104	0.00966	0.156	0.000153	0.143	0.000458	0.177	1.58e-05	0.156	9.91e-05
Cbx5	0.42	1.27e-39	0.279	3.45e-15	0.349	7.83e-25	0.397	6.53e-31	0.323	2.45e-21
Cbx7					0.337	7.53e-05	0.3	0.000736	0.316	0.000205
Ccar1	0.133	5.35e-10	0.155	8.47e-12	0.184	3.57e-17	0.152	3.74e-11	0.198	4.31e-20
Ccdc124	-0.294	3.23e-08	-0.429	8.83e-14	-0.459	3.22e-16	-0.488	6.66e-17	-0.443	2.46e-15
Ccdc127									-1.995	0.00042
Ccdc138									2.252	0.0112
Ccdc158									-2.654	0.0346
Ccdc159									1.018	0.0417
Ccdc28a					0.831	1.26e-06	0.953	2.43e-08	0.896	9.21e-08
Ccdc28b							-1.918	0.0402	1.178	0.0151
Ccdc32									-0.654	0.0414
Ccdc51	3.418	0.00425	2.603	0.0428	3.497	0.00361	3.89	0.00102	3.39	0.00437
Ccdc58									-0.217	0.000494
Ccdc66									1.115	9.65e-05
Ccdc82									1.252	5.63e-05
Ccdc85c	-0.265	0.0014	-0.441	8.32e-07	-0.641	4.11e-13	-0.483	9.73e-08	-0.184	0.0358
Ccdc86	-0.689	0.000291	-0.719	0.000581	-0.681	0.000766	-0.625	0.00277	-0.999	1.9e-06
Ccdc88a	0.293	2.1e-29	0.184	2.8e-10	0.205	3.23e-13	0.22	2.17e-14	0.157	5.36e-08
Ccna2							-0.102	0.0305	-0.154	0.000553
Ccnb1					-0.265	0.000404	-0.16	0.0425	-0.497	2.3e-11
Ccnc			0.224	0.00309	0.295	3.6e-05	0.244	0.00118	0.277	0.000103
Ccnd1	0.06	0.0453	-0.213	3.9e-12	-0.208	3.86e-12	-0.288	9.86e-21	-0.455	2.47e-51
Ccne1									2.516	0.0459
Ccng1							0.46	0.00184	-0.368	0.028
Ccnl1	0.079	0.0115	0.151	1.85e-06	0.324	1.2e-29	0.348	1.59e-32	0.303	8.69e-26
Ccnl2	-0.19	0.00442	0.195	0.00373	0.215	0.000925	0.29	6.43e-06	0.291	2.83e-06
Ccp110			0.332	5.97e-11	0.248	1.47e-06	0.196	0.000345	0.288	9.97e-09
Ccser1			2.773	3.63e-06	1.613	0.0158	2.606	1.79e-05	1.738	0.00729
Cct2	-0.031	0.0181	0.055	3e-05	-0.095	9.4e-14	-0.113	9.23e-18	-0.179	5.21e-46
Cct3	-0.054	0.00254	0.049	0.00916	-0.121	9.71e-12	-0.126	5.79e-12	-0.253	2.43e-47
Cct5	-0.195	1.46e-15	-0.149	2.28e-08	-0.247	8.98e-22	-0.288	2.95e-27	-0.371	1.66e-46
Cct7	-0.098	2.4e-07	0.055	0.00904	-0.105	1.46e-07	-0.148	2.59e-13	-0.355	6.24e-73
Cd151	-0.237	0.00744	-0.239	0.0132	-0.318	0.000663	-0.575	3.56e-09	-0.562	1.66e-09
Cd1d1									-5.097	0.00229
Cd63	-0.242	1.31e-06	-0.338	3.14e-10	-0.298	1.34e-08	-0.386	1.25e-12	-0.298	1.14e-08
Cd81	-0.253	1.19e-09	-0.366	3.81e-16	-0.446	3.9e-24	-0.405	5.23e-19	-0.281	1.16e-10
Cdc14b									0.931	0.00783
Cdc16	0.128	0.00253	0.183	2.76e-05	0.173	6.01e-05	-0.098	0.0463	0.091	0.0459
Cdc20	-0.147	0.0354	-0.721	1.88e-21	-0.461	1.35e-10	-0.406	4.89e-08	-0.865	2.5e-30
Cdc34			-0.11	1.59e-05	-0.149	1.35e-09	-0.209	8.44e-17	-0.381	8.23e-55
Cdc37	-0.198	6.86e-05	-0.34	1.39e-10	-0.266	3.24e-07	-0.357	2.79e-11	-0.326	2.47e-10
Cdc42bpa	0.079	5.68e-06	0.058	0.00285	0.132	5.15e-14	0.157	6.47e-19	0.168	7.04e-23
Cdc42bpb			-0.304	2.04e-05	-0.211	0.0027	-0.217	0.0028	-0.141	0.0463
Cdh23	-2.559	3.99e-05	-2.152	0.000678	-4.257	0.000265	-6.53	5.29e-05	-4.239	0.000237
Cdh5					-4.852	0.00463	-4.682	0.0063	-4.834	0.00422
Cdin1			0.651	5.7e-10	0.307	0.00777	0.508	4.23e-06	0.477	9.33e-06
Cdipt	-0.265	3.94e-05	-0.41	3.14e-09	-0.339	5.41e-07	-0.566	1.31e-15	-0.359	8.69e-08
Cdk1									-0.321	0.000121
Cdk19									0.232	9.23e-08
Cdk2	0.23	1.66e-12	0.149	4.91e-05	0.108	0.00352	0.24	6.41e-12	0.137	0.000142
Cdk5			-0.264	6.17e-06	-0.162	0.00526	-0.12	0.0488	-0.114	0.0498
Cdk5r2	-0.187	4.1e-13	-0.246	9.01e-19	-0.218	9.19e-16	-0.238	2.01e-17	-0.335	5.62e-35
Cdk5rap2					0.282	0.00165	0.365	4.1e-05	0.331	0.000145
Cdkal1									-0.387	0.0464
Cdkn2a	-0.394	1.83e-05	-0.659	8.65e-11	-0.86	2.7e-17	-0.61	2.44e-09	-1.124	5.92e-26
Cdkn2aip									-0.531	0.0102
Cdo1							1.667	0.0131	2.1	0.00077
Cebpa			-0.866	0.034	-1.502	0.000774	-0.918	0.0273	-1.069	0.00817
Cebpb	-0.378	3.36e-10	-0.592	4.6e-19	-0.911	5.37e-41	-0.296	8.02e-06	-0.448	1.95e-12
Cecr2			0.303	0.00914	0.391	0.000392	0.288	0.0145	0.624	8.41e-10
Celf3	-0.337	2.4e-74	-0.144	6.99e-13	-0.092	4.72e-06	-0.144	1.24e-12	-0.208	5.08e-27
Celf4	-0.249	3.85e-15	-0.255	9.58e-14	-0.131	0.000133	-0.12	0.000836	-0.109	0.0016
Celf5			0.525	0.00104	0.562	0.000293	0.518	0.00132	0.621	3.93e-05
Cemip							6.226	0.000136	4.695	0.00548
Cemip2									0.131	0.0301
Cend1									0.989	0.0143
Cenpb	-0.337	8.67e-07	-0.327	1.1e-05	-0.323	8.29e-06	-0.295	9.13e-05	-0.458	2.21e-10
Cenpf					0.381	0.00372	0.385	0.00429	0.318	0.0163
Cenph									2.931	0.0163
Cenpj									0.508	0.00472
Cenpq			1.298	0.000338	1.353	0.000131	0.86	0.0298	1.333	0.00015
Cep104									-0.299	0.0426
Cep128									0.668	0.0378
Cep162									0.501	0.000478
Cep192									-0.84	0.0169
Cep20	0.653	9.47e-05	0.645	0.000276	0.732	1.69e-05	0.565	0.00197	0.663	0.000112
Cep350	0.371	1.62e-09	0.248	0.000341	0.464	8.46e-14	0.488	1.26e-14	0.43	5.69e-12
Cep78	0.257	0.0131	0.391	0.000205	0.476	1.92e-06	0.569	1.2e-08	0.663	2.11e-12
Cep85l									0.272	0.011
Cfap36	-0.239	0.011	-0.289	0.00442	-0.272	0.00613	-0.442	1.59e-05	-0.389	7.17e-05
Cfap46	1.311	0.000499	1.826	5.07e-07	1.372	0.000348	1.707	4.01e-06	1.9	7.3e-08
Cfl1	-0.162	2.01e-20	-0.066	0.000953	-0.204	7.63e-29	-0.221	1.72e-31	-0.261	4.95e-46
Cfl2	0.123	0.000211	0.208	5.5e-10	0.082	0.0235	0.109	0.00267	0.122	0.000396
Cfp									-1.359	0.0025
Chaf1a	-0.179	0.00443	-0.572	2.35e-17	-0.267	4.36e-05	-0.321	1.92e-06	-0.174	0.00806
Chd6							0.283	2.09e-08	0.193	0.000148
Chd7	0.134	1.33e-11	0.151	4.12e-13	0.3	1.85e-54	0.365	5.17e-78	0.342	1.03e-71
Chd8			0.067	0.0126	0.229	1.42e-22	0.091	0.000565	0.211	2.64e-19
Chd9									0.162	4.26e-06
Chga	-0.336	5.25e-22	-0.228	1.82e-09	-0.252	8.03e-12	-0.444	9.13e-31	-0.262	9.94e-13
Chgb	0.547	1.49e-08	0.242	0.0361	0.519	3.03e-07	0.343	0.00198	0.952	2.4e-25
Chid1							-0.31	0.0335	-0.342	0.0138
Chmp1b	0.217	0.00937	0.309	0.000304	0.366	7.8e-06	0.513	1.41e-10	0.374	3.74e-06
Chmp2a	-0.466	9.79e-17	-0.241	8.61e-05	-0.159	0.0091	-0.32	1.99e-07	-0.424	7.73e-13
Chmp6	-0.603	0.000821	-0.998	1.52e-06	-1.208	7.73e-09	-0.837	4.53e-05	-0.869	9.79e-06
Chordc1	0.135	0.0187	0.187	0.00182	0.202	0.000508	0.219	0.000206	0.196	0.000672
Chrd									-1.239	0.000238
Chrnb2	-0.48	1.34e-92	-0.268	7.1e-27	-0.348	6.17e-46	-0.211	5.45e-17	-0.272	6.84e-29
Chrnb4			-0.588	0.00939	-0.906	7.81e-05	-0.854	0.000314	-0.612	0.00507
Chst14	-0.753	2.29e-06	-0.882	6.98e-07	-0.666	7.68e-05	-0.842	2.52e-06	-0.854	5.83e-07
Chst2					-1.766	0.00278	-1.333	0.0171	-3.069	0.00027
Chst5	-1.026	0.0032	-0.982	0.0102	-1.725	6.57e-05	-1.024	0.00841	-0.877	0.015
Chuk			0.152	7.45e-09	0.121	4.64e-06	0.135	5.47e-07	0.145	1.76e-08
Ciao2a			0.47	5.06e-10	0.41	5.95e-08	0.186	0.0303	0.251	0.00171
Cic	-0.12	0.000108	-0.145	1.23e-05	0.084	0.00943	0.098	0.00298	0.08	0.013
Cinp	-1.643	9.18e-06	-1.936	1.37e-05	-1.234	0.000803	-2.55	1.94e-06	-1.702	2.53e-05
Cisd1									3.1	0.0103
Cit									0.113	0.002
Cited2	-0.401	1.11e-41	-0.096	0.00422	-0.335	5.73e-27	-0.39	2.38e-33	-0.398	7.56e-37
Ciz1									0.324	1.52e-05
Ckap2	0.361	0.009	0.427	0.00307	0.378	0.00843	0.412	0.00463	0.33	0.0224
Ckap4									-0.213	0.00752
Clasrp	-0.225	0.000799	-0.24	0.000948	0.279	1.12e-05	0.189	0.00587	0.241	0.000173
Clcn2					0.275	0.00109	0.518	5.31e-11	0.376	2.59e-06
Cldn15									1.631	0.013
Cldnd1							-0.663	2.68e-06	-0.637	2.22e-06
Clec18a			0.565	1.21e-06	0.504	1.52e-05	0.299	0.0199	0.534	3e-06
Clic1	-0.217	4.8e-06	-0.112	0.0356	-0.186	0.000232	-0.39	3.11e-14	-0.258	1.86e-07
Clint1	-0.207	2.96e-30	-0.14	1.55e-12	-0.096	1.05e-06	-0.078	0.000159	-0.129	2.74e-11
Clip1							0.199	0.0257	0.181	0.0365
Clk1			0.255	8.34e-07	0.331	1.69e-11	0.321	2.5e-10	0.3	1.38e-09
Clk2					0.21	6.1e-12	0.233	7.99e-14	0.166	1.01e-07
Clns1a							-0.139	0.0165	-0.152	0.00583
Clpb	-0.295	3.12e-07	-0.534	2.38e-17	-0.298	1.02e-06	-0.183	0.00432	-0.239	9.06e-05
Clptm1l	-0.407	1.55e-07	-0.549	9.67e-11	-0.341	3.36e-05	-0.444	1.94e-07	-0.507	6.41e-10
Clstn1	-0.375	1.47e-10	-0.157	0.0162	-0.36	6.03e-09	-0.177	0.00651	-0.322	1.71e-07
Clstn3									-0.391	0.00373
Clta			-0.095	0.0127	-0.105	0.00478	-0.284	1.09e-14	-0.18	4.38e-07
Cltb	-0.38	4.73e-21	-0.417	1.93e-21	-0.211	9.28e-07	-0.271	9.45e-10	-0.501	3.73e-31
Cluap1									1.172	0.00423
Cluh									-0.136	0.0241
Cmpk2	-2.389	0.00933	-5.424	0.00121	-5.53	0.000912	-5.36	0.00134	-5.512	0.000821
Cmtm4									-0.368	0.0177
Cmtm6									4.958	0.00302
Cnbp	-0.237	7.62e-53	-0.047	0.00921	-0.159	3.68e-22	-0.104	1.48e-09	-0.242	2.22e-49
Cnih1							-0.271	0.00603	-0.293	0.00189
Cnih2	0.912	5.86e-09	0.817	1.2e-06	0.974	1.08e-09	1.144	4.37e-13	0.741	9.07e-06
Cnn2							0.478	0.00655	0.451	0.00836
Cnnm3	-0.347	3.15e-06	-0.394	1.08e-06	-0.246	0.00201	-0.304	0.000209	-0.337	1.64e-05
Cnnm4			0.223	0.001	-0.228	0.00148	-0.264	0.000355	-0.304	1.56e-05
Cnot1			0.081	1.18e-12	0.056	1.24e-06	0.038	0.00235	0.054	2.63e-06
Cnot2							0.043	0.0223	-0.043	0.0201
Cnot3	-0.135	7.88e-06	-0.099	0.00288	-0.079	0.0158	-0.136	3.97e-05	-0.193	6.27e-10
Cnot6	0.066	0.0026	0.153	2.27e-12	0.064	0.00614	0.054	0.0253	0.094	2.2e-05
Cnot9	0.244	3.24e-10	0.168	0.00011	0.211	3.28e-07	0.121	0.00736	0.137	0.00144
Cntd1									-5.097	0.00229
Cntfr	-0.292	7.67e-12	-0.278	1.84e-09	-0.378	5.16e-17	-0.221	2.72e-06	-0.368	2.48e-16
Cntn2									-1.069	0.00576
Cog1	-0.374	7.17e-10	-0.206	0.00209	-0.411	1.44e-10	-0.507	3.53e-14	-0.222	0.000562
Cog5	0.106	0.000991	0.297	1.17e-21	0.308	3.01e-24	0.267	3.62e-17	0.222	1.17e-12
Cog7									0.289	0.000953
Col17a1									0.765	0.0105
Col24a1					1.234	8.96e-05	0.867	0.0119	1.153	0.00027
Col5a3									1.416	0.0184
Col6a1									-1.877	0.045
Col6a2					3.234	0.00783	2.667	0.0365	3.1	0.0103
Colgalt1	0.183	0.00063	0.292	5.99e-08	0.139	0.0158	0.261	2.16e-06	0.181	0.00112
Commd3	0.242	1.7e-07	0.381	2.73e-16	0.335	5.09e-13	0.279	1.07e-08	0.451	5.29e-24
Commd7	0.397	0.0114	0.47	0.00403	0.578	0.000195	0.522	0.00126	0.554	0.000349
Cope	-0.255	4.66e-11	-0.137	0.00157	-0.208	4.92e-07	-0.29	7.02e-12	-0.331	4.53e-16
Copg1							-0.11	0.00585	-0.112	0.00317
Copg2									-0.392	1.39e-05
Cops2	0.11	0.000229	0.25	1.99e-17	0.214	2.57e-13	0.078	0.02	-0.075	0.0226
Cops6					-0.177	1.16e-11	-0.156	9.22e-09	-0.186	7.95e-13
Cops7a	-0.334	6.98e-30	-0.13	6.6e-05	-0.24	1.21e-14	-0.193	2.66e-09	-0.312	8.28e-24
Coq10b									0.516	0.00905
Coq2									0.396	0.00495
Coq7									-0.429	0.00188
Coq8a							1.082	0.00821	1.1	0.00544
Coro1c	-0.197	1.76e-05	-0.178	0.000382	-0.148	0.00263	-0.23	3.95e-06	-0.347	3.06e-13
Coro2b	-0.1	0.0258	-0.205	1.01e-05	-0.135	0.00356	-0.221	2.38e-06	-0.221	8.25e-07
Cotl1			-0.816	6.19e-06	-0.639	0.000205	-0.411	0.0191	-0.489	0.00364
Cox10									-0.982	0.00407
Cox18									2.516	0.0459
Cox4i1	-0.193	0.000945	-0.519	1.15e-16	-0.607	5.96e-23	-0.667	4.47e-25	-0.662	1.16e-26
Cox5b	-0.212	4e-10	-0.728	8.08e-81	-0.849	1.99e-109	-0.745	6.73e-82	-0.876	1.75e-114
Cox6c			2.188	0.0172	2.819	0.00108	2.783	0.0014	3.1	0.000209
Cox7a2l	-0.337	1.6e-16	-0.172	0.000142	-0.211	1.34e-06	-0.162	0.000392	-0.198	5.39e-06
Cox7c	-0.371	0.000379	-0.504	9.27e-06	-0.682	1.28e-09	-0.657	1.75e-08	-0.557	4.39e-07
Cpeb1					0.216	2.01e-06	0.205	1.36e-05	0.405	7.31e-22
Cpeb4	0.146	7.71e-10	0.206	5.37e-17	0.257	1.2e-27	0.276	2.2e-30	0.304	4.21e-39
Cplx1	-0.603	0.00702	-1.447	2.95e-07	-1.36	4.1e-07	-1.191	1.17e-05	-1.284	1.03e-06
Cplx2					-0.349	0.000797	-0.281	0.00912	-0.325	0.00164
Cpne1									3.39	0.00437
Cpne2									1.211	0.0195
Cpne3	0.234	8.08e-06	0.244	1.15e-05	0.143	0.0132	0.313	7.95e-09	0.203	0.000239
Cpq							-0.565	0.0408	0.485	0.0272
Cpsf1	-0.19	1.39e-07	-0.208	8.4e-08	-0.109	0.00541	-0.142	0.000389	-0.187	7.08e-07
Cpsf4			-0.087	0.0321	-0.104	0.00777	-0.121	0.00253	-0.082	0.0367
Cpsf6			0.089	0.000835	0.096	0.000204	0.213	3.26e-18	0.228	4.06e-22
Cpsf7			0.199	5.32e-05	0.145	0.00362	0.312	3.41e-11	0.411	1.18e-20
Cr1l	-1.874	0.00174	-3.789	0.00148	-2.31	0.00157	-1.725	0.00865	-1.877	0.00362
Crabp1					-0.853	2.45e-06	-0.503	0.00547	-0.884	9.83e-07
Cracr2b									1.018	0.0417
Crb1							5.11	0.00253	4.958	0.00302
Creb3l2									0.409	1.34e-06
Creb5									1.007	2.76e-07
Crebbp	-0.129	5.24e-34	-0.198	1.24e-67	-0.067	4.71e-09	-0.085	5.68e-13	-0.118	6.44e-26
Crebrf			0.678	8.1e-07	0.622	5.55e-06	0.903	5.22e-12	1.271	3.22e-26
Crim1									0.896	0.00331
Crip2	-0.332	2.42e-05	-0.317	0.000209	-0.378	5.5e-06	-0.522	1.72e-09	-0.295	0.000362
Crispld2									2.018	0.00134
Crls1	0.501	1.52e-24	0.434	2.51e-16	0.468	1.01e-19	0.453	1.52e-17	0.487	1.44e-21
Crocc					0.236	0.0242	0.306	0.00337	0.218	0.0366
Crot							0.56	0.000898	0.434	0.00993
Crtap	-0.326	3.68e-08	-0.218	0.000824	-0.903	1.05e-41	-0.537	2.64e-16	-0.6	3.5e-21
Cry1									-0.346	0.0239
Cryzl1							0.153	0.0482	0.176	0.0159
Cs	-0.113	3.04e-07	-0.135	9.47e-09	-0.175	1.48e-14	-0.102	2.58e-05	-0.168	1.51e-13
Csde1	0.073	2.17e-10	0.157	1.18e-41	0.051	5.33e-05	0.031	0.0192	-0.037	0.00423
Csnk1g1									0.164	0.00741
Csnk1g2	-0.466	6.26e-24	-0.385	1.19e-14	-0.478	1.49e-22	-0.503	5.56e-23	-0.598	2.48e-33
Csnk2a2	0.143	4.55e-06	0.248	3.01e-15	0.209	2.5e-11	0.279	4.04e-19	0.202	1.08e-10
Cspp1	0.267	0.00552	0.545	4.44e-09	0.611	9e-12	0.522	3.19e-08	0.692	2.64e-15
Cstf2t	0.232	0.000156	0.339	5.74e-08	0.257	5e-05	0.205	0.00224	0.243	0.000129
Cstf3			0.332	1.41e-13	0.212	5.2e-06	0.249	1.08e-07	0.157	0.000957
Ctbp1	-0.232	5.04e-09	-0.133	0.00267	-0.35	4.54e-17	-0.258	2.37e-09	-0.298	6.15e-13
Ctbp2	-0.197	2.74e-08	-0.209	4.47e-08	-0.268	5.09e-13	-0.271	1.58e-12	-0.367	4e-23
Ctdspl2			0.144	0.000535	0.127	0.00212	0.151	0.000282	0.152	0.000156
Ctnnb1	-0.159	1.96e-173	-0.129	6.93e-101	-0.248	0	-0.215	3.92e-266	-0.296	0
Ctnnbl1									-0.167	0.000333
Ctnnd2	-0.231	0.00632	-0.535	4.98e-09	-0.34	0.000131	-0.329	0.000365	-0.535	1.58e-09
Ctps					-0.206	1.52e-05	-0.177	0.000386	-0.186	9.55e-05
Ctr9									0.089	0.0124
Ctsb			0.454	0.000133	0.381	0.00143	0.261	0.0425	0.283	0.0207
Ctu1					-3.087	0.0125	-2.918	0.0186	-5.512	0.000821
Cuedc1			0.221	0.0282	0.262	0.00646	0.423	5.01e-06	0.662	2.9e-15
Cul2									-0.147	0.0136
Cux1	0.125	0.000101	0.182	3.12e-08	0.175	6.31e-08	0.225	4.06e-12	0.211	2.19e-11
Cwc22	0.091	0.00834	0.317	1.03e-22	0.455	1.84e-50	0.448	1.75e-46	0.395	1.82e-37
Cwc25					0.471	0.0216	0.641	0.00138	0.891	1.01e-06
Cwc27					0.443	0.0339	0.477	0.0243	0.442	0.032
Cxxc4	0.837	9.82e-06	0.732	0.00035	0.869	8.07e-06	1.333	2.09e-13	0.841	1.45e-05
Cyb561d2					-1.225	5.55e-05	-1.377	2.68e-05	-1.828	1.14e-07
Cyb5r3	-0.122	0.0144	-0.305	4.09e-09	-0.327	9.98e-11	-0.2	0.00017	-0.304	1.61e-09
Cyc1	-0.155	0.00324	-0.208	0.00023	-0.352	8.2e-11	-0.426	4.08e-14	-0.428	3.03e-15
Cycs	0.152	0.00182	-0.245	6.55e-06	-0.327	5.29e-10	-0.387	1.24e-12	-0.34	8.36e-11
Cyp20a1			0.389	0.00149	0.262	0.0379	0.395	0.00131	0.43	0.000237
Cyp26c1									4.958	0.00302
Cyp2c52-ps	3.311	6.42e-05	2.34	0.00963	2.372	0.00781	2.082	0.0248	1.931	0.0358
Cyp2u1	-0.945	0.000179	-1.041	0.000232	-0.644	0.013	-0.655	0.015	-1.391	1.75e-06
Cyp4f16	0.547	0.00977	1.195	6.58e-10	0.476	0.0345	0.934	5.26e-06	0.816	6.41e-05
Cyp4f18									1.516	0.0233
Cyp51	-0.229	0.0212	-0.686	2.94e-10	-0.664	3.38e-10	-0.311	0.004	-0.427	3.59e-05
Cyth3			-0.135	0.00117	-0.087	0.0371	-0.17	4.02e-05	-0.184	3.1e-06
Cyth4									-3.239	0.00714
D16Ertd472e									0.738	0.0229
D430041D05Rik									4.958	0.00302
D6Ertd527e	3.469	2.45e-05	3.876	1.98e-06	2.082	0.0233	3.667	8.24e-06	2.252	0.0112
Dach1									-0.342	0.0285
Dalrd3									-4.834	0.00422
Dap									5.695	0.000485
Dap3	0.351	2.76e-06	0.426	3.78e-08	0.38	8.49e-07	0.447	8.31e-09	0.23	0.00466
Daxx	-0.889	0.000119	-2.032	4.08e-10	-0.945	0.00015	-0.731	0.00364	-1.679	4.79e-09
Dazap2			0.105	0.0118	-0.165	5.9e-05	-0.179	2.57e-05	-0.1	0.0168
Dbh							-0.622	8.97e-07	-0.285	0.0168
Dbnl					-0.135	0.000114	-0.166	3.54e-06	-0.196	9.32e-09
Dbp									3.39	0.00437
Dcaf12									0.145	0.00302
Dcaf13									-0.195	0.00993
Dcaf7	-0.14	6.09e-05	-0.236	1.29e-10	-0.36	8.76e-24	-0.104	0.00691	-0.359	9.74e-24
Dcakd					-0.304	0.00783	-0.399	0.000776	-0.578	4.37e-07
Dcdc2a									2.516	0.0459
Dclk2	0.253	4.66e-07	0.275	2.17e-07	0.307	2e-09	0.292	3.9e-08	0.292	1.2e-08
Dcps	-0.238	0.017	-0.343	0.00144	-0.763	1.25e-12	-0.666	1.72e-09	-0.635	1.67e-09
Dctn2	-0.137	6.15e-05	-0.08	0.0375	-0.148	3.92e-05	-0.124	0.000994	-0.204	6.63e-09
Dcun1d1									0.247	1.93e-05
Dcun1d3							0.203	0.0074	0.181	0.0139
Dcun1d5	0.149	0.000169	0.119	0.00585	0.292	2.87e-14	0.323	1.25e-16	0.114	0.00686
Dda1	-0.625	6.05e-08	-0.261	0.0375	-0.349	0.00402	-0.532	2.69e-05	-0.823	4.7e-11
Ddb1	-0.035	0.0341	-0.042	0.0165	-0.121	4.98e-14	-0.212	1.89e-38	-0.254	1.38e-57
Ddb2	3.418	0.00425	2.826	0.0252	2.72	0.031	4.783	2.95e-05	3.516	0.00298
Ddit4	-0.296	0.00452	-0.383	0.000697	-0.579	1.72e-07	-0.496	1.43e-05	-0.527	1.49e-06
Ddx1	0.078	0.000439	-0.073	0.00277	-0.154	1.67e-11	-0.304	1.89e-38	-0.159	2.97e-12
Ddx17					0.169	1.81e-05	0.167	3.92e-05	0.258	4.67e-12
Ddx18			-0.762	1.54e-06	-0.554	0.000256	-0.414	0.00768	-0.888	1.31e-08
Ddx19a			-0.19	3.7e-08	-0.143	2.95e-05	-0.284	2.17e-16	-0.223	2.62e-11
Ddx23	-0.127	1.07e-08	-0.144	1.77e-09	-0.14	2.32e-09	-0.075	0.00262	-0.187	5.08e-16
Ddx39a	-0.366	1.32e-26	-0.117	0.00252	-0.249	7.38e-12	-0.235	4.12e-10	-0.53	1.42e-46
Ddx3x	0.051	0.000629	-0.134	4.67e-18	-0.093	1.27e-09	-0.153	5.57e-23	-0.195	1.02e-38
Ddx47	0.471	5.15e-09	0.605	2.02e-13	0.191	0.0438	0.373	3.06e-05	0.466	2.41e-08
Ddx49	-0.353	8.98e-09	-0.303	5.9e-06	-0.366	1.72e-08	-0.376	2.38e-08	-0.481	1.27e-13
Ddx5	0.086	6.21e-18	0.14	1.26e-42	0.145	1.77e-47	0.158	1.94e-53	0.143	3.71e-46
Ddx51									3.1	0.000209
Ddx52					0.179	0.0257	0.218	0.00662	0.221	0.00428
Ddx6	0.051	0.0229	0.153	1.33e-12	0.126	4.15e-09	0.082	0.000413	0.146	5.05e-12
Decr1									1.018	0.0417
Dedd2									0.703	0.0176
Def6	-0.26	0.00823	-0.216	0.0445	-0.434	2.81e-05	-0.271	0.0117	-0.646	6.11e-10
Dennd11							0.617	0.00022	0.491	0.00324
Dennd2c	-1.913	3.53e-05	-1.92	0.000233	-2.026	9.19e-05	-2.441	6.46e-05	-1.423	0.0014
Depdc1a							0.426	0.000402	0.35	0.00319
Depdc5	0.077	0.0204	0.096	0.00658	0.237	4.3e-14	0.208	1.99e-10	0.175	4.88e-08
Derl1	0.331	7.09e-05	0.565	5.42e-12	0.366	2.02e-05	0.249	0.0073	0.33	0.000137
Det1					-0.503	0.000138	-0.671	1.3e-06	-0.387	0.0029
Dffb							1.848	0.00153	1.696	0.00336
Dgcr8			0.133	0.00138	0.287	1.43e-14	0.208	1.71e-07	0.277	1.14e-13
Dgka			0.628	0.000148	0.693	1.39e-05	0.63	0.000155	0.634	7.97e-05
Dgke									0.35	0.0289
Dgki					0.094	0.00529	0.13	0.000118	0.146	5.48e-06
Dgkq					0.824	0.000138	0.667	0.00367	0.688	0.00184
Dgkz	0.1	0.0032	0.188	4.24e-08	0.294	3.83e-20	0.199	7.45e-09	0.204	6.27e-10
Dhcr24	-0.271	1.66e-15	-0.315	1.07e-17	-0.29	6.39e-16	-0.391	1.17e-25	-0.419	3.69e-31
Dhcr7			-0.198	0.0294	-0.185	0.0372	-0.309	0.000655	-0.314	0.000304
Dhrs4									-0.456	2.58e-06
Dhrs7									4.958	0.00302
Dhx29			0.716	5.05e-07	0.342	0.0295	0.363	0.0234	0.629	9.72e-06
Dhx30			0.074	0.0375	0.151	3.23e-06	0.154	4.22e-06	0.088	0.00925
Dhx36	0.315	1.24e-23	0.289	1.44e-17	0.151	2.12e-05	0.127	0.000662	0.232	6.3e-12
Dhx38	-0.305	1.72e-22	-0.364	5.86e-27	-0.162	1.42e-06	-0.357	2.02e-25	-0.3	9.04e-20
Dhx9	0.148	1.06e-28	0.146	7.87e-25	0.16	4.31e-31	0.073	2.03e-06	0.086	2.34e-09
Dimt1			0.162	0.0132	0.162	0.0114	0.322	1.13e-07	0.176	0.00499
Dip2a	-0.301	1.64e-36	-0.288	5.75e-29	-0.301	6.6e-33	-0.285	5.78e-28	-0.391	1.67e-53
Dip2b									-0.17	0.00157
Dip2c					-0.163	0.0414	-0.231	0.00455	-0.19	0.0155
Disp1									-0.456	0.00122
Dkc1							-0.137	3.9e-06	-0.204	3.7e-13
Dkk3					-0.514	0.000863	-0.486	0.00234	-0.795	4.19e-07
Dlg2	-0.065	0.00325	0.118	6.83e-08	0.12	2.09e-08	0.057	0.016	0.122	7.35e-09
Dlg3	0.512	2.88e-07	0.661	7.5e-11	0.269	0.0179	0.531	5.37e-07	0.269	0.0163
Dlgap4					0.105	0.0452	0.188	0.000216	0.152	0.0024
Dll1									1.559	5.58e-05
Dmc1									5.543	0.000731
Dmtf1	0.206	2.75e-08	0.254	5.16e-11	0.226	3.7e-09	0.151	0.00028	0.212	3.25e-08
Dmxl1	0.101	0.00187	0.209	8.12e-11	0.247	1.5e-15	0.129	0.000162	0.268	2.12e-18
Dnah17					0.429	0.00445	0.696	1.07e-06	0.525	0.00029
Dnaja1					-0.214	4.1e-16	-0.216	2.08e-15	-0.108	7e-05
Dnajb12			-0.44	4.06e-08	-0.17	0.0334	-0.337	3.35e-05	-0.208	0.0079
Dnajb6									-0.094	0.00729
Dnajc15	-0.296	0.0365	-0.909	1.74e-08	-0.594	8.5e-05	-0.568	0.00029	-1.446	7.77e-17
Dnajc3							-0.489	0.0048	-0.425	0.0101
Dnajc5									-0.367	0.00408
Dnajc7			0.191	6.27e-10	0.173	1.57e-08	0.13	6.64e-05	0.124	8.14e-05
Dnajc9					-0.597	0.00226	-0.952	7.65e-06	-0.417	0.0288
Dnal4	-0.834	2.39e-08	-1.174	1.51e-11	-0.695	9.55e-06	-1.163	4.11e-11	-0.66	2.14e-05
Dnase2a							2.667	0.0365	3.516	0.00298
Dnlz	-1.167	0.00257	-0.982	0.0182	-1.213	0.00389	-2.502	3.8e-05	-1.654	0.000313
Doc2a									1.454	0.0018
Dock4	0.068	0.0104	0.063	0.0305	0.179	2.47e-12	0.094	0.000818	0.237	1.03e-21
Dock5					1.311	0.00125	1.667	1.97e-05	1.719	5.46e-06
Dock6	0.739	7.08e-07	0.585	0.000362	0.858	1.1e-08	0.637	9.05e-05	0.771	3.97e-07
Dock7			0.16	4.56e-05	0.192	2.9e-07	0.22	7.81e-09	0.188	4.88e-07
Dok2									5.181	0.00181
Dok7									1.309	0.0324
Donson									-1.069	0.0236
Dop1a	0.103	0.0405	0.247	4.9e-07	0.123	0.018	0.22	1.16e-05	0.2	4.3e-05
Dpagt1	-0.178	2.86e-07	-0.17	6.3e-06	-0.25	4.81e-12	-0.173	5.15e-06	-0.277	1.2e-14
Dpf3									0.213	0.0159
Dph1			-0.199	0.0144	-0.323	3.52e-05	-0.227	0.00534	-0.298	0.000126
Dpm3									-0.932	0.0328
Dpp6									-0.61	0.0194
Dpp8									0.142	0.0214
Dpy19l1	0.355	0.0366	0.706	1.49e-05	0.401	0.0221	0.43	0.0153	0.559	0.000722
Dpysl2			-0.149	1.81e-06	-0.202	1.7e-11	-0.252	4.25e-16	-0.339	9.73e-30
Dpysl3	-0.119	3.32e-13	-0.116	5.23e-11	-0.068	0.000154	-0.186	5.19e-26	-0.173	3.16e-24
Dpysl5	-0.271	9.88e-11	-0.259	1.16e-08	-0.217	1.05e-06	-0.295	1.16e-10	-0.281	1.75e-10
Dr1									-0.267	4.25e-05
Drg2							-0.159	8.19e-05	-0.13	0.000827
Drp2					0.361	0.00247	0.297	0.0176	-0.311	0.0202
Dst					0.205	9.63e-15	0.216	2.14e-15	0.255	6.79e-23
Dtwd1					0.65	0.0113	1.082	5.35e-06	0.769	0.00182
Dtx3							0.15	0.0305	0.483	7.78e-17
Dusp11									0.622	0.00187
Dusp22									-1.423	0.0014
Dusp3									-1.157	0.0194
Dusp4			-0.319	0.000517	-0.62	7.35e-12	-0.308	0.000916	-0.199	0.0267
Dusp7							-0.238	0.00108	-0.196	0.00491
Dync1h1	-0.071	9.05e-09	-0.158	7.39e-35	-0.153	1.58e-34	-0.159	5.75e-35	-0.133	3.19e-26
Dync1li2			0.148	0.00733	0.183	0.000557	0.27	1.94e-07	0.319	9.04e-11
Dynll1	-0.287	3.49e-90	-0.15	1.56e-22	-0.119	3.32e-15	-0.235	2.49e-52	-0.292	1.2e-83
Dynlt2b							1.404	0.0454	1.516	0.0233
Dynlt3	0.852	0.0459	0.951	0.0311	1.811	1.59e-06	1.481	0.000229	1.278	0.00152
Dyrk1a	0.27	2.37e-07	0.213	0.000211	0.225	5.84e-05	0.18	0.0024	0.129	0.0277
Dyrk1b	0.236	0.046	0.476	3.46e-05	0.265	0.0298	0.608	4.45e-08	0.498	7.31e-06
E130307A14Rik									-0.927	0.00931
E2f1	-0.477	8.83e-13	-0.215	0.00335	-0.569	1.45e-15	-0.425	6.3e-09	-0.443	2.69e-10
E2f4	-0.295	2.68e-12	-0.219	1.9e-06	-0.094	0.0448	-0.109	0.0229	0.108	0.0147
E2f5									0.157	0.03
E2f7									0.295	0.0011
ENSMUSG00000115801									1.668	0.00157
ENSMUSG00002075524	0.8	4.16e-08	0.615	0.000142	0.425	0.0112	0.532	0.0014	1.231	6.95e-19
ENSMUSG00002075711	-3.328	1.1e-06	-1.046	0.0151	-1.152	0.00669	-2.441	6.46e-05	-4.593	5.51e-05
Ece2									2.516	0.0459
Echdc2									-2.069	0.000227
Echs1	0.317	0.0134	0.431	0.0011	0.645	9.62e-08	0.313	0.024	0.438	0.000609
Ecpas	0.103	0.000263	0.16	2.69e-08	0.148	1.96e-07	0.14	1.95e-06	0.19	4.86e-12
Ect2	0.321	7.09e-13	0.188	0.000219	0.207	2.55e-05	0.132	0.013	-0.179	0.000736
Edem2									-0.224	0.0379
Edem3					0.175	0.000497	0.123	0.0215	0.143	0.00493
Edf1	-0.396	1.33e-07	-0.295	0.000309	-0.469	3.9e-09	-0.449	5.35e-08	-0.591	1.57e-13
Edrf1							0.254	2.98e-10	0.182	6.36e-06
Eef1a1	-0.04	2.67e-08	-0.087	1.88e-31	-0.173	3.65e-125	-0.183	3.06e-131	-0.235	7.09e-225
Eef1a1-ps1							0.835	0.0133	0.683	0.0434
Eef1a2	-0.232	7.69e-26	-0.178	9.78e-14	-0.278	4.95e-33	-0.365	2.85e-51	-0.392	2.44e-62
Eef1aknmt									-0.375	0.00377
Eef1b2	-0.312	1.15e-21	-0.415	2.03e-31	-0.469	3.34e-41	-0.455	2e-36	-0.44	1.49e-36
Eef1d			-0.292	0.000165	-0.2	0.00894	-0.236	0.00275	-0.369	8.14e-07
Eef2	-0.207	5.65e-100	-0.209	8.74e-88	-0.262	9.13e-141	-0.234	1.58e-106	-0.27	2.7e-148
Efcab9									4.958	0.00302
Efemp2			-0.222	0.0296	-0.443	6.9e-06	-0.224	0.0298	-0.635	1.61e-10
Efhd2	-0.501	1e-35	-0.488	4.66e-29	-0.552	5.22e-38	-0.408	1.09e-20	-0.938	2.62e-92
Efl1	0.449	3.71e-06	0.358	0.000783	0.683	4.85e-13	0.326	0.00273	0.659	3.04e-12
Efna1									-0.927	0.00931
Egln1	-0.15	0.0001	-0.199	1.4e-06	-0.176	1.38e-05	-0.222	8.57e-08	-0.43	4.65e-27
Egln2	-0.178	0.000112	-0.157	0.00182	-0.221	4.7e-06	-0.27	5.06e-08	-0.239	5.8e-07
Ehbp1							0.192	0.000681	0.16	0.00389
Ehd1	-0.282	7.98e-12	-0.127	0.00585	-0.389	3.96e-19	-0.356	2.83e-15	-0.306	1.64e-12
Ehd4	-0.527	5.01e-06	-1.049	7.49e-15	-0.424	0.000523	-0.785	2.03e-09	-0.884	3.45e-12
Ehmt2	-0.386	1.48e-19	-0.214	4.36e-06	-0.273	1.41e-09	-0.248	1.16e-07	-0.317	1.64e-12
Ei24									-0.127	0.00487
Eif1a							-0.24	0.00562	-0.242	0.00356
Eif1ax									-0.115	0.00122
Eif2ak4									0.135	0.0185
Eif2b2	-0.125	0.0156	-0.277	2.81e-07	-0.346	4.34e-11	-0.374	5.95e-12	-0.403	1.39e-14
Eif2b3	-0.418	9.96e-09	-0.389	8.68e-07	-0.308	7.15e-05	-0.244	0.00247	-0.373	1.16e-06
Eif2b4	-0.195	0.00516	-0.318	2.01e-05	-0.174	0.0189	-0.375	6.04e-07	-0.516	1.27e-12
Eif2d							-0.457	0.0159	-0.564	0.00201
Eif2s3x	-0.048	0.000949	0.085	6.95e-09	-0.086	4.8e-09	-0.199	3.26e-41	-0.295	7.5e-93
Eif3c	-0.08	2.4e-21	-0.157	5.12e-70	-0.224	2.39e-144	-0.215	9.07e-125	-0.268	2.27e-202
Eif3d	-0.185	2.2e-35	-0.079	1.99e-06	-0.195	3.02e-35	-0.265	2.49e-59	-0.427	8.88e-154
Eif3f					-0.259	4.84e-33	-0.198	1.27e-18	-0.169	7.49e-15
Eif3g	-0.201	0.0064	-0.488	5.56e-10	-0.382	6.22e-07	-0.223	0.00524	-0.379	6.19e-07
Eif3h			0.173	1.43e-15	0.104	3.57e-06	0.158	7e-13	0.068	0.00317
Eif3i	-0.168	1.31e-12	-0.158	6.82e-10	-0.184	1.43e-13	-0.248	4.48e-22	-0.305	1.25e-34
Eif3j1	0.501	1.18e-14	0.57	3.51e-17	0.249	0.000835	0.335	5.19e-06	0.34	1.51e-06
Eif3k					-0.227	2.47e-14	-0.091	0.00469	-0.173	6.2e-09
Eif3l			-0.115	0.000114	-0.235	5.87e-17	-0.248	1.12e-17	-0.265	2.56e-21
Eif4a2	-0.096	0.000825	0.181	7.28e-11	0.111	0.000118	0.112	0.000155	0.181	2.43e-11
Eif4e2	0.079	0.0472	0.148	0.000254	0.137	0.000607	0.265	2.8e-12	0.104	0.00963
Eif4g3					0.078	0.0015	0.105	2.42e-05	0.058	0.0217
Eif4h							-0.136	0.000912	-0.215	2.5e-08
Eif5					-0.183	6.99e-12	-0.317	6.48e-31	-0.373	1.42e-44
Eif5a	-0.213	1.79e-278	-0.033	9.25e-07	-0.209	4.26e-242	-0.233	6.99e-281	-0.334	0
Eif6	-0.389	3.46e-08	-0.301	8.76e-05	-0.389	1.92e-07	-0.572	2.69e-13	-0.346	3.21e-06
Elapor1					0.298	0.00465	0.338	0.00157	0.332	0.00129
Elf3							-1.403	0.0215	-1.555	0.00915
Elk3					0.078	0.041	0.218	8.06e-10	0.224	5.87e-11
Elk4									0.403	0.00774
Elob	-0.262	3.51e-17	-0.176	2.43e-07	-0.39	2.22e-32	-0.324	1.53e-21	-0.352	6.44e-27
Elof1	-0.921	4.07e-09	-0.462	0.00481	-0.95	1.61e-08	-0.349	0.0347	-0.584	0.000257
Elp5									-0.432	2.36e-05
Emc1									-0.133	0.00294
Emc2	0.181	2.98e-05	0.311	7.08e-13	0.21	2.26e-06	0.278	3.16e-10	0.118	0.0118
Emc8	-0.633	3.12e-06	-0.869	1.2e-08	-0.516	0.000317	-0.787	2.52e-07	-0.853	6.99e-09
Emc9									0.428	0.0193
Eme2			0.366	0.0207	0.443	0.00331	0.453	0.00332	0.335	0.0305
Eml2							0.318	0.0267	0.325	0.0179
Eml4	0.105	0.00103	0.12	0.000393	0.102	0.00226	0.103	0.00277	0.083	0.0133
Eml5			0.21	1.03e-10	0.349	6.06e-31	0.337	2.75e-27	0.326	5.06e-27
Emsy			0.089	4.31e-05	0.22	1.78e-29	0.241	1.11e-33	0.232	7.95e-33
Enc1			-0.215	2.63e-06	-0.148	0.00118	-0.104	0.0292	0.196	2.27e-06
Engase									0.815	0.0424
Eno1	-0.107	3.66e-05	-0.216	1.52e-15	-0.271	1.04e-24	-0.363	6.23e-40	-0.412	9.95e-54
Eno1b	-0.232	5.39e-06	-0.437	1.53e-15	-0.732	7.46e-40	-0.673	4.03e-32	-0.95	1.26e-60
Entpd2									4.695	0.00548
Eola1									-1.462	0.00193
Epas1					-1.142	0.00338	-1.35	0.00147	-0.737	0.0412
Epb41l1	-0.173	4.06e-09	-0.141	1.21e-05	-0.205	2.82e-11	-0.138	2.1e-05	-0.303	3.84e-23
Epdr1									-3.391	0.00453
Epg5					0.502	1.73e-07	0.378	0.000248	0.21	0.0483
Epha5							0.457	0.0323	-0.737	0.00304
Epha8									0.302	0.0106
Epn1	-0.38	1.2e-09	-0.441	7.64e-11	-0.359	5.57e-08	-0.277	5.7e-05	-0.285	1.5e-05
Erbb2	3.418	0.00425	2.603	0.0428	2.72	0.031	3.404	0.00493	2.516	0.0459
Erbin	0.088	0.00274	0.13	2.13e-05	0.182	2.36e-10	0.077	0.0175	0.136	3.85e-06
Ercc3	-0.399	2.58e-05	-0.514	6.84e-07	-0.446	9.41e-06	-0.735	6.76e-12	-0.851	3.77e-16
Erf			-0.242	2.43e-10	-0.257	5.71e-12	-0.127	0.00147	-0.128	0.000814
Erfl									4.958	0.00302
Ergic1	-0.14	3.16e-11	-0.16	1.51e-12	-0.205	7.42e-21	-0.291	7.08e-38	-0.27	7.19e-35
Erh	-0.426	2.74e-32	-0.174	1.1e-05	-0.269	1.4e-12	-0.194	9.99e-07	-0.378	2.37e-23
Erp29							-0.23	2.02e-05	-0.115	0.0309
Esco2	0.601	0.000164	0.701	1.99e-05	0.996	4.26e-11	0.549	0.00148	0.727	4.78e-06
Esf1	0.187	1.24e-05	0.352	8.93e-17	0.155	0.000691	0.259	4.94e-09	0.266	4.05e-10
Esr1									0.537	0.000512
Ess2					-0.355	0.02	-0.448	0.00464	-0.649	2.48e-05
Esyt1	-0.18	0.000299	-0.256	1.32e-06	-0.287	2.55e-08	-0.181	0.000836	-0.166	0.00149
Esyt2									0.313	0.00466
Etl4									0.815	0.0424
Etnk1							0.164	0.0282	0.197	0.00507
Etv1	0.107	0.0179	0.173	0.000185	0.277	8.18e-11	0.145	0.00224	0.137	0.00279
Etv3									0.304	1.73e-06
Etv4	0.118	0.0131	0.189	0.000107	0.221	2.33e-06	0.475	2.8e-27	0.317	1.19e-12
Eva1b	-3.477	1.9e-09	-2.484	4.29e-07	-0.927	0.00512	-0.835	0.0139	-1.572	2.5e-05
Evi5l			0.19	0.00544	0.247	0.000147	0.243	0.000293	0.191	0.00375
Evpl					-1.962	0.00953	-1.792	0.0186	0.931	0.03
Evx2									1.931	0.0358
Exoc4	0.26	3.52e-08	0.179	0.000712	0.234	2.75e-06	0.149	0.00597	0.171	0.000862
Exosc10									-0.662	0.000362
Exosc2							-0.45	1.65e-05	-0.32	0.00133
Ext1			0.127	1.41e-06	0.186	5.15e-14	0.129	1.05e-06	0.312	5.36e-40
Extl1	0.513	0.0305	0.836	0.000304	0.523	0.0338	0.901	8.69e-05	0.565	0.0184
Ezh1					0.279	0.0188	0.396	0.000683	0.646	5.95e-10
Faim									0.554	0.0234
Fam114a2							0.363	0.0373	0.504	0.00163
Fam117b							-0.402	0.00112	-0.255	0.0307
Fam120b									0.674	0.00142
Fam124a	0.848	7.06e-08	0.843	3.69e-07	0.714	2.2e-05	1.284	4.88e-17	1.211	1.23e-15
Fam131b									0.263	0.0104
Fam135a	0.328	5.3e-11	0.466	4.68e-20	0.435	5.27e-18	0.478	6.85e-21	0.325	3.74e-10
Fam13b			0.136	0.00772	0.191	7.23e-05	0.147	0.00388	0.281	7.46e-10
Fam149a									2.516	0.0459
Fam167b	5.224	0.00175	6.161	0.000168	4.677	0.00646	5.332	0.00148	4.695	0.00548
Fam199x	-0.212	1.81e-13	-0.156	8.07e-07	-0.128	4.09e-05	-0.15	2.63e-06	-0.211	3.24e-12
Fam20b					0.132	0.0114	-0.156	0.00527	0.213	1.32e-05
Fam210a									5.833	0.000334
Fam234a									1.738	0.00729
Fam32a			-0.41	0.0154	-0.416	0.0115	-0.452	0.00797	-0.72	1.68e-05
Fam50a			-0.209	7.73e-05	-0.124	0.0188	-0.203	0.000143	0.167	0.00061
Fam53a							5.695	0.000588	4.958	0.00302
Fam83h									-1.391	0.0439
Fam8a1			0.178	0.00481	0.22	0.00027	-0.209	0.00206	0.295	3.11e-07
Fam98a			0.325	2.71e-15	0.175	5.28e-05	0.16	0.000409	0.091	0.0474
Fam98b	0.29	0.0126	0.292	0.0193	0.264	0.0324	0.348	0.00443	0.513	4.39e-06
Fam98c									-0.469	0.0104
Fancb									2.1	0.0199
Fancc					1.028	0.0114	1.198	0.00286	1.153	0.00328
Fasn	-0.149	2.59e-10	-0.173	7.56e-12	-0.179	4.31e-13	-0.258	3.05e-24	-0.372	4.8e-51
Fbf1			0.603	0.0375	0.597	0.0359	0.633	0.0282	1.123	7.35e-06
Fbl			-0.36	4.03e-08	-0.471	2.02e-13	-0.388	5e-09	-0.615	2.66e-21
Fbp2	-0.439	0.000102	-0.61	9.2e-07	-0.705	7.89e-09	-0.744	5.55e-09	-0.884	1.38e-12
Fbrs					0.217	1.71e-10	0.287	2.44e-17	0.32	7.74e-23
Fbxl15									-0.58	0.0144
Fbxl17					0.259	8.03e-05	0.26	0.000122	0.365	4.81e-09
Fbxl5									0.192	0.00262
Fbxl8									1.433	0.00833
Fbxo21	-0.18	0.00715	-0.188	0.00919	-0.497	8.3e-13	-0.382	9.66e-08	-0.64	8.34e-20
Fbxo31	-0.248	3.38e-05	-0.286	9.78e-06	-0.317	4.72e-07	-0.208	0.00157	-0.247	8.49e-05
Fcgrt									4.695	0.00548
Fcho2	0.331	1.35e-06	0.226	0.00315	0.303	2.86e-05	0.285	0.00015	0.411	2.39e-09
Fchsd2	0.175	2.22e-05	0.144	0.00147	0.195	5.34e-06	0.2	5.44e-06	0.196	3.59e-06
Fdxr	-0.561	0.000877	-0.69	0.000219	-0.795	1.49e-05	-0.777	4.61e-05	-0.362	0.0391
Fem1b	-0.109	0.00119	-0.102	0.00509	-0.171	7.7e-07	-0.211	2.27e-09	-0.198	6.39e-09
Fen1	-0.124	0.0132	-0.117	0.0318	-0.279	4.35e-08	-0.362	6.55e-12	-0.293	7.28e-09
Fer					0.395	1.35e-10	0.29	1.11e-05	0.37	2.02e-09
Fermt2	0.211	0.000181	0.502	9.21e-21	0.315	1.91e-08	0.17	0.00629	0.313	1.84e-08
Ffar3	-0.473	0.00025	-0.645	5.71e-06	-0.527	0.000125	-0.864	5.37e-09	-1.106	6.96e-14
Ffar4	-0.869	0.000329	-1.388	2.11e-06	-2.008	8.94e-10	-2.476	2.87e-10	-1.99	9.35e-10
Fgd4	-0.427	0.00529	-0.364	0.0291	0.312	0.0318	0.374	0.01	0.507	0.000162
Fgf12									-0.388	0.0247
Fgf14			0.583	0.000959	0.531	0.0025	0.547	0.00226	0.396	0.0288
Fgf18									-1.529	0.0237
Fgf8									3.39	0.00437
Fgl1									2.738	0.0272
Fh1					-0.181	0.00541	-0.306	4e-06	-0.423	2.8e-11
Fhad1									4.958	0.00302
Fibp									0.231	0.000623
Fis1									-0.253	0.00548
Fjx1									0.31	0.00355
Fkbp10									-0.692	0.000133
Fkbp1a					-0.132	3.49e-09	-0.065	0.00732	-0.167	3.59e-14
Fkbp3	0.142	3.94e-06	0.222	1.54e-12	0.241	3.1e-15	0.261	4.74e-17	0.181	7.59e-09
Fkbp8	-0.394	8.32e-11	-0.515	7.07e-15	-0.497	1.25e-14	-0.448	1.82e-11	-0.649	3.58e-23
Fkbp9			-0.149	0.00639	-0.149	0.00527	-0.128	0.0215	-0.322	4.6e-10
Flii			-0.227	7.62e-05	-0.215	0.000127	-0.193	0.00093	-0.238	1.71e-05
Flnc	-0.061	0.00797	-0.132	2.49e-08	-0.091	0.000133	-0.141	4.12e-09	-0.048	0.0486
Flvcr1	-0.528	9.87e-06	-0.571	1.25e-05	-0.553	1.36e-05	-0.34	0.00905	-0.362	0.00369
Fmod									4.958	0.00302
Fnbp4			0.161	0.00203	0.154	0.00262	0.191	0.00021	0.239	7.76e-07
Fnip1	0.181	3.83e-08	0.221	1.41e-10	0.274	1.12e-16	0.177	7.45e-07	0.211	4.41e-10
Fntb			0.276	0.00243	0.186	0.0456	0.311	0.000556	0.236	0.00823
Fosb									1.107	7.46e-05
Foxb2			-5.424	0.00121	-2.087	0.0246	-5.36	0.00134	-5.512	0.000821
Foxc2	-0.937	0.00132	-5.23	3.87e-06	-7.778	8.36e-07	-7.608	1.49e-06	-7.76	6.71e-07
Foxd1	0.119	9e-09	-0.074	0.00209	0.054	0.0201	0.307	3.93e-51	0.354	1.86e-72
Foxj1							-4.945	0.00357	-5.097	0.00229
Foxm1									-0.361	0.00891
Foxn4			1.67	0.000788	1.275	0.0142	1.275	0.0158	1.293	0.0114
Foxo3	-0.113	9.21e-06	0.086	0.00154	-0.094	0.000536	0.263	5.65e-27	0.128	4.72e-07
Foxp4									0.235	0.00472
Foxred1	-0.239	0.0373	-0.423	0.00064	-0.796	1.58e-10	-0.503	6.46e-05	-0.345	0.0038
Foxred2									-0.58	0.000407
Frg1							-0.217	3.21e-05	-0.118	0.0217
Fryl									0.159	0.00111
Fscn1	-0.459	1.83e-46	-0.371	7.1e-27	-0.615	6.65e-70	-0.418	9e-33	-0.432	4.1e-37
Fstl3									4.695	0.00548
Fth1	-0.049	4.55e-06	-0.097	5.04e-19	-0.158	2e-50	-0.133	3.52e-34	-0.131	5.26e-35
Fth1-ps							2.89	0.0209	2.738	0.0272
Ftl1-ps1	-1.711	0.0131	-3.304	0.00672	-2.409	0.0073	-5.682	0.000587	-5.834	0.000344
Fto	-0.188	0.0023	-0.378	7.29e-09	-0.329	2.45e-07	-0.358	6.17e-08	-0.248	0.000105
Ftsj3									-0.22	6.29e-10
Fubp1	0.1	4.89e-06	0.098	3.02e-05	0.094	4.07e-05	0.086	0.00035	0.056	0.0194
Furin	-0.151	0.00414	-0.263	2.18e-06	-0.159	0.00414	-0.229	5.05e-05	-0.273	4.15e-07
Fus			-0.06	0.000162	0.097	1.65e-11	0.039	0.0162	0.106	7.77e-14
Fxyd6			-2.304	0.00158	-1.994	0.00207	-1.502	0.0124	0.779	0.0379
Fzd3									0.125	0.00442
Fzr1							-0.16	0.015	-0.256	3.9e-05
G3bp1	0.074	0.0244	-0.095	0.00724	-0.209	3.63e-10	-0.093	0.0097	-0.29	1.69e-18
Gabarap	0.127	4.2e-05	0.187	4.6e-09	0.079	0.0207	-0.204	3.41e-09	0.114	0.000515
Gabbr1			0.216	0.00028	0.392	3.41e-13	0.418	2.64e-14	0.492	4.06e-21
Gabrb3	0.332	1.32e-10	0.367	1.5e-11	0.363	9.17e-12	0.502	1.17e-21	0.132	0.026
Gabrd									2.931	0.0163
Gabrr2	-1.319	1.28e-05	-0.911	0.00348	-0.602	0.039	-1.333	9.89e-05	-3.391	2.42e-09
Gadd45g									0.828	1.7e-05
Gadd45gip1			-1.484	0.00722	-1.853	0.00151	-1.42	0.00999	-6.6	3.55e-05
Galc							-1.181	0.00667	0.668	0.0257
Galk1	-0.449	4.94e-09	-0.268	0.00143	-0.225	0.00614	-0.388	4.22e-06	-0.773	3.26e-20
Galk2									0.33	0.0382
Galnt11							-0.682	6.42e-12	-0.236	0.0114
Galnt2	-0.247	1.15e-08	-0.223	1.95e-06	-0.304	2.03e-11	-0.307	6.23e-11	-0.449	6.77e-23
Ganab							-0.074	0.00801	-0.117	6.33e-06
Gap43	-0.158	1.76e-09	-0.071	0.0177	-0.138	7.35e-07	-0.213	5.28e-14	-0.418	1.21e-51
Gar1	-1.658	2.45e-09	-0.71	0.00636	-0.606	0.0155	-1.324	6.23e-06	-1.627	4.42e-08
Garem1			0.193	0.0347	0.278	0.00115	0.277	0.00164	0.324	9.59e-05
Garem2	-0.258	0.00405	-0.198	0.0442	-0.425	6.79e-06	-0.267	0.00645	-0.413	1.06e-05
Garnl3	0.345	1.95e-13	0.369	8.4e-14	0.253	6.64e-07	0.297	7.31e-09	0.136	0.0114
Gas8	-0.489	8.7e-11	-0.451	3.56e-08	-0.242	0.00262	-0.444	8.44e-08	-0.177	0.0279
Gata3	-0.26	3.74e-07	-0.313	1.43e-08	-0.215	7.96e-05	-0.281	4.88e-07	-0.297	2.92e-08
Gatad2a	-0.268	5.36e-07	-0.373	9.77e-11	-0.24	2.29e-05	-0.184	0.00197	-0.378	1.46e-11
Gba2	0.168	0.0267	0.209	0.0086	0.327	9.31e-06	0.356	2.03e-06	0.405	1.15e-08
Gbx1									1.225	2.51e-12
Gca									-2.654	0.0346
Gch1	-0.268	0.0118	-0.282	0.015	-0.698	1.13e-09	-0.471	5.62e-05	-0.441	7.96e-05
Gcn1	-0.087	0.00081	-0.132	1.4e-06	-0.107	8.62e-05	-0.058	0.0451	-0.168	1.73e-10
Gdap1l1			0.36	6.21e-09	0.192	0.0035	0.208	0.00196	0.134	0.0464
Gdf5									2.516	0.0459
Gdi2			-0.162	0.0113	-0.314	2.48e-07	-0.155	0.0156	-0.298	8.14e-07
Gdpgp1									1.696	2.16e-05
Gemin2							-0.45	0.000339	-0.245	0.0414
Get3	-0.206	3.99e-13	-0.079	0.0148	-0.25	5.16e-17	-0.209	1.62e-11	-0.365	3.77e-34
Gfpt2									-0.284	0.0248
Gga1	-0.231	3.51e-05	-0.177	0.00371	-0.17	0.00436	-0.194	0.00157	-0.182	0.00201
Ggnbp2	-0.148	2.24e-05	-0.165	1.05e-05	-0.113	0.00241	-0.149	8.76e-05	-0.151	3.23e-05
Ggps1	-1.067	0.0051	-1.107	0.00916	-1.213	0.00389	-1.181	0.00667	-0.847	0.0301
Gid4							0.351	8.67e-11	0.193	0.000604
Gid8									0.284	0.0121
Gigyf1			0.126	6.48e-05	0.305	2.04e-27	0.295	3.35e-24	0.384	3.06e-44
Gigyf2	0.184	2.8e-14	0.069	0.0157	0.152	3.55e-09	0.117	1.84e-05	0.173	9.98e-12
Gins2					-1.672	0.00508	-1.824	0.00497	-1.654	0.00495
Gk5									-2.877	0.0197
Glce					0.191	0.00106	0.141	0.0229	0.134	0.024
Gle1							-0.51	0.000112	-0.735	1.17e-08
Glis2					0.276	3.83e-08	0.43	1.25e-18	0.277	2.81e-08
Glrx5	-0.276	9.75e-09	-0.299	8.86e-09	-0.362	8.59e-13	-0.187	0.000465	-0.377	7.77e-14
Gls					-0.079	0.00464	-0.191	5.15e-12	-0.091	0.000991
Gm10130	1.339	3.06e-05	0.925	0.0105	1.198	0.000396	1.33	7.68e-05	1.1	0.00122
Gm10145									1.153	0.0428
Gm10155					2.234	0.00215	1.819	0.018	2.046	0.00508
Gm10193							0.871	0.00487	1.378	4.53e-07
Gm10232	2.226	1.27e-07	2.063	2.75e-06	1.72	0.000151	1.989	7.63e-06	1.323	0.00524
Gm10275							0.556	0.00171	0.419	0.0185
Gm10288	0.615	2.46e-10	0.489	4.56e-06	0.49	2.86e-06	0.665	7.32e-11	0.668	1.53e-11
Gm10318	-5.832	0.000452	-5.424	0.00121	-3.087	0.0125	-5.36	0.00134	-3.069	0.0116
Gm10357							-0.784	0.027	-0.702	0.0355
Gm10516									1.931	0.0358
Gm10651									1.668	0.029
Gm10705	2.611	1.13e-05	1.826	0.00556	1.613	0.0158	2.33	0.000187	2.39	8.26e-05
Gm10736	-0.595	4.41e-64	-0.455	8.65e-34	-0.384	5.46e-26	-0.437	7.91e-31	-0.402	2.55e-28
Gm11127	-0.6	3.46e-07	-0.901	1.57e-11	-0.884	9.15e-12	-0.987	6.92e-13	-0.343	0.00515
Gm11353	-5.639	0.000761	-5.232	0.00195	-2.895	0.0209	-5.168	0.00213	-2.877	0.0197
Gm11508									4.958	0.00302
Gm11575	1.376	0.000825	1.451	0.000615	1.449	0.000537	1.404	0.00104	0.931	0.0392
Gm11585					-0.879	0.00192	-0.709	0.0134	0.629	0.00355
Gm11652			-0.982	0.0243	1.097	0.000153	1.115	0.000156	0.757	0.0135
Gm11696					0.657	0.00633	1.082	1.28e-06	0.871	0.000124
Gm11808							0.177	0.0161	-0.233	0.0019
Gm11815									4.695	0.00548
Gm12117	5.754	0.000464	5.046	0.00306	6.056	0.000212	5.695	0.000588	4.695	0.00548
Gm12174	2.026	4.96e-07	2.275	1.68e-08	1.65	0.000125	2.122	2.34e-07	1.668	8.59e-05
Gm12251			-1.046	0.0151	-4.611	6.24e-05	-1.271	0.00511	-2.271	3.51e-05
Gm12312									-1.069	0.0478
Gm12452									5.373	0.00113
Gm12470							0.704	9.28e-05	0.609	0.000647
Gm12666									5.373	0.00113
Gm12852									-4.834	0.00422
Gm12917	-3.296	0.000111	-3.889	0.00105	-1.409	0.0123	-2.239	0.00207	-1.976	0.00197
Gm12987									0.767	0.00433
Gm12988	6.054	0.000206	6.783	2.57e-05	5.355	0.00137	4.847	0.00463	5.373	0.00113
Gm12992					1.65	0.0337	2.404	0.000885	1.668	0.029
Gm13349					1.059	0.00442	1.082	0.00417	0.981	0.0084
Gm13394			-0.307	8.3e-07	-0.244	6.56e-05	-0.43	7.98e-12	-0.548	2.94e-19
Gm13525									-1.529	0.0237
Gm13650							1.989	0.0021	1.39	0.0412
Gm13835							0.597	0.0404	0.878	0.000849
Gm13841									-1.157	0.0194
Gm13868	1.103	0.000933	1.228	0.000321	0.957	0.00669	0.837	0.0236	0.975	0.005
Gm13991							2.783	0.0014	3.1	0.000209
Gm14057									1.346	0.0145
Gm14150			-0.147	0.000237	-0.134	0.000624	-0.134	0.000916	-0.361	1.77e-21
Gm14253			-5.424	0.00121	-2.087	0.0246	-1.918	0.0402	-3.069	0.0116
Gm14267	1.196	3.58e-06	1.102	5.75e-05	1.398	4.94e-08	0.93	0.00112	1.015	0.000193
Gm14322	1.259	0.000185	1.359	8.2e-05	1.05	0.00349	1.423	3.29e-05	1.111	0.00156
Gm14412	0.523	0.00131	0.677	4.22e-05	0.535	0.00156	0.629	0.000195	0.832	8.07e-08
Gm14443							0.841	0.0422	1.137	0.00259
Gm14494							0.667	0.0247	0.903	0.000925
Gm15190			-4.746	0.00585	-4.852	0.00463	-4.682	0.0063	-4.834	0.00422
Gm15265							0.251	0.031	0.244	0.0296
Gm15267									4.695	0.00548
Gm15361	1.239	0.00188	0.951	0.0311	1.739	5.01e-06	0.945	0.0327	1.425	0.000303
Gm15429							-0.695	0.0317	-0.654	0.0327
Gm15459					-0.192	2.77e-13	-0.194	7.81e-13	-0.386	1.35e-48
Gm15542									0.551	0.000197
Gm15547									0.631	0.0366
Gm15666									5.543	0.000731
Gm15696							0.951	0.00138	0.866	0.00303
Gm15720							2.667	0.0365	3.252	0.00659
Gm15772	-0.313	1.71e-05	-0.877	6.09e-26	-0.657	4.87e-17	-0.712	3.95e-18	-0.754	1.72e-21
Gm15801	0.998	0.000134	1.318	3.22e-07	0.672	0.0206	0.63	0.0362	0.754	0.00716
Gm15879									4.958	0.00302
Gm15978							5.11	0.00253	6.074	0.00017
Gm16536					0.64	0.0142	1.013	3.67e-05	0.789	0.00158
Gm16546							1	0.0402	-1.654	0.0328
Gm16845									1.668	0.029
Gm17690									1.837	0.00416
Gm17809	-1.869	1.41e-10	-0.852	0.00136	-0.606	0.0155	-0.945	0.000539	-1.71	1.71e-08
Gm18087									4.695	0.00548
Gm18101									4.958	0.00302
Gm18541							1.082	0.049	1.371	0.00659
Gm18588			1.844	1.22e-06	1.097	0.00904	1.481	0.000229	1.6	3.12e-05
Gm18733									3.252	0.00659
Gm19327									5.373	0.00113
Gm19815									2.931	0.0163
Gm20305									-1.529	0.0237
Gm20432									2.931	0.0163
Gm20628	-0.378	0.00776	-0.561	0.000326	-0.635	3.29e-05	-1.115	6.97e-11	-0.601	7.15e-05
Gm21009									-3.391	0.00453
Gm21781									1.805	0.0161
Gm22009	-0.147	3.49e-08	0.182	7.56e-12	0.414	7.21e-66	0.428	2.74e-67	0.412	4.42e-65
Gm22776									6.373	7.02e-05
Gm23136			1.144	8.74e-05	1.453	9.58e-08	0.667	0.0403	0.897	0.00259
Gm23560	-6.154	0.000184	-5.746	0.000524	-5.852	0.000391	-5.682	0.000587	-5.834	0.000344
Gm23862							0.468	0.00247	0.466	0.00178
Gm2423									0.767	0.00433
Gm24339									4.695	0.00548
Gm24872									5.695	0.000485
Gm24920					0.644	0.00124	0.463	0.0314	0.525	0.00973
Gm24966					2.457	5.15e-07	2.542	2.13e-07	1.738	0.000898
Gm25432	-1.974	0.011	-1.567	0.0486	-5.7	0.000593	-5.53	0.000873	-5.682	0.000519
Gm25636									4.958	0.00302
Gm26390									4.958	0.00302
Gm28438									4.695	0.00548
Gm28592									1.39	0.0412
Gm29041			-2.567	0.0459	-5.115	0.00254	-4.945	0.00357	-5.097	0.00229
Gm3226	0.504	4.53e-26	0.317	3.39e-09	0.229	3.12e-05	0.24	2.01e-05	0.219	6.44e-05
Gm34152									4.695	0.00548
Gm3436							5.332	0.00148	4.695	0.00548
Gm35315							1.819	0.018	2.433	0.000568
Gm35339									2.516	0.0459
Gm3604									-1.529	0.0237
Gm37018									4.958	0.00302
Gm37264							1.989	0.0021	2.018	0.00134
Gm37309									4.958	0.00302
Gm37486	-1.089	0.0404	-2.682	0.00224	-1.788	0.00697	-1.296	0.0371	-2.185	0.00269
Gm3756									-0.448	0.00303
Gm37607									4.958	0.00302
Gm38115									4.958	0.00302
Gm38225			0.218	0.0183	0.251	0.00479	0.675	1.41e-17	0.291	0.000775
Gm38247									3.1	0.0103
Gm38257									4.695	0.00548
Gm40309									5.373	0.00113
Gm4129									4.695	0.00548
Gm4202	0.554	0.000174	0.592	0.000127	0.581	0.000138	0.75	4.67e-07	0.939	1.32e-11
Gm4204	0.206	6.4e-09	0.165	2.11e-05	0.113	0.00414	0.154	9.94e-05	0.193	1.93e-07
Gm42814	6.861	1.86e-05	6.709	3.23e-05	4.94	0.00362	5.985	0.000269	6.181	0.000125
Gm42967									4.695	0.00548
Gm42986									4.695	0.00548
Gm43024									4.958	0.00302
Gm43365									5.181	0.00181
Gm43712									5.373	0.00113
Gm43857									2.046	0.00508
Gm44643	-3.126	6.47e-06	-6.746	2.86e-05	-4.409	0.000144	-6.682	3.3e-05	-1.391	0.00344
Gm4482			3.34	6.8e-05	2.082	0.0233	2.542	0.00417	3.178	0.000134
Gm45246									1.39	0.0412
Gm45537									4.958	0.00302
Gm45589									4.958	0.00302
Gm45828									4.958	0.00302
Gm4617									-0.659	1.98e-06
Gm4735	-0.471	8.93e-20	-0.14	0.0151	-0.402	1.89e-13	-0.367	8.44e-11	-0.61	5.94e-28
Gm47469									3.252	0.00659
Gm47496									-5.319	0.00133
Gm47572									2.931	0.0163
Gm47766									4.695	0.00548
Gm48249									3.516	0.00298
Gm48455									-2.069	0.0237
Gm49168									2.516	0.0459
Gm4928									5.373	0.00113
Gm4950					-2.895	0.000813	-1.725	0.00865	-2.292	0.00148
Gm53029									4.695	0.00548
Gm5422									-1.276	0.000664
Gm5469			-5.232	0.00195	-5.338	0.00149	-2.725	0.0304	-5.319	0.00133
Gm5499									-1.128	0.00482
Gm5791									2.931	0.0163
Gm5857	4.255	0.000243	2.603	0.0428	3.819	0.00127	4.404	0.000148	4.738	2.8e-05
Gm5879					-1.672	0.013	-3.502	0.00353	-3.654	0.00197
Gm5883									4.695	0.00548
Gm6044							2.542	0.00417	2.631	0.00229
Gm6061					0.879	3.05e-05	0.587	0.0112	0.613	0.00566
Gm6088									5.181	0.00181
Gm6119							1	0.0402	1.009	0.032
Gm6158	2.196	8.85e-06	2.34	2.76e-06	1.913	0.000222	2.305	4.3e-06	2.153	1.59e-05
Gm6192									2.516	0.0459
Gm6203	0.318	0.000152	0.48	1.17e-08	0.431	3e-07	0.75	2.35e-21	0.742	6.32e-22
Gm6210									-2.239	0.0126
Gm6457			-1.567	0.0486	-2.257	0.0133	-5.53	0.000873	-3.239	0.00714
Gm6475									4.695	0.00548
Gm6477									-1.221	0.00775
Gm6483					0.39	0.000118	0.506	4.13e-07	0.493	3.72e-07
Gm6493	1.469	3.21e-06	1.188	0.000545	0.957	0.00669	1.667	1.65e-07	1.454	5.75e-06
Gm6644	-1.559	0.0274	-2.152	0.0193	-3.257	0.00773	-2.087	0.0227	-2.239	0.0126
Gm6665	-0.79	0.0105	-1.567	6.89e-05	-1.962	2.77e-06	-0.962	0.0063	-1.413	0.000114
Gm6682									-0.252	0.0175
Gm6722									-2.069	0.00492
Gm6813	2.859	0.000775	2.603	0.00324	3.234	0.000115	2.989	0.000494	2.516	0.0038
Gm7030	-1.095	0.00103	-2.936	6.57e-07	-3.042	2.18e-07	-1.872	2.64e-05	-0.936	0.00659
Gm7072	1.052	0.00356	1.298	0.000338	1.463	2.57e-05	0.976	0.0114	0.878	0.021
Gm7143			-2.304	0.0109	-1.409	0.0446	-1.655	0.0331	-1.391	0.0439
Gm7266	1.518	0.0214	2.106	0.00097	2.372	0.000114	1.89	0.00385	2.789	2.03e-06
Gm7327									-2.114	1.04e-06
Gm7367							-2.165	0.000559	-1.51	0.00266
Gm7399	0.582	0.046	1.156	2.04e-05	0.761	0.00864	1.024	0.000258	1.015	0.000193
Gm7413							2.082	0.0248	2.1	0.0199
Gm7446									-5.097	0.00229
Gm7729	-0.463	2.01e-16	-1.009	8.25e-52	-0.386	8.59e-11	-0.491	2.51e-15	-0.687	3.28e-29
Gm7802			-5.009	0.00327	-2.672	0.0363	-4.945	0.00357	-5.097	0.00229
Gm7816			-1.567	0.0213	-1.35	0.0315	-2.502	0.00457	-1.654	0.0126
Gm7879									2.252	0.0112
Gm7899									3.39	0.00437
Gm8075							4.847	0.00463	4.958	0.00302
Gm8130									1.668	0.029
Gm8188									0.872	0.00184
Gm8210	-0.689	1.05e-47	-0.348	3.55e-12	-0.543	5.31e-28	-0.326	1.17e-10	-0.73	1.52e-46
Gm8258									1.805	0.0161
Gm8276									1.516	0.00479
Gm8730	-0.156	0.00476	-0.24	4.66e-05	-0.454	1.94e-15	-0.289	1.03e-06	-0.488	1.34e-17
Gm8784							-4.945	0.00357	-5.097	0.00229
Gm8894	-1.515	0.000256	-7.009	1.24e-05	-4.672	4.78e-05	-3.502	2.24e-05	-0.954	0.0161
Gm8899			1.255	0.000583	0.963	0.011	1.445	4.59e-05	2.445	2.41e-15
Gm8909			-2.719	0.000107	-1.087	0.0164	-1.918	0.000792	-1.391	0.00344
Gm8983									3.018	0.00033
Gm9057	1.813	3.31e-06	1.089	0.0159	1.876	1.93e-06	1.761	1.44e-05	1.738	1.21e-05
Gm9083	-3.389	0.00581	-1.982	0.0346	-5.53	0.000912	-2.918	0.0186	-5.512	0.000821
Gm9115					-3.087	0.0125	-5.36	0.00134	-5.512	0.000821
Gm9364							1.461	0.0175	1.609	0.00591
Gm9385	0.983	1.43e-05	0.603	0.0208	0.58	0.0241	0.926	0.000133	0.82	0.000634
Gm9512									4.695	0.00548
Gm9762									-0.18	0.0248
Gm9774	1.611	1.27e-06	1.42	6.18e-05	1.531	8.51e-06	1.082	0.00417	1.252	0.000435
Gm9916									3.631	0.00205
Gm9930									1.931	0.0358
Gm9988									5.181	0.00181
Gmcl1									-0.197	0.0162
Gmds			0.396	0.000791	-0.564	2.69e-05	-0.406	0.0033	-0.633	2.37e-06
Gmfb	0.161	0.00549	0.356	2.42e-10	0.161	0.00779	0.176	0.00457	0.368	1.59e-11
Gmip					-0.385	0.027	0.317	0.0473	0.497	0.00059
Gmnn									1.39	0.0412
Gna11	-0.129	0.000612	-0.107	0.00913	-0.163	3.26e-05	-0.184	5.38e-06	-0.269	2.41e-12
Gna13	-0.399	3.7e-58	-0.207	8.27e-15	-0.289	1.19e-28	-0.342	9.34e-37	-0.411	7.9e-55
Gnai2	-0.195	1.02e-21	-0.245	5.75e-29	-0.329	7.26e-53	-0.292	9.62e-40	-0.383	8.23e-70
Gnal							5.11	0.00253	5.695	0.000485
Gnao1							0.063	0.0386	0.083	0.00379
Gnas	-0.093	2.69e-43	-0.043	1.2e-08	-0.149	3.25e-98	-0.116	6.01e-57	-0.067	7.77e-21
Gnat2									-0.532	0.034
Gnb1	-0.198	8.65e-34	-0.14	3.45e-15	-0.307	4.09e-70	-0.279	6.94e-55	-0.37	4.17e-99
Gnb5									-0.315	0.00142
Gne	-0.424	0.00074	-0.982	1.34e-11	-0.514	0.00012	-1.222	2.21e-15	-0.818	2.3e-09
Gng2			-0.512	0.0473	-0.93	0.000429	-0.76	0.00454	-1.682	3.22e-08
Gng3							-0.314	0.0297	-0.336	0.0145
Gnpat									0.438	4.51e-06
Golga1			0.336	8.57e-06	0.334	6.38e-06	0.31	5.57e-05	0.371	2.94e-07
Golga2							0.334	0.00577	0.306	0.00915
Golga5									0.484	0.00403
Golga7					-0.359	0.000281	-0.444	1.5e-05	-0.493	5.42e-07
Golm1									2.738	0.0272
Golm2	-0.416	2.38e-24	-0.167	0.000208	-0.371	8.49e-18	-0.346	8.87e-15	-0.403	9.78e-21
Gorasp1	-0.851	1.69e-13	-1.024	4.25e-15	-0.559	2.75e-06	-0.323	0.00828	-1.31	1.48e-22
Got2									-0.161	1.22e-05
Gpaa1									-0.239	0.0174
Gpank1									5.373	0.00113
Gpatch1							0.355	0.000464	0.244	0.0166
Gpatch3									-0.835	0.00971
Gpatch8	-0.094	0.00167	0.076	0.0165	0.209	7.38e-14	0.15	4.96e-07	0.141	1.15e-06
Gpbar1	-2.389	0.00933	-2.982	0.0167	-2.087	0.0246	-1.918	0.0402	-3.069	0.0116
Gpbp1									0.098	0.0352
Gpd1l	-0.338	2.02e-18	-0.574	4.75e-41	-0.418	1.81e-24	-0.445	1.54e-25	-0.756	8.66e-69
Gpi1			-0.158	3.07e-08	-0.292	2.77e-26	-0.233	2.99e-16	-0.38	9.59e-43
Gpr158			0.738	0.0436	1.035	0.00217	1.039	0.00249	0.75	0.0336
Gpr173							0.257	0.00477	0.264	0.0025
Gpr68									-0.958	0.00036
Gpr89					-0.124	0.00638	-0.258	1.53e-08	-0.261	2.62e-09
Gprasp2			-1.763	1.67e-08	-0.699	0.00478	-1.792	2.13e-08	-0.944	0.00021
Gps1	-0.339	3.86e-05	-0.202	0.0262	-0.411	2.28e-06	-0.286	0.00156	-0.576	4.2e-11
Gpsm3							4.847	0.00463	4.695	0.00548
Gpx4-ps2					0.433	0.0183	0.589	0.00107	0.577	0.000932
Gramd1a			0.311	2.09e-09	0.263	3.96e-07	0.454	7.38e-20	0.176	0.00114
Gramd1b	0.099	0.00452	0.149	3.24e-05	0.223	3.18e-11	0.205	4.43e-09	0.263	1.27e-15
Grb2	0.222	0.00124	0.217	0.00328	0.193	0.0081	0.303	2.17e-05	0.332	9.5e-07
Grina	-0.26	9.57e-35	-0.125	7.81e-08	-0.188	5.12e-17	-0.169	4.01e-13	-0.139	8.5e-10
Grip1	0.083	0.0242	-0.171	1.31e-05	0.088	0.0223	0.134	0.000475	0.18	4.49e-07
Gripap1					0.188	0.00681	0.212	0.00259	0.177	0.0101
Grk1									5.181	0.00181
Grk2	-0.14	1.66e-05	-0.194	1.89e-08	-0.252	4.12e-14	-0.102	0.00471	-0.408	4.45e-34
Grm2							1.783	0.00701	2.39	8.26e-05
Gsdme	-1.643	9.18e-06	-1.351	0.000509	-0.872	0.0116	0.555	0.0473	-0.854	0.0121
Gstm2			-0.127	4.15e-05	-0.307	1.51e-25	-0.256	3.12e-17	-0.261	5.48e-19
Gstm4			0.253	0.042	-0.52	9.19e-05	-0.432	0.00162	-0.434	0.000927
Gsto2									4.958	0.00302
Gstp-ps									2.738	7.07e-05
Gtf2a1	-0.27	2.67e-08	-0.194	0.000275	-0.253	8.67e-07	-0.209	9.41e-05	-0.473	2.91e-20
Gtf2b							-0.387	0.0267	-0.381	0.022
Gtf2e2	0.139	0.0112	0.28	2.54e-07	0.236	1.45e-05	0.294	6.08e-08	0.133	0.0201
Gtf2f1	-0.197	0.00078	-0.159	0.0135	-0.145	0.0206	-0.165	0.0105	-0.386	2.01e-10
Gtf2i	0.139	4.62e-05	0.101	0.00756	0.075	0.0498	0.087	0.0237	0.12	0.000839
Gtf3c1			-0.291	5.03e-07	-0.163	0.00472	-0.275	2.62e-06	-0.315	1.9e-08
Gyg	-1.351	2.06e-05	-2.869	4.73e-08	-1.49	2.34e-05	-2.127	8.67e-07	-2.957	1.14e-08
H1f10	-0.207	0.00756	-0.371	7.49e-06	-0.394	1.04e-06	-0.316	0.000169	-0.406	4.07e-07
H1f3	0.345	1.55e-25	0.25	7.27e-12	0.208	1.08e-08	0.181	2.12e-06	0.141	0.000192
H1f4	0.361	6.82e-16	0.259	1.99e-07	0.163	0.00149	0.129	0.0172	0.11	0.038
H2-Ab1									6.074	0.00017
H2-D1			-0.074	0.00112	-0.224	2.2e-26	-0.118	1.27e-07	-0.169	1.26e-15
H2-K1	-0.205	7.55e-20	-0.068	0.0089	-0.178	8.41e-14	-0.165	2.4e-11	-0.207	2.61e-18
H2-Q1	-0.327	2.16e-13	-0.213	1.2e-05	-0.187	9.33e-05	-0.277	1.49e-08	-0.373	1.75e-15
H2-Q10					-1.005	0.0394	-2.005	0.00166	-0.987	0.04
H2-Q4									0.286	0.0459
H2ac10	-0.462	0	-0.475	0	-0.629	0	-0.581	0	-0.741	0
H2ac12	-0.32	7.83e-38	-0.309	1.88e-30	-0.313	1.03e-32	-0.542	2.42e-83	-0.788	1.45e-169
H2ac13	-0.235	6.86e-79	-0.184	2.5e-42	-0.506	1.76e-296	-0.255	1.32e-77	-0.514	1.37e-303
H2ac14									0.65	2.02e-05
H2ac15	-0.339	0	-0.266	1.28e-185	-0.438	0	-0.426	0	-0.674	0
H2ac20	-0.253	6.07e-202	-0.169	1.49e-80	-0.175	4.06e-89	-0.292	5.45e-224	-0.467	0
H2ac22	-0.376	3.03e-108	-0.322	6.87e-70	-0.497	2.57e-162	-0.441	3.79e-122	-0.663	1.38e-268
H2ac23	-0.337	0.000258	-0.424	2.16e-05	-0.393	5.59e-05	-0.65	2.53e-10	-0.417	1.61e-05
H2ac24					-1.087	2.02e-05	-0.918	0.000393	-0.757	0.00164
H2ac4	-0.182	1.07e-32	-0.232	7.18e-45	-0.533	1.36e-220	-0.426	1.78e-137	-0.495	4.62e-192
H2ac6	-0.183	3.24e-17	-0.169	6.27e-13	-0.501	2.32e-102	-0.403	2.02e-64	-0.562	5.05e-125
H2ac7	-0.369	2.84e-54	-0.178	4.29e-12	-0.439	2.44e-67	-0.707	2.61e-145	-0.694	1.14e-150
H2ac8			-0.105	0.000586	-0.538	3.57e-75	-0.459	6.26e-53	-0.48	4.59e-61
H2aj	-0.481	7.31e-136	-0.584	2.41e-164	-0.552	8.67e-156	-0.74	1.28e-240	-0.683	8.15e-225
H2ax	-0.433	0	-0.306	0	-0.614	0	-0.581	0	-0.714	0
H2az1	-0.316	1.83e-49	-0.257	8.28e-29	-0.226	1.14e-23	-0.311	1.94e-40	-0.479	2.96e-95
H2bc11	-0.341	4.58e-84	-0.189	1.56e-23	-0.398	2.41e-100	-0.411	1.48e-99	-0.678	3.92e-259
H2bc12					-0.157	3.74e-25	-0.172	6.4e-28	-0.428	2.6e-166
H2bc13	-0.222	2.78e-86	-0.277	1.53e-113	-0.357	2.72e-191	-0.398	6.8e-219	-0.743	0
H2bc14	-0.21	1.33e-96	-0.136	4.96e-36	-0.349	1.57e-227	-0.331	3.98e-193	-0.595	0
H2bc15	-0.26	2.55e-126	-0.147	1.86e-36	-0.298	3.95e-147	-0.387	8.17e-225	-0.567	0
H2bc21	-0.74	5.46e-14	-0.789	3.57e-13	-0.672	9.89e-11	-0.559	1.67e-07	-0.387	0.000137
H2bc22	-0.6	2.22e-213	-0.19	1.72e-21	-0.575	5.38e-176	-0.588	1.24e-170	-0.848	0
H2bc23									0.35	0.0319
H2bc3	-0.165	1.41e-70	-0.077	7.52e-14	-0.253	1.2e-144	-0.286	1.48e-171	-0.547	0
H2bc4	-0.216	3.45e-83	-0.1	2.18e-16	-0.274	1.67e-118	-0.41	8.65e-236	-0.594	0
H2bc6	-0.203	1.97e-113	-0.155	2.4e-58	-0.326	2.38e-251	-0.377	0	-0.618	0
H2bc8	-0.116	2.98e-31	-0.158	3.06e-49	-0.247	4.81e-122	-0.273	3.47e-138	-0.518	0
H2bc9	-0.226	6.18e-64	-0.196	7.83e-42	-0.351	1.63e-132	-0.46	9.39e-204	-0.692	0
H2bu1-ps	-0.426	3.44e-27	-0.2	3.84e-06	-0.43	8.95e-25	-0.702	8.65e-55	-0.758	1.16e-66
H2bu2	-0.388	2.76e-271	-0.363	3.41e-206	-0.452	0	-0.453	8.56e-302	-0.712	0
H3c1	-0.105	1.93e-05	-0.274	1.25e-26	-0.482	1.97e-79	-0.522	1.51e-85	-0.746	9.06e-170
H3c10	-0.233	1.11e-33	-0.152	3.75e-13	-0.633	1.04e-191	-0.584	2.86e-155	-0.729	6.58e-243
H3c11	-0.214	8.07e-36	-0.298	3.8e-58	-0.518	1.54e-168	-0.569	1.47e-185	-0.829	0
H3c13	-0.451	0	-0.425	7.55e-268	-0.704	0	-0.649	0	-0.712	0
H3c2	-0.38	1.83e-240	-0.399	6.49e-227	-0.528	0	-0.549	0	-0.789	0
H3c3	-0.325	1.85e-95	-0.443	2.93e-146	-0.741	0	-0.657	5.9e-287	-0.802	0
H3c4	-0.392	2.42e-127	-0.489	1.15e-163	-0.669	1.54e-297	-0.713	0	-0.941	0
H3c6	-0.299	2.04e-127	-0.385	4.59e-176	-0.553	0	-0.511	1.13e-287	-0.661	0
H3c7	-0.303	4.11e-84	-0.277	1.57e-61	-0.523	5.32e-208	-0.455	4.33e-151	-0.641	7.45e-296
H3c8	-0.192	4.49e-20	-0.317	6.83e-45	-0.41	1.9e-75	-0.531	8.02e-113	-0.733	2.26e-210
H3f3a	0.04	0.000159	0.163	3.86e-58	0.12	3.97e-32	0.162	2.26e-56	0.103	1.11e-23
H4c1	-0.085	7.86e-15	-0.154	5.77e-41	-0.271	8e-126	-0.271	5.35e-118	-0.511	0
H4c11	-0.031	0.0436	-0.203	1.33e-42	-0.35	2.25e-125	-0.277	1.78e-75	-0.534	3.53e-270
H4c12	0.091	4.91e-18	-0.126	5.13e-28	-0.229	5.58e-93	-0.261	3.31e-112	-0.423	9.74e-293
H4c14	-0.132	4.79e-12	-0.091	1.47e-05	-0.274	1.68e-43	-0.228	6.53e-29	-0.407	1.5e-90
H4c18	0.304	8.41e-23	0.129	0.00038	-0.08	0.0367	-0.158	3.09e-05	-0.426	6.61e-32
H4c2			-0.149	1.41e-13	-0.37	4.17e-79	-0.32	2.1e-56	-0.723	7.76e-260
H4c3	-0.054	5.22e-05	-0.256	4.47e-78	-0.333	6.16e-134	-0.322	6.5e-118	-0.573	0
H4c4	-0.222	4.99e-200	-0.286	4.22e-282	-0.466	0	-0.418	0	-0.612	0
H4c6	-0.181	6.26e-57	-0.264	8.1e-102	-0.437	9.86e-274	-0.448	3.02e-267	-0.616	0
H4c8	-0.063	4.26e-09	-0.159	7.01e-46	-0.305	1.69e-167	-0.281	4.35e-134	-0.54	0
H4c9	-0.352	2.36e-172	-0.311	1.46e-117	-0.516	0	-0.627	0	-0.749	0
H4f16	-0.338	5.45e-06	-0.221	0.0066	-0.409	1.84e-07	-0.384	2.33e-06	-0.501	1.69e-10
H6pd							-1.502	0.00584	-0.917	0.0462
Hacd3							-0.197	0.0196	-0.234	0.00351
Hadh			-0.674	0.022	-1.31	3.55e-05	-0.988	0.00151	-1.069	0.000375
Hadhb	-0.282	6.14e-05	-0.359	2.26e-06	-0.454	9.45e-10	-0.616	3.06e-15	-0.525	1.56e-12
Haghl							-0.613	0.00695	-0.429	0.045
Hal									1.077	0.00324
Hand2	-0.291	2.05e-137	-0.282	3.69e-111	-0.278	4.18e-113	-0.211	9.22e-63	-0.287	1.51e-119
Hand2os1									1.153	0.0428
Hapln2									3.018	0.00033
Hars			-0.082	0.0376	-0.299	1.67e-16	-0.146	0.000146	-0.35	5.21e-22
Has2									1.931	0.0358
Haus7									2.738	0.0272
Hbp1									0.422	0.0055
Hccs	-0.633	0.0137	-1.152	0.000162	-0.579	0.0337	-1.161	0.000181	-0.861	0.00208
Hcfc1	-0.124	6.58e-07	-0.189	5.18e-13	-0.073	0.00725	-0.124	4.25e-06	-0.26	1.75e-24
Hcls1	-5.417	0.00132	-5.009	0.00327	-5.115	0.00254	-4.945	0.00357	-5.097	0.00229
Hdac1	-0.125	5.33e-08	-0.108	1.63e-05	-0.144	2.32e-09	-0.256	1.68e-25	-0.278	8.83e-32
Hddc3									-0.523	0.00495
Heatr1							-0.957	0.00388	-0.819	0.00774
Heatr6									0.261	0.0264
Hectd2	0.31	0.000992	0.601	3.69e-11	0.352	0.000286	0.248	0.0171	0.405	1.69e-05
Hectd4			-0.049	0.0393	0.148	5.69e-13	0.084	0.000192	0.127	1.06e-09
Helq							0.491	0.000956	0.4	0.00646
Hepacam2									3.1	0.0103
Herc1	0.062	0.00138	0.062	0.00278	0.17	2.7e-20	0.104	1.71e-07	0.082	2.95e-05
Herc2					0.105	9.01e-08	0.094	3.81e-06	0.077	0.000118
Herpud2							-0.194	0.0209	0.157	0.0407
Hes7									1.123	0.033
Hexb	0.637	3.9e-14	0.555	1.06e-09	0.29	0.00314	0.229	0.0278	0.784	1.37e-20
Hexim1									0.25	0.000603
Hgsnat	-1.178	0.00739	-3.23	0.000129	-1.335	0.00626	-1.581	0.00343	-1.51	0.00266
Hhipl1			-2.982	0.0167	-5.53	0.000912	-5.36	0.00134	-3.069	0.0116
Hhipl2									-0.893	0.0265
Hipk1									0.044	0.0274
Hivep1									0.278	0.0465
Hmga1b			1.603	0.0182	1.497	0.0276	2.606	1.79e-05	2.1	0.00077
Hmgb1-ps7									2.1	0.0199
Hmgb2					0.174	0.00293	0.163	0.00694	0.144	0.0143
Hmgn1	0.39	3.34e-17	0.371	6.48e-14	0.309	5e-10	0.422	7.87e-18	0.151	0.00464
Hmgn2	-0.289	2.38e-53	-0.392	5.08e-81	-0.413	3.76e-93	-0.438	2.61e-97	-0.463	2.06e-114
Hmx2									-0.263	0.00689
Hnrnpa0	-0.273	1.27e-06	-0.652	1.11e-25	-0.626	3.38e-25	-0.442	6.37e-13	-0.36	9.68e-10
Hnrnpa1	-0.185	1.59e-253	-0.263	0	-0.197	8.43e-260	-0.262	0	-0.282	0
Hnrnpa2b1	0.219	3.09e-63	0.173	4.08e-34	0.047	0.00238	0.175	2.43e-34	0.147	9.99e-26
Hnrnpab	-0.042	0.00123	-0.047	0.000722	-0.155	6.15e-34	-0.153	4.84e-31	-0.197	9.7e-54
Hnrnpd	0.127	9.49e-11	0.128	1.12e-09	0.187	4.36e-21	0.077	0.000542	0.061	0.00515
Hnrnph1	0.046	5.09e-13	0.132	8.73e-93	0.158	1.28e-137	0.15	1.42e-118	0.183	3.79e-187
Hnrnpk	0.041	0.000383	0.111	1.05e-22	0.039	0.00131	0.033	0.00954	-0.115	1.45e-23
Hnrnpl	-0.253	1.22e-38	-0.154	3.94e-13	-0.266	1.97e-38	-0.189	8.39e-19	-0.295	1.23e-46
Hnrnpm	-0.1	1.51e-07	-0.158	2.47e-15	-0.165	2.64e-17	-0.161	1.51e-15	-0.251	5e-38
Hnrnpr			0.149	1.54e-18	0.15	1.57e-19	0.059	0.00167	0.126	7.95e-14
Hnrnpu	0.088	6.9e-47	0.082	2.81e-35	0.127	2.21e-89	0.092	2.7e-44	0.078	1.56e-33
Hook1	0.363	0.0337	0.804	5.14e-07	0.393	0.0264	0.521	0.00275	0.464	0.00643
Hook3	0.196	0.00132	0.169	0.0107	0.217	0.000627	0.147	0.0302	0.147	0.0243
Hoxa10	0.174	0.000688	0.199	0.000238	0.299	3.11e-09	0.165	0.00304	0.222	1.88e-05
Hoxa9							0.267	8.65e-06	0.166	0.00611
Hoxc6	0.096	0.0255	0.113	0.0132	0.353	1.69e-19	0.342	2.6e-17	0.195	2.91e-06
Hoxc8			0.312	0.0239	0.592	1.42e-06	0.597	2.03e-06	0.657	4.11e-08
Hpca	-0.26	6.6e-05	0.232	0.000348	0.218	0.000648	0.424	1.84e-12	0.437	6.07e-14
Hpcal4	-0.453	0.025	-0.476	0.0318	-0.704	0.00137	-1.441	3.19e-08	-0.623	0.00378
Hprt									0.216	0.0356
Hras	-0.159	0.00744	-0.268	2.16e-05	-0.172	0.00612	-0.288	5.8e-06	-0.44	5.73e-13
Hs1bp3	-0.592	0.00651	-0.703	0.00357	-1.263	8.31e-07	-0.491	0.0401	-0.678	0.00336
Hs2st1	0.372	0.0014	0.597	2.27e-07	0.339	0.00592	0.347	0.00593	0.546	1.62e-06
Hsbp1	0.291	0.0405	-0.444	0.00862	-0.679	5.2e-05	-0.568	0.000996	-0.497	0.00237
Hscb							-0.678	0.00518	-0.574	0.012
Hsd11b2									2.516	0.0459
Hsd17b4			-0.793	8.98e-20	-0.334	4.45e-05	-0.471	2.77e-08	-0.583	1.27e-12
Hsf4							3.17	0.000184	3.252	8.65e-05
Hsp90ab1	0.035	2.81e-05	-0.171	1.17e-91	-0.258	1.25e-210	-0.318	4.9e-293	-0.328	0
Hspa12a									0.161	0.0272
Hspa5			0.147	2.1e-30	-0.035	0.0164	-0.048	0.000921	-0.202	2.59e-52
Hspa8	-0.115	7.24e-57	-0.079	5.38e-24	-0.238	3.15e-210	-0.249	7.08e-216	-0.417	0
Hspa9			-0.046	0.0023	-0.144	3.55e-25	-0.141	8.22e-23	-0.206	3.69e-50
Hspa9-ps1									3.837	0.00103
Hspd1	0.203	7.91e-22	-0.091	0.000318	-0.083	0.000929	-0.151	1.13e-09	-0.204	8.83e-18
Hsph1									-0.126	0.00215
Htr3a							-0.898	6.31e-05	-0.806	0.000133
Huwe1					0.08	7.21e-41	0.039	1.48e-09	0.066	6.22e-28
Iars			-0.151	0.00429	-0.158	0.00214	-0.255	1.02e-06	-0.164	0.00126
Ibtk									-0.233	0.0204
Ice1									0.31	0.000841
Icmt					-0.92	2.72e-05	-0.75	0.000774	-0.452	0.0284
Icosl									4.958	0.00302
Id1	-0.637	4.54e-05	-0.982	4.01e-08	-0.581	0.000459	-0.522	0.00229	-0.493	0.00246
Id3									-0.754	3.63e-09
Idh2	-0.135	1.72e-05	-0.202	1.32e-09	-0.171	1.72e-07	-0.213	2.39e-10	-0.249	1.07e-14
Idh3a	0.135	0.00523	-0.141	0.0096	-0.185	0.000413	-0.166	0.00221	-0.452	1.45e-18
Idh3g	-0.108	0.00118	-0.347	6.2e-24	-0.233	4.25e-12	-0.374	5.66e-27	-0.508	5.16e-50
Ids									0.729	0.0155
Ier5							0.149	0.00233	0.127	0.00762
Ifi27					4.94	0.00362	5.332	0.00148	4.958	0.00302
Ifi30									1.293	0.0114
Ifitm2			1.018	0.0485	1.234	0.0113	1.17	0.0197	1.685	0.000189
Ifrd1	-0.116	0.00046	-0.082	0.0245	-0.216	1.58e-10	-0.219	3.17e-10	-0.363	3.02e-27
Igdcc3					-0.573	0.0432	0.548	0.0209	-0.707	0.0126
Igf1r	0.114	5.65e-06	0.075	0.00733	0.165	6.46e-11	0.129	1.6e-06	0.258	1.97e-26
Igf2bp2			0.217	5e-06	0.255	2.36e-08	0.118	0.0209	0.27	2.22e-09
Igfbp2									-0.667	0.00458
Igfbpl1									-3.069	0.0116
Igsf9							0.455	0.00028	-0.305	0.0316
Ik					-0.087	0.00222	-0.087	0.00304	-0.177	9.85e-11
Ikbkb	0.272	0.00126	0.41	1.47e-06	0.583	1.93e-13	0.63	4.13e-15	0.504	3.78e-10
Ikzf5	0.248	5.7e-08	0.108	0.045	0.333	5.19e-13	0.186	0.000273	0.331	6.51e-13
Il17rd	0.642	0.000102	0.696	5.16e-05	0.368	0.0485	0.523	0.00401	0.684	4.72e-05
Ilk			0.201	1.81e-18	0.089	0.000251	0.147	6.66e-10	0.114	1.37e-06
Immp1l			0.302	0.000105	0.374	4.1e-07	0.211	0.00981	0.414	1.07e-08
Immp2l									-0.895	0.00311
Immt			0.326	5.73e-13	0.139	0.00447	0.156	0.00176	0.136	0.00514
Imp3	-0.218	0.000517	-0.187	0.00606	-0.183	0.00609	-0.325	1.61e-06	-0.368	1.44e-08
Imp4	-0.207	0.000324	-0.293	1.84e-06	-0.253	2.62e-05	-0.128	0.0459	-0.343	8.45e-09
Impa2							0.18	0.0429	0.301	0.000198
Impdh2					-0.15	5.01e-06	-0.099	0.00441	-0.152	3.09e-06
Ina	-0.498	2.13e-22	-0.494	6.59e-19	-0.365	1.13e-11	-0.469	5.84e-17	-0.471	2.42e-18
Inf2							0.237	4.44e-06	0.329	6.89e-12
Ing1	-0.456	2.83e-09	-0.703	2.16e-16	-0.348	1.87e-05	-0.277	0.00107	-0.451	2.41e-08
Inhbe									1.153	0.0428
Ino80	0.286	2.71e-12	0.314	3.57e-13	0.206	3.64e-06	0.286	7.53e-11	0.48	7.95e-33
Inpp5b									0.238	9e-05
Insig1	-0.178	0.000124	-0.192	0.000123	-0.365	2.72e-14	-0.165	0.00112	-0.454	3.27e-21
Insr			0.168	0.000492	0.267	2.12e-09	0.275	1.77e-09	0.251	1.9e-08
Ints11	-0.277	0.00273	-0.55	4.66e-08	-0.335	0.000615	-0.478	2.35e-06	-0.3	0.00197
Ints6l									0.471	5.17e-09
Ints7			-0.579	1.62e-11	-0.377	5.6e-06	-0.322	0.000192	-0.291	0.000444
Invs									0.262	0.0343
Ip6k2							0.23	0.0311	0.37	0.000128
Ipo7	0.074	3.11e-07	0.037	0.0276	-0.094	9.05e-10	-0.087	5.57e-08	-0.087	1.44e-08
Ipo9	-0.101	2.3e-05	-0.091	0.000427	-0.184	4.98e-14	-0.106	4.29e-05	-0.193	1.78e-15
Iqch			-5.424	0.00121	-5.53	0.000912	-5.36	0.00134	-5.512	0.000821
Irag1									0.243	0.00744
Irak3	1.062	0.00223	1.066	0.00342	1.328	0.000105	2.058	5.63e-11	2.068	1.81e-11
Irf2					0.333	0.00242	0.337	0.00279	0.526	2.44e-07
Irf2bp2			-0.302	3.46e-06	-0.22	0.00063	-0.224	0.000722	-0.127	0.0498
Irf5									1.767	0.000232
Irs2	-0.294	2.08e-66	-0.312	3.93e-64	-0.143	2.54e-15	-0.108	1.25e-08	-0.051	0.00741
Isl2									-0.449	0.0118
Itga11							-1.055	0.0033	-0.866	0.0086
Itga6	0.209	1.4e-05	0.245	1.3e-06	0.198	9.9e-05	0.142	0.00857	0.211	2.51e-05
Itgal					-1.239	0.00777	-0.918	0.0459	0.696	0.0337
Itgav									0.244	0.000616
Itgb1	0.137	5.52e-09	0.218	1.2e-19	0.125	4.6e-07	0.127	6.78e-07	0.163	1.1e-11
Itgb1bp2	0.687	0.0028	1.018	6.32e-06	1.549	2.62e-14	1.78	6.54e-19	0.988	7.99e-06
Itprid2	-0.717	5.68e-06	-0.554	0.00116	-0.498	0.00258	-0.608	0.000445	-0.76	6.06e-06
Ivns1abp			0.154	5.22e-28	0.235	2.31e-69	0.251	1.33e-75	0.254	1.24e-81
Jag1									0.353	0.0208
Jag2	-0.392	4.48e-43	-0.286	1.09e-20	-0.233	9.63e-15	-0.081	0.0136	-0.233	6.79e-15
Jdp2									0.457	1.77e-05
Jhy									4.958	0.00302
Jmjd1c			0.166	0.00022	0.226	8.66e-08	0.213	1.2e-06	0.355	5.92e-19
Jmjd4									1.516	0.00223
Josd2									-0.555	0.00394
Jpx			1.478	0.0328	2.16	0.000585	2.082	0.00114	1.931	0.00235
Jund	-0.346	2.4e-20	-0.137	0.00111	-0.262	4.23e-11	-0.231	2.07e-08	-0.228	8.18e-09
Kat6a							0.121	0.000252	0.127	5.98e-05
Kat6b			0.205	1.92e-08	0.193	8.51e-08	0.197	1.01e-07	0.403	6.93e-34
Kbtbd3									1.323	0.00524
Kcnab1					2.135	2.35e-05	2.198	1.48e-05	1.516	0.00479
Kcnab2									0.312	0.0065
Kcnj12	-0.26	6.51e-07	-0.335	2.43e-09	-0.113	0.0496	-0.306	7.87e-08	-0.243	9.66e-06
Kcnj4									2.931	0.000525
Kcnk3	-0.376	1.32e-18	-0.362	5.22e-15	-0.256	1.67e-08	-0.232	8.88e-07	-0.391	4.86e-18
Kcnt1	2.366	9.48e-05	1.478	0.0328	1.913	0.003	2.89	1.1e-06	2.454	4.78e-05
Kctd12									-2.069	1.96e-06
Kctd2									-0.39	0.000209
Kctd21			0.389	0.00538	-0.69	1.69e-05	0.359	0.0112	0.439	0.000964
Kctd3			-0.187	0.0486	-0.4	1.11e-05	-0.225	0.018	-0.475	1.58e-07
Kdm3b			0.186	9.95e-05	0.211	4.76e-06	0.316	2.31e-12	0.317	4.07e-13
Kdm5a	0.203	5.13e-11	0.187	1.95e-08	0.246	8.6e-15	0.259	1.23e-15	0.37	3.66e-34
Kdm6a	0.265	4.79e-25	0.249	1.42e-19	0.285	9e-27	0.217	1.11e-14	0.388	7.77e-51
Kdm6b									0.148	3.05e-06
Kdsr									0.536	0.002
Keap1			-0.371	0.0481	-0.417	0.0225	-1.064	2.15e-07	-0.751	5.74e-05
Khdrbs1			0.085	0.00187	-0.063	0.0254	-0.121	1.33e-05	-0.118	1.06e-05
Khnyn							0.36	7.15e-05	0.274	0.00243
Khsrp	-0.321	2.52e-21	-0.208	1.91e-08	-0.172	2.18e-06	-0.143	0.000165	-0.249	3.4e-12
Kif13a							0.397	9.99e-05	-0.325	0.00414
Kif13b							-0.294	0.0322	0.303	0.00971
Kif15	0.469	2.22e-11	0.415	4.3e-08	0.562	2.82e-15	0.732	1.39e-25	0.362	1.45e-06
Kif1a	-0.094	0.00949	-0.216	8.66e-09	-0.089	0.0206	-0.189	7.54e-07	-0.147	7.03e-05
Kif23			-0.199	4.95e-05	-0.184	0.000133	-0.199	5.86e-05	-0.144	0.00269
Kif26a							0.381	0.0246	0.346	0.0362
Kif2c									-0.453	1.33e-09
Kif3b					0.473	1.46e-06	0.448	1.05e-05	0.301	0.00354
Kifc1									-1.163	0.00103
Kin	0.593	9.89e-05	0.741	1.74e-06	0.48	0.00341	0.685	1.55e-05	0.622	6.67e-05
Klc2					-0.219	0.00505	-0.186	0.0218	-0.261	0.000729
Klf6									-0.501	0.000431
Klhdc3			-0.124	0.0276	-0.203	0.000163	-0.332	1.49e-09	-0.234	9.73e-06
Klhl18					-0.394	0.00165	-0.417	0.00134	-0.339	0.00613
Klhl2							-0.241	0.000654	-0.15	0.0288
Klhl40									3.1	0.0103
Klhl9	0.173	2.3e-08	0.151	7.19e-06	0.144	1.33e-05	0.151	9.64e-06	0.135	4.33e-05
Kmt2a	0.139	1.12e-11	0.105	2.86e-06	0.198	1.37e-21	0.21	3.78e-23	0.271	6.71e-41
Kmt2b			0.103	0.00121	0.194	3.24e-11	0.231	5.61e-15	0.123	5.23e-05
Kmt2c	0.105	1.45e-07	0.11	2.37e-07	0.178	3.77e-19	0.21	2.43e-25	0.259	4.66e-41
Knstrn									1.153	0.0428
Kpna3	0.215	4.79e-12	0.328	5.07e-25	0.2	1.15e-09	0.157	6.68e-06	0.104	0.00281
Kpna4	0.13	1.92e-10	0.168	2.6e-15	0.105	1.36e-06	0.058	0.0145	0.122	9.91e-09
Kpna6									-0.13	0.0317
Kpnb1	-0.05	0.000563	-0.071	4.13e-06	-0.124	1.72e-17	-0.191	5.32e-38	-0.234	5.4e-59
Kremen1					0.13	0.0438	0.154	0.018	0.138	0.029
Krit1	0.391	5.69e-20	0.288	1.05e-09	0.402	1.42e-19	0.311	3.96e-11	0.473	1.39e-27
Kxd1	-0.659	0.000424	-0.457	0.0234	-1.019	1.08e-06	-1.575	1.23e-10	-1.298	3.09e-09
Lamtor2			-0.195	7.95e-06	-0.22	2.1e-07	-0.233	9.04e-08	-0.257	8.53e-10
Lamtor3	0.633	4.55e-06	0.716	5.05e-07	0.406	0.008	0.667	4.4e-06	0.414	0.0061
Lamtor4									-0.468	0.0125
Lancl2							-0.541	0.00158	-0.617	0.000181
Lap3					-0.532	1.57e-11	-0.26	0.00149	-0.554	2.02e-12
Laptm4b	-0.385	3.02e-11	-0.315	5.64e-07	-0.481	5.59e-15	-0.505	3.24e-15	-0.55	6.22e-19
Larp1	0.087	2.75e-07	0.1	2.3e-08	0.187	2.02e-29	0.062	0.0011	0.123	8.64e-13
Lars	0.197	2.04e-06	0.151	0.000992	0.104	0.0254	0.236	6.11e-08	0.212	6.68e-07
Lars2	0.252	9.39e-139	0.432	0	0.309	2.93e-195	0.308	6.06e-184	0.672	0
Lbr			-0.7	2.12e-09	-0.503	7.28e-06	-0.845	2.81e-12	-0.493	9.32e-06
Lca5	4.07	0.000485	3.018	0.0153	3.234	0.00783	2.89	0.0209	3.39	0.00437
Lcat	5.639	0.000629	6.161	0.000168	6.815	2.17e-05	6.11	0.000189	4.695	0.00548
Lcmt1							-0.276	0.000495	-0.393	1.91e-07
Lcor	0.235	1.52e-17	0.318	9.03e-29	0.477	4.23e-70	0.431	8.58e-54	0.615	1.33e-120
Lcorl	-0.134	0.00782	0.317	1.51e-11	0.193	8.08e-05	0.196	0.000105	0.2	3.49e-05
Ldha			-0.132	0.0191	-0.384	4.49e-13	-0.389	1.67e-12	-0.547	2.33e-24
Ldlrad4	0.427	0.0112	0.49	0.00542	0.903	5.74e-09	1.148	2.77e-14	1.145	8.05e-15
Leng1							0.588	0.0336	-0.854	0.0121
Leng8					0.209	1.23e-05	0.422	7.79e-21	0.227	1.31e-06
Letm1			-0.363	2.6e-05	-0.28	0.000929	-0.393	6.65e-06	-0.748	5e-18
Lgals3bp			-0.767	0.000238	-0.427	0.0303	-0.643	0.002	-0.409	0.0354
Lgalsl	-0.255	1.37e-10	-0.244	1.52e-08	-0.246	5.07e-09	-0.363	5.66e-17	-0.374	3.56e-19
Lgr4			-0.268	0.0473	-0.536	4.84e-05	-0.378	0.00536	-0.267	0.0405
Lhpp									-0.885	0.00184
Lig3									-0.252	4.25e-05
Lig4					-1.573	0.00936	-1.725	0.00865	-1.292	0.022
Limd1									0.312	0.0193
Lingo3									-1.332	0.0312
Lman2	-0.264	7.33e-21	-0.242	1.97e-15	-0.332	6.13e-29	-0.141	7.29e-06	-0.287	3.99e-22
Lmbr1l							0.195	0.00966	0.274	9.4e-05
Lmbrd1	-0.639	3.83e-07	-0.283	0.0379	-0.882	1.56e-10	-0.432	0.00162	-0.56	2.23e-05
Lmna	-0.263	1.47e-11	-0.218	2.66e-07	-0.369	2.51e-19	-0.339	1.59e-15	-0.294	6.15e-13
Lmnb1									-0.29	2.26e-06
Lmo2			0.516	0.000682	0.357	0.023	0.389	0.0144	0.579	6.62e-05
Lncpint									0.797	0.0224
Lockd	-5.417	0.00132	-5.009	0.00327	-2.672	0.0363	-4.945	0.00357	-5.097	0.00229
Lonp1	-0.272	1.32e-31	-0.186	1.63e-13	-0.123	1.09e-06	-0.115	1.08e-05	-0.12	1.68e-06
Lonp2									0.131	0.0463
Loxl4									1.013	0.00244
Lpar6			-1.719	0.0272	-2.409	0.0073	-5.682	0.000587	-3.391	0.00453
Lpin1	0.924	4.39e-09	0.964	3.98e-09	0.593	0.000787	0.438	0.0209	0.516	0.00381
Lrba			0.201	3.51e-05	0.422	2.05e-22	0.267	1.47e-08	0.275	1.44e-09
Lrif1									1.252	0.00892
Lrp1b									0.708	0.00931
Lrp5									-0.182	0.0135
Lrp6	0.172	9e-07	0.155	4.7e-05	0.164	9.73e-06	0.201	6.65e-08	0.169	3.98e-06
Lrrc1					0.325	0.00575	0.311	0.0106	-0.351	0.00722
Lrrc14	-0.309	0.0258	-0.356	0.0181	-0.559	0.000158	-0.432	0.00452	-0.932	1.31e-09
Lrrc20									-0.866	0.0086
Lrrc42	0.362	0.00248	0.276	0.0367	0.318	0.0123	0.712	5.96e-10	0.386	0.00161
Lrrc47					-0.506	0.000239	-0.41	0.00385	-0.405	0.00282
Lrrc55					0.913	0.0104	0.89	0.0148	1.685	5.64e-08
Lrrc59	-0.257	7.53e-17	-0.286	9.96e-18	-0.353	1.84e-27	-0.241	8.92e-13	-0.488	2.52e-49
Lrriq3									4.958	0.00302
Lrsam1			0.262	0.00198	0.299	0.00025	0.184	0.0381	0.301	0.000198
Lsamp							-0.918	0.00598	-0.847	0.00691
Lsm1	0.363	0.0165	0.546	0.000333	0.665	4.19e-06	1.06	4.66e-15	0.315	0.0479
Lsm11									0.457	0.0329
Lsm14a									-0.144	0.00101
Lsm7	-0.95	3.87e-05	-1.057	4.44e-05	-1.511	3.78e-08	-1.893	2.11e-09	-0.998	5.47e-05
Lta4h							-0.248	0.000379	-0.153	0.0236
Ltb									4.958	0.00302
Ltbp3	-0.445	7.16e-19	-0.456	5.94e-17	-0.227	2.28e-05	-0.32	5.49e-09	-0.249	2.59e-06
Ltk			0.31	0.0301	0.39	0.00399	0.345	0.0143	0.651	1.47e-07
Luc7l	0.199	7.09e-05	0.257	6.95e-07	0.473	8.76e-24	0.343	9.64e-12	0.377	5.1e-15
Luc7l3	0.192	3.62e-12	0.118	0.000163	0.33	2.06e-33	0.315	9.96e-29	0.364	4.53e-41
Luzp1	0.298	1.39e-07	0.266	1.39e-05	0.408	6.8e-13	0.34	1.25e-08	0.37	9.79e-11
Ly75									0.537	0.0162
Lysmd1									0.738	0.0229
Macf1	0.074	8.34e-05	0.123	1.01e-10	0.136	1.67e-13	0.154	3.14e-16	0.188	1.24e-25
Macir							0.411	0.0147	0.504	0.00141
Mad1l1	-0.476	0.000131	-0.445	0.00101	-0.66	8.05e-07	-0.302	0.0269	-0.41	0.00166
Madd							0.102	0.00633	0.186	4.39e-08
Maea	-0.374	2.78e-18	-0.37	1.84e-15	-0.521	8.47e-30	-0.343	2.93e-13	-0.395	3.06e-18
Magea5									4.695	0.00548
Maged2			-0.132	0.0126	-0.328	5.25e-11	-0.127	0.0178	-0.132	0.00947
Magi3	0.113	0.0366	0.3	6.52e-09	0.207	9.56e-05	0.258	1.27e-06	0.195	0.000237
Malat1	0.063	5.02e-08	0.154	1.29e-40	0.403	0	0.371	4.12e-246	0.484	0
Maml3	-0.183	1.02e-11	0.065	0.0312	0.106	0.000165	0.082	0.00549	0.231	5.65e-19
Man2b1									-0.47	0.031
Man2b2							-0.996	0.0373	-0.995	0.0281
Map1b	0.076	8.98e-09	-0.086	2.51e-09	0.048	0.000829	-0.034	0.0275	0.038	0.00836
Map1lc3a					-0.77	9.37e-07	-0.514	0.00126	-0.553	0.000294
Map3k12							0.275	2.8e-07	0.243	3.58e-06
Map3k5	0.322	0.00832	0.28	0.0357	0.277	0.0333	0.529	1.45e-05	0.256	0.0478
Map6					0.209	0.000464	0.22	0.000324	0.139	0.0235
Map7d2	0.313	0.00404	0.695	1.25e-11	0.604	4.77e-09	0.336	0.00373	0.318	0.00465
Mapk1ip1					0.977	0.0233	1.323	0.00133	1.329	0.0009
Mapk6	0.272	1.45e-09	0.425	6.43e-21	0.204	2.72e-05	0.207	3.67e-05	0.33	4.92e-13
Mapk8			0.394	3.47e-14	0.216	8.38e-05	0.349	5.29e-11	0.202	0.000239
Mapkapk3	2.274	1.56e-11	1.134	0.00518	1.65	7.26e-06	1.452	0.000165	1.772	7.57e-07
Marchf2	-1.768	0.0036	-6.125	0.000185	-6.231	0.000133	-2.618	0.00274	-1.185	0.0394
Marchf9							-0.585	0.00462	-0.455	0.0194
Mars2									0.905	0.00042
Maskbp3	1.681	0.0034	2.22	6.92e-05	1.913	0.000825	1.93	0.000837	1.779	0.00193
Matn4	2.07	0.000873	1.925	0.00313	2.082	0.001	1.89	0.00385	2.178	0.000435
Max	-0.075	0.00116	-0.124	2.88e-07	-0.183	3.03e-15	-0.091	0.000238	-0.197	1.23e-17
Maz	-0.216	5.04e-55	-0.115	2.49e-14	-0.122	7.8e-17	-0.121	2e-15	-0.216	9.57e-50
Mbd5	-0.113	0.00141	0.322	7.23e-23	0.315	1.06e-22	0.252	1.02e-13	0.466	2.04e-51
Mbnl2			0.181	1.77e-05	0.099	0.0231	0.231	1.94e-08	0.233	4.65e-09
Mcat			-1.139	0.00319	-1.486	0.000216	-0.968	0.0104	-1.468	0.000221
Mcfd2			-0.7	0.00839	-0.55	0.0308	-1.198	4.03e-05	-0.935	0.000416
Mchr1							1.252	0.0112	1.178	0.0151
Mcl1									-0.156	0.0132
Mcm5	-0.273	2.32e-08	-0.22	3.44e-05	-0.39	3.28e-14	-0.299	2.05e-08	-0.486	4.92e-21
Mcoln1	-0.454	2.01e-22	-0.267	1.34e-07	-0.363	1.72e-13	-0.243	2.16e-06	-0.252	2.9e-07
Mcts1	0.311	0.00113	0.473	8.3e-07	0.293	0.00362	0.301	0.00353	0.461	8.99e-07
Mdh1	-0.09	2.63e-08	0.12	2.69e-13	-0.082	2.01e-06	-0.067	0.000184	-0.173	1.38e-25
Mdh2	-0.085	0.00104	-0.194	2.84e-13	-0.313	1.36e-33	-0.353	2.26e-39	-0.3	3.73e-31
Mdm4	0.349	0.000481	0.289	0.0081	0.321	0.00242	0.388	0.000253	0.681	3.72e-13
Mea1									0.409	0.0128
Med1					0.155	1.26e-05	0.103	0.00692	0.168	1.54e-06
Med13	0.103	0.000401	0.079	0.0129	0.207	2.75e-13	0.15	6.88e-07	0.13	1.04e-05
Med14					0.09	0.0196	0.144	0.00015	0.196	3.08e-08
Med15	-0.391	1.63e-41	-0.323	4.46e-25	-0.205	2.24e-11	-0.293	1.59e-20	-0.174	1.31e-08
Med6	0.204	2.38e-05	0.26	2.19e-07	0.221	1.08e-05	0.243	1.86e-06	0.138	0.00801
Meis1	0.16	1.69e-05	0.183	3.52e-06	0.347	3.23e-22	0.304	4.32e-16	0.288	2.52e-15
Memo1	0.134	0.000112	0.368	9.03e-29	0.234	5.87e-12	0.168	4.01e-06	0.088	0.0175
Men1	-0.331	1.17e-40	-0.192	9.25e-13	-0.22	4.19e-17	-0.122	1.09e-05	-0.202	1.22e-14
Metap2			-0.094	0.000492	-0.097	0.000196	-0.155	4.16e-09	-0.216	7.24e-18
Mettl2	-0.592	0.000427	-0.883	3.42e-06	-0.431	0.0147	0.348	0.0298	-0.432	0.0133
Mettl6									0.553	0.000117
Mex3b					-0.293	0.00342	-0.219	0.0355	-0.416	2.71e-05
Mfge8									4.695	0.00548
Mfn2	-0.091	0.0396	-0.161	0.000507	-0.149	0.00106	-0.121	0.0106	-0.232	1.37e-07
Mfsd1									-0.242	0.000446
Mfsd14b									-0.302	0.0059
Mfsd4a	-0.611	5.94e-05	-0.45	0.00615	-0.556	0.000583	-0.584	0.000517	-0.521	0.0011
Mfsd6									-0.201	0.00691
Mgat5					-0.42	0.0001	-0.497	9.42e-06	-0.548	3.52e-07
Mia2	0.396	2.45e-31	0.298	1.53e-15	0.15	0.000153	0.227	5.4e-09	0.187	1.13e-06
Mib2							0.384	0.000425	0.466	4.87e-06
Mical1							0.387	0.00659	0.303	0.033
Mid1ip1			-0.438	0.00543	-0.426	0.00541	-0.437	0.00594	-0.621	5.58e-05
Mier1	0.228	0.00548	0.423	1.55e-07	0.298	0.000347	0.301	0.000427	0.292	0.000406
Mier3					-0.387	0.000812	-0.543	6.45e-06	-0.401	0.000449
Mif	-0.329	1.47e-34	-0.171	4.97e-09	-0.325	2.45e-30	-0.323	3.51e-28	-0.564	1.43e-82
Mif-ps4							1.372	0.00257	1.009	0.032
Mindy2							0.379	0.00084	0.284	0.0121
Mir130b									1.433	0.00833
Mir190a			1.925	0.00313	1.613	0.0158	1.989	0.0021	2.454	4.78e-05
Mir204									2.631	0.00229
Mir488			3.603	0.00279	4.16	0.000368	4.783	2.95e-05	3.252	0.00659
Mir99ahg									1.668	0.029
Mkln1	0.058	0.0104	0.161	2.71e-13	0.136	5.77e-10	0.172	7.2e-15	0.144	3.68e-11
Mlf2	-0.189	3.69e-08	-0.189	3.74e-07	-0.168	4.27e-06	-0.19	4.03e-07	-0.178	7.53e-07
Mlx									-0.157	0.041
Mmachc	-1.274	2.47e-17	-0.725	1.79e-06	-1.128	7.18e-13	-0.73	2.08e-06	-1.285	2.04e-15
Mmp16					0.835	3.08e-05	1.212	1.62e-10	0.915	2.7e-06
Mmp17							-0.512	0.0131	-0.868	2.42e-05
Mms19			0.155	0.00688	0.182	0.001	0.208	0.000217	0.22	4.17e-05
Mnd1									-1.013	0.00973
Mob4	0.136	0.0323	0.151	0.0261	0.38	1.29e-10	0.171	0.0106	0.153	0.0191
Mosmo			0.28	5.25e-08	0.347	1.47e-12	0.21	9.69e-05	0.401	6.23e-17
Mov10									0.207	0.00163
Mreg									1.1	0.0254
Mrm3							-0.663	0.000133	-0.395	0.0147
Mroh1							0.253	0.00444	0.375	4.11e-06
Mrpl16									-0.494	0.00505
Mrpl18			-0.401	0.0148	-0.397	0.013	-0.437	0.00829	-0.472	0.00295
Mrpl20							2.252	0.0133	1.931	0.0358
Mrpl22							-0.49	0.00371	-0.57	0.000452
Mrpl3			-0.25	0.00563	-0.394	6.49e-06	-0.243	0.00734	-0.18	0.0406
Mrpl38									-0.421	0.00632
Mrpl4									-0.369	0.00966
Mrpl43	-0.563	5.79e-37	-0.262	3.68e-08	-0.449	4.05e-22	-0.354	1.39e-13	-0.482	4.23e-25
Mrpl58					-0.34	0.0399	-0.515	0.00279	-0.434	0.0079
Mrps15	-1.933	1.73e-07	-1.111	0.00138	-1.31	0.00018	-0.959	0.00494	-0.675	0.0303
Mrps18c	0.152	0.00557	0.231	3.65e-05	0.269	6.21e-07	0.196	0.000655	0.15	0.00815
Mrps2									-0.414	0.00221
Mrps23									1.805	0.0161
Mrps30							-0.613	0.00695	0.611	0.000443
Mrps31	0.7	0.000523	0.464	0.0428	0.508	0.0214	0.757	0.00035	0.485	0.0272
Mrps5			-3.682	0.00212	-1.788	0.00697	-1.618	0.0152	-1.77	0.0067
Mrps9	0.149	0.0342	0.246	0.000586	0.263	0.000157	0.163	0.0315	0.57	5.56e-20
Mrrf					0.389	0.0121	0.413	0.00876	0.588	4.77e-05
Msantd2	0.219	0.00548	0.379	1.33e-06	0.538	1.64e-13	0.522	3.83e-12	0.633	5.38e-19
Msh4							4.847	0.00463	4.958	0.00302
Msl1	0.164	1.51e-05	0.237	1.12e-09	0.246	7.68e-11	0.151	0.000253	0.142	0.000378
Msl2			0.238	1.33e-12	0.266	2.42e-16	0.26	8.03e-15	0.154	6.15e-06
Msn	-0.147	3.44e-06	-0.115	0.000909	-0.218	2.66e-11	-0.213	3.44e-10	-0.221	1.24e-11
Msrb1							0.788	0.000209	-0.838	0.00233
Msrb2			-2.304	0.0109	-2.409	0.0073	-5.682	0.000587	-2.391	0.00686
Mst1									4.958	0.00302
Mt2	0.253	1.24e-07	-0.12	0.0392	-0.349	1.51e-10	-0.388	7.22e-12	-0.327	1.68e-09
Mt3			-0.268	0.00232	-0.255	0.00298	-0.185	0.0388	-0.51	1.91e-09
Mta1							0.084	0.0301	0.16	4.43e-06
Mta2			0.078	0.01	0.118	3.56e-05	0.156	4.42e-08	0.083	0.00449
Mtch1	-0.234	5.04e-09	-0.133	0.00282	-0.309	1.88e-13	-0.209	1.92e-06	-0.243	6.54e-09
Mtcp1			0.772	0.000117	0.795	4.95e-05	0.949	8.99e-07	0.525	0.0113
Mterf4	1.274	1.12e-09	0.914	9.4e-05	1.065	1.83e-06	0.771	0.00154	0.805	0.000568
Mtf2	0.12	0.00417	0.406	4.22e-25	0.322	4.02e-16	0.16	0.000298	0.214	2.08e-07
Mthfd1							-0.215	9.55e-07	-0.325	8.48e-15
Mtmr14	0.266	1.24e-05	0.206	0.00221	0.298	2.01e-06	0.392	2.67e-10	0.395	4.5e-11
Mtmr4	-0.222	4.46e-05	-0.184	0.00195	-0.208	0.000311	-0.247	3.27e-05	-0.376	2.98e-11
Mtmr6			0.486	0.00187	0.487	0.00146	0.539	0.000487	0.689	1.47e-06
Mto1									-0.459	0.0112
Mtr									-0.243	0.0133
Mtrfr									2.252	0.0112
Mvp									0.388	0.000126
Mx1									2.837	0.000852
Mxra7			-0.297	8.7e-06	-0.326	5.72e-07	-0.23	0.000716	-0.204	0.00186
Myadm									4.695	0.00548
Myb	0.502	7.02e-09	0.303	0.00221	0.39	3.1e-05	0.487	1.62e-07	0.244	0.0128
Mybbp1a									-0.258	0.00234
Mybl1	0.18	1.84e-07	0.23	1.77e-10	0.151	4.26e-05	0.331	2.38e-21	0.161	9.2e-06
Mycbp2	0.072	0.000629	0.139	3.53e-11	0.161	1.91e-15	0.121	1.88e-08	0.124	1.83e-09
Mycl	-3.126	6.47e-06	-2.719	0.000107	-1.824	0.0006	-1.655	0.00198	-2.069	0.000227
Myd88									0.212	0.0401
Myh6	-0.528	0.00169	-0.924	1.55e-06	-0.748	4.19e-05	-0.51	0.00584	-0.877	1.97e-06
Myh9	-0.171	3.05e-51	-0.31	1.43e-138	-0.162	6.23e-42	-0.226	2.66e-74	-0.217	5.81e-73
Myl3									4.958	0.00302
Myl4							-4.682	0.0063	1.516	0.0105
Myl6	-0.269	3.31e-69	-0.134	8.82e-16	-0.208	2.73e-38	-0.303	2.66e-73	-0.301	4.56e-77
Mylip	0.371	0.00752	0.443	0.00222	0.657	7.7e-07	0.583	2.89e-05	0.458	0.00105
Myo1a									2.1	0.0199
Myo5a									-0.083	0.000353
Myo6					0.252	0.000102	0.26	9.55e-05	0.324	2e-07
Myo9a	0.109	0.00464	0.193	7.6e-07	0.122	0.0024	0.326	1.37e-18	0.276	3.99e-14
Mypop	-0.855	3.79e-06	-0.81	5.96e-05	-0.802	4.26e-05	-0.968	3.76e-06	-0.49	0.00904
Myt1			0.238	0.00029	0.17	0.011	0.239	0.000309	0.428	4.92e-13
Myt1l							0.214	2.34e-06	0.138	0.00243
Naa12	-0.448	0.0024	-0.412	0.0103	-0.775	1.53e-06	-0.38	0.019	-0.516	0.000953
Naa25									0.143	0.0076
Nabp1	1.149	5.43e-13	0.708	0.000112	0.617	0.000834	0.588	0.00204	0.847	9.1e-07
Nadk	-0.309	0.00363	-0.755	1.97e-10	-0.319	0.00459	-0.814	1.84e-11	-0.433	0.000107
Nae1	0.35	2.09e-09	0.52	1.03e-18	0.395	4.57e-11	0.327	2.26e-07	0.341	1.97e-08
Nagk									-0.649	3.98e-05
Naglu	-0.699	2.36e-07	-0.353	0.0151	-0.421	0.00289	-0.546	0.000219	-0.478	0.000675
Narf	1.726	1.28e-06	2.106	2.05e-09	2.082	2.34e-09	1.627	1.42e-05	1.39	0.000239
Nars	-0.087	0.0493	-0.16	0.000548	-0.361	3.13e-16	-0.262	1.06e-08	-0.232	1.57e-07
Nat8l							0.605	6.27e-21	0.173	0.0181
Nav1					0.141	2.22e-07	0.091	0.00186	0.152	1.42e-08
Naxd	-1.389	1.83e-05	-1.152	0.000833	-2.257	1.68e-07	-1.181	0.000775	-2.239	1.59e-07
Ncam1					-0.102	6.48e-07	-0.086	6.5e-05	-0.208	1.79e-25
Ncam2									-5.972	0.000235
Ncf1	-2.477	8.07e-05	-6.512	5.87e-05	-2.175	0.00061	-2.005	0.00166	-2.572	0.000255
Nck2			-0.428	2.91e-08	-0.584	1.75e-14	-0.483	6.96e-10	-0.417	2.49e-08
Nckap1l	0.208	0.000265	0.307	1.26e-07	0.361	9.61e-11	0.261	1.26e-05	0.151	0.013
Nckap5los									1.323	0.00524
Ncln	-0.282	1.25e-05	-0.29	3.36e-05	-0.23	0.000797	-0.204	0.00417	-0.232	0.000664
Ncoa3	-0.205	0.00921	-0.37	1.08e-05	-0.606	2.8e-13	-0.518	1.33e-09	-0.514	3.42e-10
Ndfip1	0.165	3.6e-05	0.278	4.01e-12	0.201	8.56e-07	0.337	1.52e-17	0.189	3.7e-06
Ndst2			0.305	0.00321	0.533	1.19e-08	0.333	0.00127	0.284	0.00495
Ndufa10			-0.284	0.00059	-0.34	2.19e-05	-0.219	0.00867	-0.207	0.00985
Ndufa4			-0.461	1.6e-06	-0.605	1.54e-10	-0.527	6.37e-08	-0.518	2.89e-08
Ndufa5			1.755	0.0239	2.028	0.00629	1.819	0.018	2.805	4.25e-05
Ndufa6	-0.15	0.00939	-0.14	0.0253	-0.314	1.19e-07	-0.181	0.00381	-0.211	0.000404
Ndufa9	-0.42	1.83e-07	-0.233	0.00838	-0.33	0.000116	-0.281	0.00156	-0.389	4.2e-06
Ndufb10			-1.144	0.000122	-1.394	4.25e-06	-1.665	8.13e-07	-1.537	7.51e-07
Ndufb7			-0.3	0.00529	-0.3	0.00415	-0.249	0.0218	-0.649	7.22e-10
Ndufb9							-0.404	9.8e-06	-0.276	0.00166
Ndufs2					-0.121	9.2e-10	-0.183	8.75e-20	-0.208	7.06e-27
Ndufs7	-0.28	0.0218	-0.492	0.000213	-0.948	3.04e-12	-0.918	7.81e-11	-0.764	6.61e-09
Ndufs8									0.668	0.00801
Ndufv1	-0.106	0.0112	-0.135	0.00243	-0.09	0.0447	-0.159	0.000381	-0.436	6.15e-25
Nedd8	-0.168	0.000897	-0.285	1.05e-07	-0.391	7.22e-14	-0.42	9.43e-15	-0.484	2.68e-20
Nefh	-0.173	1.38e-05	-0.107	0.0151	-0.398	5.35e-22	-0.362	2.56e-17	-0.361	1.74e-18
Nefl	-0.311	2.44e-18	-0.432	1.01e-28	-0.504	9.01e-40	-0.426	1.69e-27	-0.588	5.31e-52
Neil2									5.181	0.00181
Nek4							-0.481	0.00218	0.276	0.0411
Nek6							-0.702	0.0459	-0.854	0.0121
Nek7			0.603	2.14e-08	0.514	2.22e-06	0.57	1.92e-07	0.256	0.0303
Nek9									0.095	0.00995
Nemf									0.215	1.31e-07
Nemp1			0.772	0.00172	0.892	0.000147	0.811	0.000917	1.011	8.44e-06
Nes									-0.32	0.019
Nf1	0.149	2.91e-06	0.215	4.46e-11	0.283	9.1e-20	0.19	1.28e-08	0.313	2.38e-24
Nfe2l1							0.117	0.000345	0.071	0.0299
Nfe2l2									0.272	0.0346
Nfic	-0.306	4.44e-15	-0.359	2.12e-17	-0.152	0.000317	-0.235	4.31e-08	-0.159	0.000145
Nfkb2									0.247	0.0386
Nfkbia	-0.193	2.72e-11	-0.254	2.66e-16	-0.287	3.08e-21	-0.185	5.25e-09	-0.222	2.23e-13
Nfrkb			0.322	2.19e-06	0.204	0.00374	0.637	1.17e-24	0.305	4.73e-06
Nfya			-0.146	0.0107	-0.124	0.0282	-0.191	0.000862	-0.277	3.15e-07
Ngfr	-0.122	0.043	-0.291	3.78e-06	-0.34	2.92e-08	-0.423	3e-11	-0.372	1.09e-09
Niban1	0.26	0.00647	0.372	0.000138	-0.239	0.0305	0.236	0.0236	0.353	0.000219
Nid2	-1.974	1.65e-05	-1.759	0.000329	-3.087	6.34e-06	-1.181	0.00667	-4.654	4.21e-05
Nim1k							-0.539	0.0256	-0.484	0.0347
Nipa1	-0.286	6.85e-07	-0.456	2.6e-13	-0.779	9.06e-35	-0.375	2.4e-09	-0.423	2.6e-12
Nipbl	0.212	2.73e-53	0.123	1.19e-15	0.155	1.06e-25	0.139	1.04e-19	0.205	2.32e-45
Nipsnap1									-0.232	0.00403
Nkain1							-0.302	0.0156	-0.303	0.0112
Nkrf									-0.402	0.000525
Nktr	0.251	1.43e-13	0.266	1.15e-13	0.308	5.27e-19	0.321	1.26e-19	0.314	8.56e-20
Nkx2-5			-0.187	0.00169	-0.287	5.3e-07	-0.121	0.0487	-0.171	0.00297
Nln									-0.418	0.00755
Nmnat2									0.136	0.000733
Nmt1					-0.062	0.0291	-0.093	0.0011	-0.082	0.00289
Nnt									-0.219	0.0184
Noct			0.129	0.000181	0.114	0.00085	0.213	9.16e-11	0.34	5.68e-29
Nol6			-0.291	0.000695	-0.383	4.19e-06	-0.413	1.72e-06	-0.214	0.0102
Nolc1	-0.12	2.35e-07	-0.339	7.89e-44	-0.315	6.19e-40	-0.284	7.14e-31	-0.283	9.61e-33
Nomo1	-0.049	0.0482	-0.212	1.12e-17	-0.222	5.07e-20	-0.247	5.91e-23	-0.31	1.53e-37
Norad									1.738	0.00729
Nos3							-1.581	0.00343	0.892	0.00555
Nova1			0.115	0.0211	0.152	0.00137	0.353	1.18e-15	0.277	2.91e-10
Npas3									0.204	0.0457
Npat	0.685	1.79e-10	0.363	0.00389	0.33	0.008	0.603	2.41e-07	0.471	6.27e-05
Nphp1									0.761	0.00554
Nploc4									0.078	0.0337
Nr2c2							0.109	0.0265	0.238	4.2e-08
Nr2c2ap			-2.982	0.0167	-2.087	0.0246	-1.918	0.0402	-3.069	0.0116
Nr2e3									4.695	0.00548
Nr2f2	-0.254	5.01e-20	-0.243	5.15e-16	-0.151	4.25e-07	-0.175	1.04e-08	-0.186	2.06e-10
Nr3c1	0.286	4.08e-09	0.348	6.23e-12	0.137	0.0133	0.442	3.69e-19	0.209	6.62e-05
Nr4a3	1.179	7.64e-07	1.16	3.52e-06	1.032	4.38e-05	1.354	2.41e-08	0.905	0.00042
Nrd1	0.182	8.19e-06	-0.139	0.0034	-0.125	0.00738	-0.119	0.0136	-0.133	0.00382
Nrg4									1.931	0.0358
Nrip1							1.404	0.0454	1.631	0.013
Nrxn1									-0.255	0.00303
Nrxn3									2.1	0.0199
Nsd3									0.301	4.52e-12
Nsf			-0.087	0.0217	-0.197	2.39e-08	-0.356	1.11e-22	-0.389	1.8e-28
Nsun3			1.118	0.00286	1.597	2.75e-06	1.363	0.000153	0.824	0.0326
Nsun5									-1.069	0.0164
Nt5dc1							-0.547	0.0073	-0.496	0.0105
Nt5dc2	-0.332	7.4e-59	-0.222	7.91e-24	-0.317	1.9e-48	-0.374	8.3e-62	-0.535	3.85e-126
Ntan1			0.294	0.00756	0.521	1.63e-07	0.28	0.0118	0.335	0.00144
Nubp2							-5.82	0.000408	-1.529	0.0237
Nudc	-0.134	2.89e-24	-0.322	3.1e-113	-0.311	3.73e-111	-0.328	1.25e-114	-0.367	1.44e-150
Nudt14	-1.768	2.39e-05	-1.097	0.00684	-0.981	0.0111	-2.618	1.35e-05	-0.963	0.0114
Nudt4			-0.33	0.002	-0.651	6.16e-10	-0.939	2.01e-16	-0.649	5.69e-10
Nufip2			0.13	0.000252	0.23	1.99e-12	0.16	4.96e-06	0.236	4.05e-13
Numbl	-0.489	1.87e-10	-0.446	8.79e-08	-0.24	0.00341	-0.207	0.0148	-0.491	1.31e-09
Nup133					-0.409	4.72e-06	-0.224	0.0163	-0.346	0.0001
Nup188	-0.098	0.0144	-0.211	4.01e-07	-0.182	8.58e-06	-0.135	0.00172	-0.208	2.38e-07
Nup37			-0.442	6.24e-05	-0.375	0.000497	-0.278	0.0127	-0.222	0.0384
Nup62	-0.538	5.71e-47	-0.364	9.6e-20	-0.42	7.23e-27	-0.394	2.09e-22	-0.436	7.76e-29
Nup85									-0.249	6.47e-07
Nup98	0.13	8.83e-13	0.152	1.59e-15	0.151	6.19e-16	0.123	4.2e-10	0.077	0.000104
Nutf2	-0.154	1.57e-06	-0.089	0.0126	-0.108	0.0017	-0.178	2.73e-07	-0.187	1.8e-08
Nyap2							2.667	0.0365	3.1	0.0103
Oard1									0.597	0.00546
Oaz2-ps							-1.695	0.000539	0.805	0.00543
Odc1	-0.217	2.6e-18	-0.201	7.4e-14	-0.165	4.66e-10	-0.303	4.21e-29	-0.657	1.98e-125
Odf2					0.142	7.54e-08	0.199	3.22e-14	0.206	3.96e-16
Odf2l	0.663	0.0153	1.121	1.86e-05	0.83	0.00246	1.16	8.85e-06	1.13	9.55e-06
Odr4							-0.445	0.00969	0.394	0.00562
Ofd1									0.274	0.00687
Oga	0.122	2.22e-05	0.113	0.000279	0.158	6.58e-08	0.095	0.00275	0.174	1.59e-09
Ogdh			-0.06	0.0237	-0.131	8.01e-08	-0.083	0.00148	-0.166	5.31e-12
Ogt	0.09	0.00125	0.172	6.87e-10	0.261	2.29e-23	0.255	4.1e-21	0.334	9.07e-39
Ola1	0.24	6.39e-12	0.373	6.38e-26	0.326	2.5e-20	0.301	1.7e-16	0.216	3.62e-09
Olfml3							0.857	0.000217	0.749	0.00113
Olfr78									2.931	0.0163
Oprl1									-2.292	0.00148
Osbpl5									1.539	4.2e-08
Osbpl8	0.278	1.13e-16	0.152	7.76e-05	0.188	2.78e-07	0.115	0.00383	0.3	4.89e-18
Osr2									1.1	0.0254
Ost4	-0.484	1.15e-21	-0.135	0.0168	-0.184	0.000729	-0.16	0.00464	-0.612	2.35e-29
Ostc					-0.116	0.017	-0.18	0.000269	-0.113	0.0184
Ostm1	-0.301	1.81e-07	-0.264	2.5e-05	-0.273	8.29e-06	-0.278	1.09e-05	-0.243	6.58e-05
Otud3					-0.645	0.0102	-0.645	0.0133	-1.042	7.88e-05
Otud4					0.235	2.03e-06	0.109	0.0488	0.163	0.00145
Otulinl	2.55	0.000261	2.018	0.00721	2.328	0.00126	2.305	0.00158	2.046	0.00508
Oxct1					-0.388	0.000158	-0.251	0.0185	-0.325	0.00143
Oxr1							0.163	0.0282	0.25	0.000251
Oxsr1									-0.181	0.000248
P2rx1							0.799	0.047	0.931	0.0133
P3h1					-0.525	0.00558	-0.494	0.0115	-0.671	0.000425
P4ha2									-0.185	0.0119
P4hb	0.128	0.00651	-0.125	0.0184	-0.265	1.17e-07	-0.139	0.00841	-0.359	4.17e-13
Pa2g4			-0.112	6.23e-07	-0.258	9.91e-34	-0.354	3.4e-57	-0.346	2.47e-58
Pabpc1	-0.08	4.4e-60	-0.087	5.72e-61	-0.107	1.66e-95	-0.124	1.39e-119	-0.105	1.95e-92
Paf1							-0.223	2.17e-05	-0.181	0.000363
Pafah1b2					-0.122	0.00658	-0.235	1.89e-07	-0.229	1.41e-07
Paip1	0.225	1.32e-16	0.287	4.22e-24	0.079	0.0123	0.164	6.41e-08	0.219	1.1e-14
Paip2	0.085	0.00611	0.28	1.32e-21	0.154	4.61e-07	0.159	4.02e-07	0.293	1.09e-24
Pak2	0.499	1.13e-16	0.232	0.00108	0.22	0.00163	0.368	4.15e-08	0.496	2.07e-15
Pak4	-0.753	2.88e-11	-0.857	9.53e-12	-0.659	3.32e-08	-0.661	9.8e-08	-0.631	9.67e-08
Pals1	0.372	2.23e-07	0.274	0.000618	0.203	0.0123	0.37	1.69e-06	0.303	7.63e-05
Pam16					-0.283	0.0405	-0.44	0.00205	-0.454	0.000878
Pan3					0.308	3.52e-32	0.139	1.86e-06	0.175	2.06e-10
Papolg	0.203	1.72e-05	0.401	4.82e-18	0.219	7.11e-06	0.183	0.000386	0.231	1.56e-06
Paqr3	0.482	0.000507	0.772	1.2e-08	0.398	0.00723	0.391	0.0104	0.492	0.000548
Parl			-0.264	2.94e-06	-0.262	1.91e-06	-0.292	2.94e-07	-0.364	2.57e-11
Parp8									0.343	2.43e-28
Pate2									4.958	0.00302
Pax2	-5.417	0.00132	-5.009	0.00327	-2.672	0.0363	-4.945	0.00357	-5.097	0.00229
Pax5			0.217	0.016	0.381	3.38e-06	0.213	0.0192	0.315	0.000165
Pax6	0.118	0.0183	0.134	0.0123	0.139	0.00757	0.274	3.31e-08	0.435	8.32e-22
Paxbp1			0.247	3.86e-11	0.332	6.05e-21	0.365	3.98e-24	0.311	2.33e-18
Pbrm1	0.187	6.54e-18	0.196	2.16e-17	0.151	7.38e-11	0.106	1.72e-05	0.068	0.00621
Pbx3			0.083	0.0236	0.162	1.26e-06	0.183	7.64e-08	0.21	8.71e-11
Pcbp3			0.102	5.52e-08	0.124	7.71e-12	0.112	2.31e-09	0.109	1.83e-09
Pccb									-0.366	0.00174
Pcdh1							-0.098	0.00174	-0.066	0.0322
Pcdh17									1.053	0.00152
Pcdha12	-0.201	0.000735	-0.169	0.00936	0.279	6.68e-07	-0.183	0.00507	0.167	0.00463
Pcdhb15			0.514	8.4e-08	0.226	0.0321	1.007	1.47e-31	0.274	0.00687
Pcdhb19	-0.632	1.19e-07	-0.885	5.32e-11	-0.715	2.33e-08	-1.143	1.53e-15	-1.031	1.42e-14
Pcdhb20	-0.25	0.00473	-0.46	1.42e-06	-0.722	3.37e-14	-0.538	2.85e-08	-0.76	1.66e-15
Pcdhb6			-0.507	0.000781	-0.598	5.19e-05	-0.565	0.000223	-0.454	0.00175
Pcdhga11	-1.733	2.08e-06	-0.939	0.00684	-2.81	1.09e-07	-1.64	5.56e-05	-1.654	1.84e-05
Pcdhga2					2.082	0.0233	3.082	0.000299	3.018	0.00033
Pcdhgc3	1.311	0.000499	0.893	0.0362	0.913	0.0284	1.082	0.00821	1.516	4.46e-05
Pcf11					0.167	5.8e-10	0.108	0.000205	0.171	1.49e-10
Pcgf6			0.399	0.00804	0.568	4.81e-05	0.453	0.00236	0.686	3.12e-07
Pclaf									1.39	0.0412
Pcm1	0.329	1.44e-48	0.153	3e-09	0.193	4.48e-15	0.185	3.77e-13	0.136	9.12e-08
Pcnx3	-0.155	0.000689	-0.144	0.00355	-0.191	5.7e-05	-0.172	0.000483	-0.156	0.00104
Pcolce2									0.738	8e-05
Pcyt1a	0.571	5.78e-08	0.489	1.98e-05	0.37	0.00157	0.422	0.000359	0.29	0.0148
Pdap1			-0.163	1.1e-05	-0.133	0.000276	-0.223	1.49e-09	-0.28	2.47e-15
Pdcd10	0.43	3.39e-07	0.591	4.13e-12	0.625	5.01e-14	0.52	2.94e-09	0.643	5.34e-15
Pdcd6			-1.869	2.62e-06	-1.297	0.000128	-0.957	0.00388	-1.191	0.000298
Pde4b							0.499	2.66e-07	0.309	0.00208
Pde4c									0.863	0.0468
Pde4d	0.44	3.85e-06	0.363	0.0005	0.436	1.16e-05	0.573	4.57e-09	0.583	6.27e-10
Pde9a							-0.321	0.00207	-0.277	0.00532
Pdf	1.418	0.0341	1.478	0.0328	1.497	0.0276	1.667	0.0131	2.516	2.77e-05
Pdhx							-0.706	0.00518	-0.654	0.00617
Pdia4					-0.269	0.000494	-0.476	2.42e-09	-0.489	1.78e-10
Pdlim7			0.613	2.35e-07	0.675	3.73e-09	0.568	2.68e-06	0.596	2.8e-07
Pdp1	0.137	0.0337	0.39	1.29e-10	0.273	1.26e-05	0.173	0.0106	0.144	0.03
Pdp2									-1.262	0.0155
Pds5a	0.244	4.45e-34	0.166	6.1e-14	0.163	6.27e-14	0.173	7.11e-15	0.203	1.43e-21
Pds5b	0.183	1.05e-11	0.107	0.000419	0.16	2.09e-08	0.117	0.000124	0.102	0.000586
Pdxk									-0.344	0.0136
Pdzd11							-0.249	9.23e-06	-0.139	0.0115
Per3									2.738	7.07e-05
Pes1			-0.14	0.0204	-0.237	3.51e-05	-0.176	0.00337	-0.29	2.92e-07
Pet100									1.39	0.0412
Pex5									0.165	0.000589
Pfdn2	-0.421	2.61e-39	-0.303	1.81e-18	-0.351	2.94e-25	-0.445	1.82e-36	-0.507	3.21e-49
Pfdn5	-0.224	9.58e-14	-0.107	0.00153	-0.083	0.0134	-0.112	0.000979	-0.09	0.00597
Pfdn6					-0.312	0.0019	-0.4	0.000116	-0.253	0.0109
Pfkl	-0.397	1.66e-31	-0.354	5.14e-22	-0.3	5.99e-17	-0.317	1.34e-17	-0.57	3.68e-54
Pfn1									-0.12	4.48e-09
Pgam1	-0.262	1.58e-45	-0.165	2.18e-16	-0.377	6.85e-81	-0.398	1.19e-83	-0.584	5.14e-178
Pgam5			-0.589	0.0111	-0.444	0.0477	-1.06	2.49e-05	-0.546	0.014
Pgd					-0.357	0.00154	-0.281	0.0159	-0.385	0.000561
Pgk1	-0.143	4.94e-12	-0.061	0.00979	-0.239	1.52e-28	-0.261	1.13e-31	-0.418	5.71e-81
Pgm1			-0.19	0.00985	-0.147	0.0429	-0.458	3.85e-10	-0.422	1.7e-09
Pgp	-0.454	7.49e-12	-0.278	0.000117	-0.737	2.2e-24	-0.28	0.000126	-0.501	8.92e-13
Pgs1	-0.325	3.18e-06	-0.225	0.0032	-0.255	0.000602	-0.195	0.0114	-0.448	9.46e-10
Phax							-0.769	0.000528	-0.819	0.00012
Phb	-0.346	4.59e-39	-0.223	5.95e-15	-0.2	9.08e-13	-0.338	1.34e-31	-0.393	1.63e-44
Phb2							-0.162	0.000519	-0.134	0.00296
Phc1	-0.168	4.89e-08	-0.303	2.82e-20	-0.111	0.000845	-0.128	0.000189	-0.168	1.91e-07
Phf20l1			0.258	1.53e-16	0.261	1.52e-17	0.137	5.05e-05	0.266	2.06e-18
Phf23			0.215	0.000721	0.148	0.0223	0.226	0.00037	0.166	0.00852
Phf6									-0.243	0.000958
Phgdh	-0.118	8.86e-08	-0.081	0.00101	-0.294	4.56e-38	-0.203	6.61e-18	-0.288	1.28e-36
Phka2									-0.327	0.00688
Phtf1	0.244	2.62e-06	0.276	4.02e-07	0.362	2.26e-12	0.135	0.024	0.32	7.69e-10
Phxr4	-2.196	0.0193	-2.789	0.0273	-5.338	0.00149	-5.168	0.00213	-2.877	0.0197
Pi4ka	-0.061	0.00869	-0.123	3.22e-07	-0.082	0.000676	-0.194	3.54e-16	-0.166	5.76e-13
Pias4							-0.444	0.00194	-0.353	0.00955
Piezo1	-0.222	7.6e-12	-0.255	2.68e-13	-0.15	1.62e-05	-0.195	4.15e-08	-0.18	1.36e-07
Pigk	0.425	0.00627	0.395	0.0184	0.514	0.00117	0.381	0.0246	0.499	0.00151
Pigt	-0.125	0.000213	-0.156	1.35e-05	-0.217	3.66e-10	-0.137	0.000172	-0.254	1.25e-13
Pigx							1.137	0.00351	0.874	0.0275
Pik3c2b			0.272	0.00136	0.475	6.46e-10	0.446	2.07e-08	0.237	0.00444
Pik3r2	-0.146	0.00014	-0.179	1.21e-05	-0.116	0.00477	-0.203	8e-07	-0.22	2.56e-08
Pik3r3			0.919	0.0144	0.813	0.0312	1.13	0.00175	0.978	0.00646
Pim1	-0.466	3.47e-12	-0.495	1.17e-11	-0.304	1.89e-05	-0.473	1.33e-10	-0.396	1.86e-08
Pim3	-0.295	1.26e-05	-0.443	1.32e-09	-0.504	1.66e-12	-0.638	2.17e-17	-0.53	1.09e-13
Pip4k2b							0.162	0.0147	-0.171	0.011
Pip5k1b									1.516	0.0233
Pipox	2.611	0.0371	4.188	0.000353	3.913	0.00091	4.404	0.000148	3.1	0.0103
Pisd									1.445	0.00384
Pitpnm1									0.208	0.0112
Pkd2			0.264	0.0182	0.294	0.00635	0.292	0.00828	0.446	9.7e-06
[truncated: 1,171 more rows]
