# Supplementary material for: Cannabinol’s Modulation of Genes Involved in Oxidative Stress Response and Neuronal Plasticity: A Transcriptomic Analysis
Source: Antioxidants (Basel). 2025 Jun 17;14(6):744. doi: 10.3390/antiox14060744 (PMC12189254; doi:10.3390/antiox14060744)
Supplement: Supplementary file 1 [file antioxidants-14-00744-s001.zip › Table S2.xlsx]

## Sheet: Reactome
Term	Overlap	P-value	Adjusted P-value	Odds Ratio	Combined Score	Genes
Metabolism of RNA	245/761	2.28888e-30	4.25961e-27	2.64927	180.811	MT-ND6;RPL4;EIF4A2;RPL5;MT-ND4;MT-ND5;RPL3;RPL32;MT-CO1;RPL31;RPL34;RTCB;GPATCH1;HNRNPU;HNRNPR;PHAX;PPP2R2A;MT-ND2;RPL8;PWP2;RPL9;ACTB;ALKBH8;MT-ND1;CCAR1;GLE1;RPS15;RPS14;PSMD6;RPS17;LSM11;PSMD7;RPS16;SNRPD2;PPP2R1A;RPS18;SNRPD1;PSMD3;RPL36;AKT1;RPL35;RPL37;RPS11;RPS13;RPS12;RPL21;IMP3;RPL22;IMP4;SRRM1;DDX39A;CLNS1A;RPL27;NUP98;RPL26;RPL29;SLBP;DHX9;CSTF3;SNU13;AAAS;NUP85;GAR1;DHX38;SYMPK;RBM10;…
Cellular Responses to Stimuli	256/887	9.30151e-24	8.65505e-21	2.25624	119.653	RPL4;ATF2;RPL5;RPL3;RPL32;MT-CO1;RPL31;EHMT2;RPL34;KEAP1;PPP2R2A;RPL8;PHB2;RPL9;RPS15;RPS14;PSMD6;RPS17;PSMD7;H2AC14;RPS16;PPP2R1A;RPS18;AKT3;PSMD3;CREB3L2;RPL36;LONP1;AKT1;PIEZO1;RPL35;RPL37;H4C1;RPS11;RPS13;RPS12;SKP1;MED1;RPL21;CSNK2A2;RPL22;TALDO1;DYNC1LI2;COX7A2L;RRAGA;PRKAR1A;TRIB3;RPL27;NUP98;RPL26;RPL29;TLN1;ANAPC15;MRPL18;PIK3R2;AAAS;ANAPC10;DEDD2;HSPH1;NUP85;PRKAR2A;ATP6V1C1;CREBBP;RPL4…
Cap-dependent Translation Initiation	66/124	6.61252e-22	2.99586e-19	6.15099	299.971	EIF4A2;RPL4;RPL5;RPL3;RPL32;RPL31;RPL34;RPLP1;RPLP0;RPL8;RPL9;RPS15;RPS4X;RPS14;RPL7A;RPS17;RPS16;RPS18;RPL36;RPL35;RPLP2;RPL37;RPS11;RPS13;RPS12;RPL21;RPS7;EIF1AX;RPS8;RPS5;RPL22;RPS6;RPSA;RPL37A;RPL27;RPL26;PABPC1;RPL29;RPL10;RPL12;RPL11;RPL36A;EIF4H;RPL14;RPS2;RPL18;RPL17;EIF2B4;EIF2B3;RPL41;EIF2B2;RPL35A;RPL23A;EIF5;RPS27;EIF3K;RPS29;EIF3L;RPL27A;EIF3I;EIF3G;EIF3H;RPS20;EIF3F;EIF3C;EIF3D
Eukaryotic Translation Initiation	66/124	6.61252e-22	2.99586e-19	6.15099	299.971	EIF4A2;RPL4;RPL5;RPL3;RPL32;RPL31;RPL34;RPLP1;RPLP0;RPL8;RPL9;RPS15;RPS4X;RPS14;RPL7A;RPS17;RPS16;RPS18;RPL36;RPL35;RPLP2;RPL37;RPS11;RPS13;RPS12;RPL21;RPS7;EIF1AX;RPS8;RPS5;RPL22;RPS6;RPSA;RPL37A;RPL27;RPL26;PABPC1;RPL29;RPL10;RPL12;RPL11;RPL36A;EIF4H;RPL14;RPS2;RPL18;RPL17;EIF2B4;EIF2B3;RPL41;EIF2B2;RPL35A;RPL23A;EIF5;RPS27;EIF3K;RPS29;EIF3L;RPL27A;EIF3I;EIF3G;EIF3H;RPS20;EIF3F;EIF3C;EIF3D
Cellular Responses to Stress	229/787	8.04906e-22	2.99586e-19	2.27155	110.332	RPL4;ATF2;RPL5;RPL3;RPL32;MT-CO1;RPL31;EHMT2;RPL34;KEAP1;RPL8;PHB2;RPL9;RPS15;RPS14;PSMD6;RPS17;PSMD7;H2AC14;RPS16;RPS18;AKT3;PSMD3;CREB3L2;RPL36;LONP1;AKT1;RPL35;RPL37;H4C1;RPS11;RPS13;RPS12;SKP1;MED1;RPL21;CSNK2A2;RPL22;TALDO1;DYNC1LI2;COX7A2L;RRAGA;TRIB3;RPL27;NUP98;RPL26;RPL29;TLN1;ANAPC15;MRPL18;AAAS;ANAPC10;DEDD2;HSPH1;NUP85;ATP6V1C1;CREBBP;RPL41;PHC1;EIF2AK4;HSPA12A;MOV10;NPLOC4;RPS27;AGO3…
Formation of a Pool of Free 40S Subunits	59/106	5.02778e-21	1.55945e-18	6.77469	316.644	RPL4;RPL5;RPL3;RPL32;RPL31;RPL34;RPLP1;RPLP0;RPL8;RPL9;RPS15;RPS4X;RPS14;RPL7A;RPS17;RPS16;RPS18;RPL36;RPL35;RPLP2;RPL37;RPS11;RPS13;RPS12;RPL21;RPS7;EIF1AX;RPS8;RPS5;RPL22;RPS6;RPSA;RPL37A;RPL27;RPL26;RPL29;RPL10;RPL12;RPL11;RPL36A;RPL14;RPS2;RPL18;RPL17;RPL41;RPL35A;RPL23A;RPS27;EIF3K;RPS29;EIF3L;RPL27A;EIF3I;EIF3G;EIF3H;RPS20;EIF3F;EIF3C;EIF3D
L13a-mediated Translational Silencing of Ceruloplasmin Expression	62/116	8.67803e-21	2.30711e-18	6.1997	286.386	EIF4A2;RPL4;RPL5;RPL3;RPL32;RPL31;RPL34;RPLP1;RPLP0;RPL8;RPL9;RPS15;RPS4X;RPS14;RPL7A;RPS17;RPS16;RPS18;RPL36;RPL35;RPLP2;RPL37;RPS11;RPS13;RPS12;RPL21;RPS7;EIF1AX;RPS8;RPS5;RPL22;RPS6;RPSA;RPL37A;RPL27;RPL26;PABPC1;RPL29;RPL10;RPL12;RPL11;RPL36A;EIF4H;RPL14;RPS2;RPL18;RPL17;RPL41;RPL35A;RPL23A;RPS27;EIF3K;RPS29;EIF3L;RPL27A;EIF3I;EIF3G;EIF3H;RPS20;EIF3F;EIF3C;EIF3D
GTP Hydrolysis and Joining of the 60S Ribosomal Subunit	62/117	1.56305e-20	3.63605e-18	6.08662	277.581	EIF4A2;RPL4;RPL5;RPL3;RPL32;RPL31;RPL34;RPLP1;RPLP0;RPL8;RPL9;RPS15;RPS4X;RPS14;RPL7A;RPS17;RPS16;RPS18;RPL36;RPL35;RPLP2;RPL37;RPS11;RPS13;RPS12;RPL21;RPS7;EIF1AX;RPS8;RPS5;RPL22;RPS6;RPSA;RPL37A;RPL27;RPL26;RPL29;RPL10;RPL12;RPL11;RPL36A;EIF4H;RPL14;RPS2;RPL18;RPL17;RPL41;RPL35A;RPL23A;EIF5;RPS27;EIF3K;RPS29;EIF3L;RPL27A;EIF3I;EIF3G;EIF3H;RPS20;EIF3F;EIF3C;EIF3D
Axon Guidance	169/541	1.07026e-19	2.21306e-17	2.49245	108.873	RPL4;RPL5;RPL3;RPL32;PLXND1;RPL31;RPL34;IRS2;CASC3;RPL8;RPL9;ACTB;ARHGAP35;ACTG1;RPS15;RPS6KA4;RPS14;PSMD6;TUBB6;RPS17;RPS6KA6;PSMD7;RPS16;DPYSL5;TUBB3;RPS18;DPYSL2;DPYSL3;PSMD3;CFL1;SCN9A;RPL36;RPL35;RPL37;RPS11;AP2M1;RPS13;SCN1B;RPS12;EPHA5;RPL21;RPS7;UNC5B;RPS8;EPHA8;RPS5;CSNK2A2;RPL22;RPS6;ADAM10;RPSA;ANK2;ANK3;SHTN1;MYL6;DOK2;SCN8A;RPL27;RPL26;RPL29;PFN1;TLN1;CUL2;PIK3R3;PIK3R2;CACNA1C;CACNA…
Eukaryotic Translation Elongation	55/99	1.21121e-19	2.25405e-17	6.73852	293.513	RPL4;RPL5;RPL3;RPL32;RPL31;RPL34;RPLP1;RPLP0;RPL8;RPL9;EEF1B2;RPS15;RPS4X;RPS14;RPL7A;RPS17;RPS16;RPS18;RPL36;RPL35;RPLP2;RPL37;RPS11;RPS13;RPS12;RPL21;RPS7;RPS8;RPS5;RPL22;RPS6;RPSA;EEF1A1;EEF1D;EEF1A2;RPL37A;RPL27;RPL26;RPL29;RPL10;RPL12;RPL11;RPL36A;RPL14;RPS2;RPL18;RPL17;RPL41;RPL35A;RPL23A;EEF2;RPS27;RPS29;RPL27A;RPS20
Peptide Chain Elongation	52/94	1.54219e-18	2.6091e-16	6.66871	273.506	RPL4;RPL5;RPL3;RPL32;RPL31;RPL34;RPLP1;RPLP0;RPL8;RPL9;RPS15;RPS4X;RPL7A;RPS14;RPS17;RPS16;RPS18;RPL36;RPL35;RPLP2;RPL37;RPS11;RPS13;RPS12;RPL21;RPS7;RPS8;RPS5;RPL22;RPS6;RPSA;EEF1A1;RPL37A;RPL27;RPL26;RPL29;RPL10;RPL12;RPL11;RPL36A;RPL14;RPS2;RPL18;RPL17;RPL41;RPL35A;RPL23A;EEF2;RPS27;RPS29;RPL27A;RPS20
Processing of Capped Intron-Containing Pre-mRNA	105/285	3.30996e-18	5.1332e-16	3.17007	127.594	NUP188;GPATCH1;HNRNPU;HNRNPR;CWC25;CASC3;CWC27;CCAR1;GLE1;SNRPD2;SNRPD1;CWC22;TXNL4A;IK;THOC2;GTF2F1;THOC5;WBP11;SRRM1;LENG1;DDX39A;SNRPG;SRSF2;PPIE;SNRNP27;SRSF3;SNRPE;SRSF4;NUP98;SRSF5;SNRNP200;SRSF6;SRSF7;SNRPA;SNRPB;SRSF9;SLBP;DDX5;DHX9;CSTF3;SNU13;AAAS;NUP85;DHX38;SYMPK;RBM10;CPSF4;HSPA8;CPSF7;PRPF38A;CPSF6;CPSF1;FUS;ALYREF;UPF3B;HNRNPL;HNRNPM;LSM7;HNRNPK;HNRNPD;RNPS1;PPWD1;PRPF19;USP39;PCF1…
Response of EIF2AK4 (GCN2) to Amino Acid Deficiency	55/106	7.96099e-18	1.05824e-15	5.8112	228.798	RPL4;ATF2;RPL5;RPL3;RPL32;RPL31;RPL34;RPLP1;RPLP0;RPL8;RPL9;RPS15;RPS4X;RPS14;RPL7A;RPS17;RPS16;RPS18;RPL36;RPL35;RPLP2;RPL37;RPS11;RPS13;RPS12;RPL21;RPS7;RPS8;RPS5;RPL22;RPS6;RPSA;RPL37A;RPL27;TRIB3;RPL26;RPL29;CEBPB;RPL10;RPL12;RPL11;RPL36A;RPL14;RPS2;RPL18;RPL17;GCN1;RPL41;RPL35A;RPL23A;EIF2AK4;RPS27;RPS29;RPL27A;RPS20
Nervous System Development	170/567	7.80376e-18	1.05824e-15	2.34653	92.4342	RPL4;RPL5;RPL3;RPL32;PLXND1;RPL31;RPL34;IRS2;CASC3;RPL8;RPL9;ACTB;ARHGAP35;ACTG1;RPS15;RPS6KA4;RPS14;PSMD6;TUBB6;RPS17;RPS6KA6;PSMD7;RPS16;DPYSL5;TUBB3;RPS18;DPYSL2;DPYSL3;PSMD3;CFL1;SCN9A;RPL36;RPL35;RPL37;RPS11;AP2M1;RPS13;SCN1B;RPS12;EPHA5;RPL21;RPS7;UNC5B;RPS8;EPHA8;RPS5;CSNK2A2;RPL22;RPS6;ADAM10;RPSA;ANK2;ANK3;SHTN1;MYL6;DOK2;SCN8A;RPL27;RPL26;RPL29;PFN1;TLN1;CUL2;PIK3R3;PIK3R2;CACNA1C;CACNA…
SRP-dependent Cotranslational Protein Targeting to Membrane	58/119	4.59315e-17	5.69857e-15	5.12544	192.816	RPL4;RPL5;RPL3;RPL32;RPL31;RPL34;RPLP1;RPLP0;RPL8;RPL9;RPS15;RPS4X;RPS14;RPL7A;SEC61A1;RPS17;RPS16;RPS18;RPL36;RPL35;RPLP2;RPL37;RPS11;RPS13;RPS12;RPL21;RPS7;RPS8;RPS5;RPL22;RPS6;SSR3;RPSA;SRP9;RPL37A;RPL27;RPL26;RPL29;RPL10;RPL12;RPN1;RPL11;RPL36A;RPL14;RPS2;RPL18;RPL17;SEC11C;RPL41;RPL35A;RPL23A;SRP68;RPS27;SPCS1;RPS29;RPL27A;SRPRB;RPS20
Nonsense Mediated Decay (NMD) Independent of the Exon Junction Complex (EJC)	52/100	5.5271e-17	6.4287e-15	5.83304	218.356	RPL4;RPL5;RPL3;RPL32;RPL31;RPL34;RPLP1;RPLP0;RPL8;RPL9;RPS15;RPS4X;RPS14;RPL7A;RPS17;RPS16;RPS18;RPL36;RPL35;RPLP2;RPL37;RPS11;RPS13;RPS12;UPF1;RPL21;RPS7;RPS8;RPS5;RPL22;RPS6;RPSA;RPL37A;RPL27;RPL26;PABPC1;RPL29;RPL10;RPL12;RPL11;RPL36A;RPL14;RPS2;RPL18;RPL17;RPL41;RPL35A;RPL23A;RPS27;RPS29;RPL27A;RPS20
Nonsense Mediated Decay (NMD) Enhanced by the Exon Junction Complex (EJC)	58/120	7.52794e-17	7.78306e-15	5.04247	187.203	RPL4;RPL5;RPL3;RPL32;RPL31;RPL34;RPLP1;RPLP0;PPP2R2A;CASC3;RPL8;SMG7;RPL9;RPS15;RPS4X;RPS14;RPL7A;RPS17;RPS16;PPP2R1A;RPS18;RPL36;RPL35;RPLP2;RPL37;RPS11;RPS13;RPS12;UPF1;RPL21;RPS7;RPS8;RPS5;RPL22;RPS6;RPSA;RPL37A;RPL27;RPL26;PABPC1;RPL29;RPL10;RPL12;RPL11;RPL36A;RPL14;RPS2;RPL18;RPL17;RPL41;UPF3B;RPL35A;RPL23A;RPS27;RPS29;RPL27A;RNPS1;RPS20
Nonsense-Mediated Decay (NMD)	58/120	7.52794e-17	7.78306e-15	5.04247	187.203	RPL4;RPL5;RPL3;RPL32;RPL31;RPL34;RPLP1;RPLP0;PPP2R2A;CASC3;RPL8;SMG7;RPL9;RPS15;RPS4X;RPS14;RPL7A;RPS17;RPS16;PPP2R1A;RPS18;RPL36;RPL35;RPLP2;RPL37;RPS11;RPS13;RPS12;UPF1;RPL21;RPS7;RPS8;RPS5;RPL22;RPS6;RPSA;RPL37A;RPL27;RPL26;PABPC1;RPL29;RPL10;RPL12;RPL11;RPL36A;RPL14;RPS2;RPL18;RPL17;RPL41;UPF3B;RPL35A;RPL23A;RPS27;RPS29;RPL27A;RNPS1;RPS20
Influenza Infection	72/169	8.75386e-17	8.32784e-15	4.01069	148.293	RPL4;RPL5;RPL3;NUP188;RPL32;RPL31;RPL34;RPLP1;RPLP0;CLTA;RPL8;RPL9;RPS15;RPS4X;RPS14;RPL7A;RPS17;RPS16;RPS18;NUP62;RPL36;RPL35;RPLP2;KPNA4;RPL37;RPS11;KPNA3;RPS13;RPS12;SEC13;RPL21;RPS7;NUP133;RPS8;RPS5;RPL22;RPS6;RPSA;GTF2F1;DNAJC3;CANX;RPL37A;RPL27;NUP98;RPL26;RPL29;KPNB1;RPL10;RPL12;RPL11;RPL36A;AAAS;NUP85;POLR2E;RPL14;POLR2G;POLR2H;RPS2;RPL18;POLR2J;RPL17;RANBP2;CPSF4;RPL41;RPL35A;RPL23A;RPS2…
Metabolism of Proteins	463/2067	8.94986e-17	8.32784e-15	1.62429	60.0212	MT-ND6;RPL4;RPL5;MT-ND5;RPL3;RPL32;MT-CO1;RPL31;RPL34;SMC5;SMC6;MT-ND2;RPL8;RPL9;DCAF7;MT-ND1;H2AC12;PSMD6;PSMD7;H2AC14;PSMD4;PSMD3;RPL36;RPL35;RPL37;NFRKB;CHGB;DDX17;DAXX;RPL21;CSNK2A2;RPL22;HCFC1;LARS2;DYNC1LI2;PSME3;PSME4;ACOT2;PSME2;SPARCL1;RPL27;NUP98;RPL26;RPL29;GNE;SHMT2;CTBP1;MRPL18;RPN1;MRPL16;COPS7A;GATA3;ADAMTS12;CFP;AAAS;MRPL20;NUP85;ST3GAL5;ST3GAL3;BARD1;EDEM3;CREBBP;RPL41;ICMT;PHC1;…
Selenocysteine Synthesis	51/98	1.05427e-16	9.34287e-15	5.84106	214.884	RPL4;RPL5;RPL3;RPL32;RPL31;RPL34;RPLP1;RPLP0;RPL8;RPL9;RPS15;RPS4X;RPS14;RPL7A;RPS17;RPS16;RPS18;RPL36;RPL35;RPLP2;RPL37;RPS11;SEPHS2;RPS13;RPS12;RPL21;RPS7;RPS8;RPS5;RPL22;RPS6;RPSA;RPL37A;RPL27;RPL26;RPL29;RPL10;RPL12;RPL11;RPL36A;RPL14;RPS2;RPL18;RPL17;RPL41;RPL35A;RPL23A;RPS27;RPS29;RPL27A;RPS20
Translation	106/302	1.21869e-16	1.0309e-14	2.93715	107.628	EIF4A2;RPL4;RPL5;RPL3;RPL32;RPL31;RPL34;RPL8;RPL9;RPS15;EEF1B2;RPS14;RPS17;RPS16;RPS18;RPL36;RPL35;RPL37;RPS11;RPS13;RPS12;RPL21;RPS7;EIF1AX;RPS8;RPS5;RPL22;RPS6;RPSA;MRPS18C;TUFM;EEF1A1;LARS2;EEF1A2;RPL27;RPL26;RPL29;DAP3;MRPL18;RPN1;MRPL16;MRPL20;EIF2B4;RPL41;EIF2B3;EIF2B2;EEF2;MRPL22;AIMP2;EIF5;RPS27;RPS29;RPL27A;SRPRB;RPS20;MRPS15;RPLP1;RPLP0;MRPL38;MRPL4;RPS4X;MRPL3;RPL7A;SEC61A1;RPLP2;MARS2…
mRNA Splicing - Major Pathway	81/204	1.58379e-16	1.28149e-14	3.56309	129.631	GPATCH1;HNRNPU;PPWD1;HNRNPR;CWC25;CASC3;PRPF19;CWC27;USP39;CCAR1;SNRPD2;SNRPD1;CWC22;TXNL4A;BCAS2;CTNNBL1;RBM5;IK;BUD31;PRPF40A;TFIP11;GTF2F1;WBP11;SRRM1;LENG1;HNRNPH1;SYF2;SDE2;SNRPG;SRSF2;PPIE;SNRNP27;SRSF3;LUC7L3;FAM32A;SNRPE;SRSF4;SNRPA1;SRSF5;SNRNP200;SRSF6;SRSF7;SNRPA;SNRPB;SRSF9;SF3B5;DDX5;DHX9;SRRT;DDX23;SRSF1;SNU13;PUF60;POLR2E;DHX38;POLR2G;POLR2H;HNRNPA1;POLR2J;RBM10;SRSF11;SF3A3;HSPA8;…
Regulation of Expression of SLITs and ROBOs	70/164	2.07678e-16	1.61037e-14	4.02185	145.231	RPL4;ROBO2;RPL5;RPL3;RPL32;RPL31;RPL34;RPLP1;USP33;RPLP0;CASC3;RPL8;RPL9;RPS15;RPS4X;RPS14;RPL7A;PSMD6;RPS17;PSMD7;RPS16;RPS18;PSMD3;RPL36;RPL35;RPLP2;ELOB;RPL37;RPS11;RPS13;RPS12;RPL21;RPS7;RPS8;RPS5;RPL22;RPS6;RPSA;RPL37A;RPL27;RPL26;PABPC1;RPL29;RPL10;RPL12;CUL2;RPL11;RPL36A;PSMB6;PSMB7;PSMB4;PSMB5;UBB;PSMB3;RPL14;RPS2;RPL18;RPL17;RPL41;UPF3B;RPL35A;RPL23A;SEM1;RPS27;PSMC3;RPS29;PSMC4;RPL27A;R…
Eukaryotic Translation Termination	50/98	6.0784e-16	4.52476e-14	5.6051	196.384	RPL4;RPL5;RPL3;RPL32;RPL31;RPL34;RPLP1;RPLP0;RPL8;RPL9;RPS15;RPS4X;RPS14;RPL7A;RPS17;RPS16;RPS18;RPL36;RPL35;RPLP2;RPL37;RPS11;RPS13;RPS12;RPL21;RPS7;RPS8;RPS5;RPL22;RPS6;RPSA;RPL37A;RPL27;RPL26;RPL29;RPL10;RPL12;RPL11;RPL36A;RPL14;RPS2;RPL18;RPL17;RPL41;RPL35A;RPL23A;RPS27;RPS29;RPL27A;RPS20
Influenza Viral RNA Transcription and Replication	65/149	6.64055e-16	4.7531e-14	4.17493	145.906	RPL4;RPL5;RPL3;NUP188;RPL32;RPL31;RPL34;RPLP1;RPLP0;RPL8;RPL9;RPS15;RPS4X;RPS14;RPL7A;RPS17;RPS16;RPS18;NUP62;RPL36;RPL35;RPLP2;RPL37;RPS11;RPS13;RPS12;SEC13;RPL21;RPS7;NUP133;RPS8;RPS5;RPL22;RPS6;RPSA;GTF2F1;DNAJC3;RPL37A;RPL27;NUP98;RPL26;RPL29;RPL10;RPL12;RPL11;RPL36A;AAAS;NUP85;POLR2E;RPL14;POLR2G;POLR2H;RPS2;RPL18;POLR2J;RPL17;RANBP2;RPL41;RPL35A;RPL23A;RPS27;RPS29;RPL27A;RPS20;NUP37
Viral mRNA Translation	51/102	9.22498e-16	6.3584e-14	5.38166	186.31	RPL4;RPL5;RPL3;RPL32;RPL31;RPL34;RPLP1;RPLP0;RPL8;RPL9;RPS15;RPS4X;RPS14;RPL7A;RPS17;RPS16;RPS18;RPL36;RPL35;RPLP2;RPL37;RPS11;RPS13;RPS12;RPL21;RPS7;RPS8;RPS5;RPL22;RPS6;RPSA;DNAJC3;RPL37A;RPL27;RPL26;RPL29;RPL10;RPL12;RPL11;RPL36A;RPL14;RPS2;RPL18;RPL17;RPL41;RPL35A;RPL23A;RPS27;RPS29;RPL27A;RPS20
Signaling by ROBO Receptors	80/210	3.86082e-15	2.56607e-13	3.32714	110.421	RPL4;ROBO2;RPL5;RPL3;RPL32;RPL31;RPL34;RPLP1;USP33;RPLP0;CASC3;RPL8;RPL9;RPS15;RPS4X;RPS14;RPL7A;PSMD6;RPS17;PPP3CB;PSMD7;RPS16;RPS18;PSMD3;RPL36;NCK2;RPL35;RPLP2;ELOB;RPL37;RPS11;RPS13;RPS12;RPL21;RPS7;RPS8;RPS5;RPL22;RPS6;RPSA;RPL37A;RPL27;RPL26;PABPC1;PFN1;RPL29;SOS1;RPL10;RPL12;RPL11;CUL2;RPL36A;PSMB6;PSMB7;PSMB4;PSMB5;UBB;PSMB3;PRKAR2A;RPL14;ABL2;SLIT3;RPS2;RPL18;SRGAP2;PAK2;RPL17;PAK4;RPL41…
Cellular Response to Starvation	67/161	4.18388e-15	2.6849e-13	3.84577	127.324	RPL4;ATF2;RPL5;RPL3;RPL32;RPL31;RPL34;RPLP1;RPLP0;RPL8;RPL9;RPS15;RPS4X;RPS14;RPL7A;RPS17;RPS16;RPS18;RPL36;RPL35;RPLP2;RPL37;RPS11;RPS13;RPS12;SEC13;RPL21;RPS7;RPS8;RPS5;RPL22;RPS6;RPSA;RRAGA;RPL37A;ATP6V1B2;RPL27;TRIB3;RPL26;RPL29;DEPDC5;ATP6V0C;ATP6V1A;CEBPB;RPL10;RPL12;RPL11;RPL36A;RPL14;SLC38A9;RPS2;FNIP1;RPL18;RPL17;ATP6V1C1;GCN1;RPL41;RPL35A;RPL23A;EIF2AK4;RPS27;RPS29;RPL27A;RPS20;LAMTOR2;…
rRNA Processing in the Nucleus and Cytosol	77/199	4.69449e-15	2.91215e-13	3.41069	112.527	RPL4;RPL5;RBM28;RPL3;DDX49;RPL32;RPL31;DDX47;RPL34;RPLP1;RPLP0;PWP2;RPL8;RPL9;RPS15;RPS4X;RPS14;FBL;RPL7A;RPS17;RPS16;RPS18;RPL36;RPL35;RPLP2;RPL37;RPS11;UTP14A;RPS13;RPS12;UTP15;WDR36;RPL21;RPS7;IMP3;DIMT1;RPS8;RPS5;RPL22;RPS6;IMP4;RPSA;DDX52;FTSJ3;DKC1;C1D;RPL37A;RPL27;RPL26;RPL29;UTP25;RPL10;RPL12;HEATR1;RPL11;RPL36A;SNU13;NOL6;EXOSC10;PES1;GAR1;RPL14;RPS2;RPL18;EXOSC2;RPL17;DCAF13;RPL41;UTP4;…
mRNA Splicing	81/215	5.40946e-15	3.24742e-13	3.26845	107.371	GPATCH1;HNRNPU;PPWD1;HNRNPR;CWC25;CASC3;PRPF19;CWC27;USP39;CCAR1;SNRPD2;SNRPD1;CWC22;TXNL4A;BCAS2;CTNNBL1;RBM5;IK;BUD31;PRPF40A;TFIP11;GTF2F1;WBP11;SRRM1;LENG1;HNRNPH1;SYF2;SDE2;SNRPG;SRSF2;PPIE;SNRNP27;SRSF3;LUC7L3;FAM32A;SNRPE;SRSF4;SNRPA1;SRSF5;SNRNP200;SRSF6;SRSF7;SNRPA;SNRPB;SRSF9;SF3B5;DDX5;DHX9;SRRT;DDX23;SRSF1;SNU13;PUF60;POLR2E;DHX38;POLR2G;POLR2H;HNRNPA1;POLR2J;RBM10;SRSF11;SF3A3;HSPA8;…
Major Pathway of rRNA Processing in the Nucleolus and Cytosol	74/189	7.68095e-15	4.46695e-13	3.47541	112.951	RPL4;RPL5;RBM28;RPL3;DDX49;RPL32;RPL31;DDX47;RPL34;RPLP1;RPLP0;PWP2;RPL8;RPL9;RPS15;RPS4X;FBL;RPS14;RPL7A;RPS17;RPS16;RPS18;RPL36;RPL35;RPLP2;RPL37;RPS11;UTP14A;RPS13;RPS12;UTP15;WDR36;RPL21;RPS7;IMP3;RPS8;RPS5;RPL22;RPS6;IMP4;RPSA;DDX52;FTSJ3;C1D;RPL37A;RPL27;RPL26;RPL29;UTP25;RPL10;RPL12;HEATR1;RPL11;RPL36A;SNU13;NOL6;EXOSC10;PES1;RPL14;RPS2;RPL18;EXOSC2;RPL17;DCAF13;RPL41;UTP4;WDR18;RPL35A;RPL…
rRNA Processing	86/237	1.02091e-14	5.75731e-13	3.08137	99.2679	RPL4;RPL5;RBM28;MT-ND4;MT-ND5;RPL3;DDX49;RPL32;MT-CO1;RPL31;DDX47;RPL34;RPLP1;RPLP0;MT-ND2;PWP2;RPL8;RPL9;MT-ND1;RPS15;RPS4X;RPS14;FBL;RPL7A;RPS17;RPS16;RPS18;RPL36;RPL35;RPLP2;RPL37;RPS11;UTP14A;RPS13;RPS12;UTP15;WDR36;RPL21;RPS7;IMP3;DIMT1;RPS8;RPS5;RPL22;RPS6;IMP4;RPSA;DDX52;FTSJ3;DKC1;C1D;RPL37A;RPL27;RPL26;RPL29;UTP25;RPL10;RPL12;HEATR1;RPL11;RPL36A;SNU13;NOL6;MRM3;EXOSC10;PES1;GAR1;RPL14;RP…
Selenoamino Acid Metabolism	54/122	8.97107e-14	4.91034e-12	4.27345	128.384	RPL4;RPL5;RPL3;RPL32;RPL31;RPL34;RPLP1;RPLP0;RPL8;RPL9;RPS15;RPS4X;RPS14;RPL7A;RPS17;RPS16;RPS18;RPL36;RPL35;RPLP2;RPL37;RPS11;SEPHS2;RPS13;RPS12;RPL21;RPS7;RPS8;RPS5;RPL22;RPS6;RPSA;RPL37A;RPL27;RPL26;RPL29;AHCY;RPL10;RPL12;RPL11;RPL36A;RPL14;RPS2;RPL18;RPL17;RPL41;TXNRD1;RPL35A;RPL23A;AIMP2;RPS27;RPS29;RPL27A;RPS20
Cell Cycle, Mitotic	144/516	1.39642e-12	7.42498e-11	2.10619	57.4929	ANKLE2;NUP188;GMNN;CCP110;PPP2R2A;CDC20;GOLGA2;PSMD6;TUBB6;H2AC14;PSMD7;CCND1;TUBB3;PPP2R1A;AKT3;PSMD3;AKT1;RCC1;BANF1;H4C1;CDK5RAP2;SKP1;H2AC6;PRKCB;H2AC7;H2AC4;CSNK2A2;DYRK1A;UBE2E1;ESCO2;EML4;DYNC1LI2;CLIP1;CCNE1;NUP98;KPNB1;MAD1L1;ANAPC15;MAX;PDS5B;AAAS;PDS5A;ANAPC10;CCNB1;UBB;NUP85;CEP192;CEP78;NEK9;UBE2I;ODF2;NEK6;PLK1;NEK7;SEM1;STAG1;RPS27;UBE2S;H2AC20;CDK2;CDC16;CDK1;CHMP2A;TUBGCP3;TOP2A;…
Cell Cycle	171/649	2.40716e-12	1.21074e-10	1.95135	52.2035	ANKLE2;NUP188;GMNN;CCP110;PPP2R2A;CDC20;GOLGA2;PSMD6;TUBB6;H2AC14;PSMD7;HERC2;CCND1;TUBB3;PPP2R1A;RUVBL2;AKT3;PSMD3;AKT1;RCC1;BANF1;H4C1;CDK5RAP2;SKP1;PIAS4;DAXX;H2AC6;PRKCB;H2AC7;H2AC4;CSNK2A2;DYRK1A;UBE2E1;ESCO2;EML4;DYNC1LI2;CLIP1;CCNE1;DKC1;MSH4;NUP98;KPNB1;MAD1L1;RTEL1;ANAPC15;MAX;PDS5B;AAAS;PDS5A;ANAPC10;CCNB1;UBB;NUP85;GAR1;SFN;CEP192;CEP78;BARD1;NEK9;UBE2I;ODF2;NEK6;PLK1;NEK7;SEM1;STAG1;R…
Signaling by Rho GTPases, Miro GTPases and RHOBTB3	179/688	2.37673e-12	1.21074e-10	1.91972	51.3818	ANKLE2;STEAP3;TFRC;FAM13B;NCF1;PLXND1;WIPF3;CCP110;ACTB;ARHGAP35;ACTG1;CDC20;SYDE2;TUBB6;H2AC14;TUBB3;PPP2R1A;ARHGDIA;CFL1;H4C1;ARHGEF40;MEN1;RALBP1;H2AC6;PRKCB;RALGAPA1;H2AC7;ACTN1;H2AC4;SCRIB;KCTD3;SRRM1;TIAM2;DYNC1LI2;MYL6;CLIP1;WDR81;CCNE1;CDC37;NUP98;PFN1;MAD1L1;VCP;SHMT2;ARHGEF25;ARHGAP19;PIK3R3;PIK3R2;AAAS;ARHGAP12;PLD2;KLC2;NUP85;MYO6;RHPN1;ABL2;PLXNA1;NCKAP1L;SFN;SRGAP2;ECT2;ANKRD26;ACBD…
Signaling by Rho GTPases	174/672	7.48299e-12	3.6647e-10	1.90541	48.8136	ANKLE2;STEAP3;TFRC;FAM13B;NCF1;PLXND1;WIPF3;CCP110;ACTB;ARHGAP35;ACTG1;CDC20;SYDE2;TUBB6;H2AC14;TUBB3;PPP2R1A;ARHGDIA;CFL1;H4C1;ARHGEF40;MEN1;RALBP1;H2AC6;PRKCB;RALGAPA1;H2AC7;ACTN1;H2AC4;SCRIB;KCTD3;SRRM1;TIAM2;DYNC1LI2;MYL6;CLIP1;WDR81;CDC37;NUP98;PFN1;MAD1L1;VCP;SHMT2;ARHGEF25;ARHGAP19;PIK3R3;PIK3R2;AAAS;ARHGAP12;PLD2;KLC2;NUP85;MYO6;RHPN1;ABL2;PLXNA1;NCKAP1L;SFN;SRGAP2;ECT2;ANKRD26;ACBD5;CPSF…
M Phase	110/372	1.39253e-11	6.64488e-10	2.27409	56.8462	ANKLE2;NUP188;CCP110;PPP2R2A;CDC20;GOLGA2;PSMD6;TUBB6;H2AC14;PSMD7;PPP2R1A;TUBB3;PSMD3;RCC1;BANF1;H4C1;CDK5RAP2;H2AC6;PRKCB;H2AC7;H2AC4;CSNK2A2;UBE2E1;EML4;DYNC1LI2;CLIP1;NUP98;KPNB1;MAD1L1;ANAPC15;PDS5B;AAAS;PDS5A;ANAPC10;CCNB1;UBB;NUP85;CEP192;CEP78;NEK9;UBE2I;ODF2;NEK6;PLK1;NEK7;SEM1;STAG1;RPS27;UBE2S;H2AC20;CDC16;CDK1;CHMP2A;TUBGCP3;YWHAE;LMNB1;TUBA1C;NIPBL;PCM1;TUBA1B;SUMO1;H2BC21;NUP62;LBR;…
Viral Infection Pathways	241/1029	5.35331e-11	2.49063e-09	1.67573	39.6323	RPL4;RPL5;RPL3;RPL32;RPL31;RPL34;KEAP1;CCNC;RPL8;ZDHHC2;RPL9;ZDHHC3;RPS15;H2AC12;RPS14;PSMD6;RPS17;PSMD7;H2AC14;RPS16;SNRPD2;TRIM28;SNRPD1;RPS18;AKT3;PSMD3;RPL36;AKT1;RCC1;AP1S1;RPL35;RPL37;H4C1;RPS11;VPS36;GOLGA7;RPS13;RPS12;SKP1;MED1;VPS18;DAXX;RPL21;CSNK2A2;RPL22;AP1B1;MED6;DYNC1LI2;MAP1B;RPL27;NUP98;RPL26;RPL29;RPN1;AAAS;LARP1;NUP85;VPS11;SFN;ST3GAL3;SRPK2;CREBBP;CDK19;RPL41;XRCC5;EDEM2;SRPK1…
RNA Polymerase II Transcription Termination	33/67	1.78486e-10	8.10154e-09	5.19865	116.692	SLBP;POLDIP3;CSTF3;SRSF1;CSTF2T;CASC3;LSM11;PCF11;DHX38;SYMPK;SRSF11;CPSF4;CPSF7;CPSF6;CPSF1;ALYREF;UPF3B;THOC2;THOC5;SRRM1;WDR33;DDX39A;SNRPG;SRSF2;SRSF3;SNRPE;SRSF4;RNPS1;SRSF5;SRSF6;SRSF7;SNRPB;SRSF9
ESR-mediated Signaling	66/192	1.88659e-10	8.35937e-09	2.81993	63.1412	ATF2;HSP90AB1;IGF1R;H2AC14;CCND1;H2BC21;AKT3;MYB;AKT1;H4C1;HRAS;MED1;TLE3;H2AC6;H2AC7;HSBP1;PRMT1;H2AC4;NCOA3;AXIN1;GTF2F1;H2BC12;H2BC13;H2AJ;H2BC14;H2BC15;H2BC11;PPID;GTF2A1;DDX5;HDAC1;PIK3R3;PIK3R2;ZDHHC21;GATA3;FOXO3;GNAI2;GNG3;GNG2;NRIP1;POLR2E;POLR2G;POLR2H;POLR2J;H2BC9;CREBBP;JUND;POU2F1;NOS3;H2BC3;PTGES3;H2BC4;ESR1;USF1;TNRC6C;MOV10;PPP5C;STAG1;AGO3;H2AC20;GNB1;FOSB;STRN;GNB5;CALM1;TNRC6A
Ribosomal Scanning and Start Codon Recognition	30/60	7.49346e-10	3.16939e-08	5.35234	112.462	EIF4A2;RPS15;RPS4X;RPS14;RPS17;RPS16;RPS18;EIF4H;RPS2;RPS11;RPS13;RPS12;RPS7;EIF1AX;RPS8;RPS5;RPS6;RPSA;EIF5;RPS27;EIF3K;EIF3L;RPS29;EIF3I;EIF3G;EIF3H;RPS20;EIF3F;EIF3C;EIF3D
Translation Initiation Complex Formation	30/60	7.49346e-10	3.16939e-08	5.35234	112.462	EIF4A2;RPS15;RPS4X;RPS14;RPS17;RPS16;RPS18;EIF4H;RPS2;RPS11;RPS13;RPS12;RPS7;EIF1AX;RPS8;RPS5;RPS6;RPSA;RPS27;EIF3K;EIF3L;RPS29;EIF3I;EIF3G;EIF3H;RPS20;PABPC1;EIF3F;EIF3C;EIF3D
Estrogen-dependent Gene Expression	47/121	8.14278e-10	3.36749e-08	3.40902	71.3464	ATF2;GTF2A1;DDX5;HSP90AB1;HDAC1;GATA3;H2AC14;CCND1;H2BC21;MYB;NRIP1;POLR2E;POLR2G;H4C1;POLR2H;POLR2J;H2BC9;MED1;TLE3;CREBBP;JUND;POU2F1;H2AC6;H2AC7;PRMT1;H2AC4;NCOA3;H2BC3;PTGES3;H2BC4;AXIN1;GTF2F1;ESR1;USF1;H2BC12;TNRC6C;MOV10;H2BC13;STAG1;H2AJ;H2BC14;H2BC15;AGO3;H2AC20;H2BC11;FOSB;TNRC6A
Signaling by WNT	86/287	1.13072e-09	4.57448e-08	2.30792	47.5442	CHD8;USP34;CLTB;CLTA;AP2A1;AP2A2;PPP3CA;PSMD6;PPP3CB;H2AC14;PSMD7;GNAT2;PPP2R1A;H2BC21;PSMD3;AKT1;H4C1;AP2M1;PRKG1;SKP1;MEN1;PRKCG;TLE4;TLE3;USP8;H2AC6;PRKCB;H2AC7;H2AC4;CSNK2A2;KREMEN1;AXIN1;PPP2R5B;SCRIB;H2BC12;H2BC13;H2AJ;PLCB3;H2BC14;H2BC15;H2BC11;ROR1;PFN1;CSNK1G2;CTBP2;CTBP1;HDAC1;CAMK2A;LRP5;CXXC4;LRP6;PSMB6;PSMB7;PSMB4;GNG3;PSMB5;GNG2;WNT11;UBB;TNKS2;PSMB3;PIP5K1B;H2BC9;WNT10B;CREBBP;FZD3…
mRNA Activation Upon Binding of the Cap-Binding Complex and eIFs, and Subsequent Binding to 43S	30/61	1.25139e-09	4.95499e-08	5.17938	106.172	EIF4A2;RPS15;RPS4X;RPS14;RPS17;RPS16;RPS18;EIF4H;RPS2;RPS11;RPS13;RPS12;RPS7;EIF1AX;RPS8;RPS5;RPS6;RPSA;RPS27;EIF3K;EIF3L;RPS29;EIF3I;EIF3G;EIF3H;RPS20;PABPC1;EIF3F;EIF3C;EIF3D
Formation of the Ternary Complex, and Subsequently, the 43S Complex	27/53	3.10617e-09	1.20429e-07	5.55422	108.806	RPS15;RPS4X;RPS14;RPS17;RPS16;RPS18;RPS2;RPS11;RPS13;RPS12;RPS7;EIF1AX;RPS8;RPS5;RPS6;RPSA;RPS27;EIF3K;EIF3L;RPS29;EIF3I;EIF3G;EIF3H;RPS20;EIF3F;EIF3C;EIF3D
mRNA 3'-End Processing	28/58	7.53689e-09	2.80523e-07	4.99234	93.374	POLDIP3;CSTF3;SRSF1;CSTF2T;CASC3;PCF11;DHX38;SYMPK;SRSF11;CPSF4;CPSF7;CPSF6;CPSF1;ALYREF;UPF3B;THOC2;THOC5;SRRM1;WDR33;DDX39A;SRSF2;SRSF3;SRSF4;RNPS1;SRSF5;SRSF6;SRSF7;SRSF9
Membrane Trafficking	155/633	7.43064e-09	2.80523e-07	1.75937	32.9313	APP;SCOC;TFRC;ACTB;ACTG1;GOLGA2;TUBB6;GOLGA5;TUBB3;FTH1;AKT3;GOLGA1;TRAPPC12;AKT1;AP1S1;VPS36;AP2M1;NSF;COG7;TRAPPC2L;COG5;AP1B1;COG1;ANK2;ANK3;PRKAB1;RINT1;DYNC1LI2;RAB36;MADD;COPS7A;PLA2G6;GABARAP;BLOC1S6;KLC2;GRK2;KIF3B;UBB;MYO6;TBC1D13;SFN;TBC1D17;TBC1D15;AP1M1;TRAPPC3;HSPA8;SNAPIN;SYT1;SEC16A;RAB3IP;SURF4;ASPSCR1;MYO5A;TRAPPC8;PUM1;SYT9;COPS6;CNIH1;ARPC3;COPS2;CHMP2A;GRB2;CNIH2;CALM1;ACBD3;C…
Infectious Disease	282/1311	1.37396e-08	5.01361e-07	1.50003	27.155	RPL4;RPL5;APP;AHCYL1;RPL3;RPL32;RPL31;RPL34;WIPF3;KEAP1;CCNC;ENO1;RPL8;ZDHHC2;RPL9;ACTB;ZDHHC3;RPS15;H2AC12;RPS14;PSMD6;RPS17;PSMD7;H2AC14;RPS16;SNRPD2;TRIM28;SNRPD1;RPS18;AKT3;PSMD3;RPL36;AKT1;RCC1;AP1S1;RPL35;RPL37;H4C1;RPS11;VPS36;GOLGA7;RPS13;RPS12;SKP1;MED1;VPS18;DAXX;RPL21;CSNK2A2;RPL22;AP1B1;MED6;DYNC1LI2;PRKAR1A;MAP1B;RPL27;NUP98;RPL26;RPL29;CBLL1;RPN1;AAAS;LARP1;NUP85;PRKAR2A;VPS11;SFN;N…
DNA Replication	50/143	1.53217e-08	5.4834e-07	2.88519	51.9162	FEN1;GMNN;PSMD6;H2AC14;PSMD7;H2BC21;PSMD3;KPNA6;H4C1;SKP1;H2AC6;H2AC7;H2AC4;UBE2E1;CCNA2;H2BC12;H2BC13;H2AJ;H2BC14;H2BC15;CCNE1;H2BC11;MCM5;KPNB1;ANAPC15;ANAPC10;POLD3;PSMB6;PSMB7;FZR1;PSMB4;PSMB5;UBB;PSMB3;POLD1;POLD2;H2BC9;GINS2;H2BC3;H2BC4;RPA1;SEM1;PSMC3;UBE2S;PSMC4;H2AC20;POLE2;CDC16;CDK2;POLE3
Transport of Mature Transcript to Cytoplasm	34/83	3.65336e-08	1.28281e-06	3.7144	63.6093	SLBP;NUP188;POLDIP3;SRSF1;CASC3;AAAS;GLE1;NUP85;NUP62;DHX38;SYMPK;SRSF11;RANBP2;CPSF4;SEC13;NUP133;CPSF1;ALYREF;UPF3B;THOC2;THOC5;SRRM1;WDR33;DDX39A;SRSF2;SRSF3;SRSF4;RNPS1;NUP98;SRSF5;SRSF6;SRSF7;SRSF9;NUP37
RUNX1 Regulates Genes Involved in Megakaryocyte Differentiation and Platelet Function	29/65	3.80517e-08	1.31138e-06	4.3087	73.6111	KMT2A;HDAC1;KMT2C;KMT2B;H2AC14;H2BC21;WDR5;H4C1;H2BC9;H2AC6;H2AC7;PRMT1;H2AC4;H2BC3;H2BC4;SETD1A;H2BC12;TNRC6C;H2BC13;MOV10;H2AJ;H2BC14;H2BC15;NR4A3;AGO3;H2AC20;H2BC11;ZFPM1;TNRC6A
Mitotic Anaphase	67/221	4.55949e-08	1.54277e-06	2.339	39.5372	ANKLE2;NUP188;PPP2R2A;LMNB1;CDC20;TUBA1C;PSMD6;TUBA1B;TUBB6;PSMD7;SUMO1;PPP2R1A;TUBB3;PSMD3;NUP62;RCC1;BANF1;LBR;NUDC;SEC13;NUP133;UBE2E1;PPP2R5B;DYNLL1;RANGAP1;DYNC1LI2;TUBB2B;CLIP1;TUBB2A;KIF2C;NUP98;CHMP6;KPNB1;MAD1L1;ANAPC15;PDS5B;PDS5A;ANAPC10;PSMB6;PSMB7;PSMB4;CCNB1;PSMB5;UBB;NUP85;PSMB3;LMNA;BUB3;RANBP2;DYNC1H1;UBE2I;PLK1;TUBB4B;TUBB4A;SEM1;STAG1;CENPF;RPS27;CENPH;PSMC3;PSMC4;UBE2S;CDC16;C…
Chromatin Modifications During the Maternal to Zygotic Transition (MZT)	21/39	4.99147e-08	1.65877e-06	6.23099	104.761	KDM5A;H2BC9;KDM6B;H2AC6;H2AC7;H2AC4;H2BC3;H2BC4;UNG;H2BC12;H2BC13;H2AJ;H2BC14;H2AC14;H2BC15;H2BC21;H2AC20;H2BC11;TET3;H4C1;KDM6A
Mitotic Metaphase and Anaphase	67/222	5.53144e-08	1.80597e-06	2.32377	38.8307	ANKLE2;NUP188;PPP2R2A;LMNB1;CDC20;TUBA1C;PSMD6;TUBA1B;TUBB6;PSMD7;SUMO1;PPP2R1A;TUBB3;PSMD3;NUP62;RCC1;BANF1;LBR;NUDC;SEC13;NUP133;UBE2E1;PPP2R5B;DYNLL1;RANGAP1;DYNC1LI2;TUBB2B;CLIP1;TUBB2A;KIF2C;NUP98;CHMP6;KPNB1;MAD1L1;ANAPC15;PDS5B;PDS5A;ANAPC10;PSMB6;PSMB7;PSMB4;CCNB1;PSMB5;UBB;NUP85;PSMB3;LMNA;BUB3;RANBP2;DYNC1H1;UBE2I;PLK1;TUBB4B;TUBB4A;SEM1;STAG1;CENPF;RPS27;CENPH;PSMC3;PSMC4;UBE2S;CDC16;C…
RHO GTPase Effectors	82/291	5.81683e-08	1.8664e-06	2.11259	35.1955	ITGB1;YWHAE;NCF1;ARPC1B;WIPF3;ARPC1A;BRK1;ACTB;ACTG1;CDC20;TUBA1C;TUBA1B;TUBB6;H2AC14;PPP2R1A;TUBB3;H2BC21;CFL1;H4C1;YWHAG;MEN1;ACTR3;ACTR2;NUDC;SEC13;H2AC6;NUP133;PRKCB;H2AC7;H2AC4;PPP2R5B;DYNLL1;RANGAP1;CIT;RHOB;H2BC12;H2BC13;DYNC1LI2;MYL6;H2AJ;TUBB2B;CLIP1;H2BC14;TUBB2A;H2BC15;H2BC11;MYH9;KIF2C;NUP98;PFN1;PPP1R12B;MAD1L1;ROCK1;ROCK2;KLC2;NUP85;RHPN1;NCKAP1L;SFN;BUB3;SRGAP2;PAK2;H2BC9;RANBP2;DY…
Metabolism of Amino Acids and Derivatives	96/358	6.43692e-08	2.03036e-06	1.97562	32.7136	RPL4;RPL5;RPL3;RPL32;PYCRL;RPL31;RPL34;RPLP1;RPLP0;MTR;DBH;RPL8;RPL9;GLS;TXN2;RPS15;RPS4X;RPS14;RPL7A;PSMD6;RPS17;PSMD7;RPS16;AUH;RPS18;PSMD3;RPL36;RPL35;RPLP2;PHGDH;RPL37;RPS11;SEPHS2;RPS13;RPS12;ACAD8;RPL21;RPS7;RPS8;BHMT2;RPS5;RPL22;RPS6;PIPOX;RPSA;ASRGL1;SLC7A5;RPL37A;RPL27;RPL26;RPL29;NAT8L;AHCY;ECHS1;RPL10;RPL12;ODC1;RPL11;RPL36A;ACAT1;SRM;PSMB6;PSMB7;PSMB4;PSMB5;AANAT;PSMB3;RPL14;ASL;RPS2;…
Signaling by Nuclear Receptors	77/270	8.47426e-08	2.62843e-06	2.14682	34.958	ATF2;HSP90AB1;IGF1R;H2AC14;CCND1;H2BC21;AKT3;MYB;AKT1;H4C1;HRAS;MED1;PDHX;MYLIP;TLE3;H2AC6;HSBP1;PRMT1;H2AC7;NCOA3;H2AC4;AXIN1;GTF2F1;H2BC12;H2BC13;H2AJ;H2BC14;CYP26C1;H2BC15;H2BC11;PLIN1;PPID;PPARD;GTF2A1;DDX5;HDAC1;CRABP1;PIK3R3;PIK3R2;ZDHHC21;GATA3;FOXO3;GNAI2;GNG3;GNG2;NRIP1;POLR2E;POLR2G;APOE;TBL1X;POLR2H;POLR2J;ABCA1;H2BC9;CREBBP;JUND;POU2F1;NOS3;H2BC3;PTGES3;H2BC4;ESR1;USF1;DHRS4;TNRC6C;MO…
Assembly of the Pre-Replicative Complex	38/101	8.91098e-08	2.71858e-06	3.23029	52.4385	ANAPC15;GMNN;ANAPC10;PSMB6;PSMB7;PSMD6;FZR1;PSMB4;H2AC14;PSMD7;PSMB5;UBB;PSMB3;H2BC21;PSMD3;KPNA6;H4C1;H2BC9;H2AC6;H2AC7;H2AC4;H2BC3;H2BC4;UBE2E1;SEM1;H2BC12;H2BC13;H2AJ;H2BC14;H2BC15;PSMC3;UBE2S;PSMC4;H2AC20;CDC16;H2BC11;MCM5;KPNB1
Gene and Protein Expression by JAK-STAT Signaling After Interleukin-12 Stimulation	20/37	9.56357e-08	2.87061e-06	6.28173	101.53	HSPA9;ARF1;RALA;RPLP0;AIP;MSN;TALDO1;MIF;LMNB1;SOD1;CNN2;RAP1B;CFL1;BOLA2;HNRNPA2B1;TCP1;PSME2;SNRPA1;PAK2;PPIA
Nuclear Envelope (NE) Reassembly	31/75	1.13119e-07	3.3415e-06	3.76903	60.2849	ANKLE2;NUP188;PPP2R2A;LMNB1;TUBA1C;TUBA1B;TUBB6;CCNB1;SUMO1;PPP2R1A;TUBB3;NUP85;NUP62;LMNA;RCC1;BANF1;LBR;SEC13;UBE2I;NUP133;RANGAP1;TUBB4B;TUBB4A;TUBB2B;TUBB2A;CDK1;CHMP2A;NUP98;CHMP6;KPNB1;NUP37
DNA Replication Pre-Initiation	42/118	1.19503e-07	3.47493e-06	2.96109	47.1996	ANAPC15;GMNN;ANAPC10;PSMB6;PSMB7;PSMD6;FZR1;PSMB4;H2AC14;PSMD7;PSMB5;UBB;PSMB3;H2BC21;PSMD3;KPNA6;H4C1;H2BC9;H2AC6;H2AC7;H2AC4;H2BC3;H2BC4;UBE2E1;RPA1;SEM1;H2BC12;H2BC13;H2AJ;H2BC14;H2BC15;PSMC3;UBE2S;PSMC4;H2AC20;POLE2;CDC16;CDK2;H2BC11;POLE3;MCM5;KPNB1
Aerobic Respiration and Respiratory Electron Transport	74/260	1.63861e-07	4.69147e-06	2.13965	33.4303	MT-ND6;MT-ND4;MT-ND5;MT-CO1;TACO1;COX4I1;NDUFA10;HCCS;HSCB;MT-ND2;COX7C;MT-ND1;MAEA;NNT;RAB5IF;IDH3A;PDHX;SDHC;ARMC8;SDHD;SDHA;COQ10B;COX7A2L;NDUFS8;PKM;NDUFS7;UQCRC1;NDUFS2;VDAC1;PGAM5;SLC25A11;SLC25A4;NDUFB9;NDUFB7;NDUFB10;UQCRB;COX18;COX5B;FOXRED1;ACAT1;LDHA;RMND5A;UBB;UCP2;CYC1;NDUFV1;SLC25A22;HSPA9;NDUFA9;SURF1;NDUFA6;MDH1;PET100;NDUFA5;ATP5PB;MDH2;IDH3G;NDUFA4;ADHFE1;GOT2;IDH2;COX6C;TTC19;C…
Chromatin Modifying Enzymes	69/238	1.97323e-07	5.48086e-06	2.19446	33.879	KDM5A;ATF2;SMARCB1;SETD3;EHMT2;ACTB;H2AC12;H2AC14;CCND1;RUVBL2;H2BC21;CFL1;WDR5;H4C1;ARID2;KDM6A;KDM6B;PBRM1;H2AC6;PRMT1;H2AC7;H2AC4;ACTL6A;MSL2;ARID5B;ARID1A;HCFC1;SAP30;MSL1;H2BC12;TAF6L;H2BC13;H2AJ;H2BC14;H2BC15;AEBP2;KAT6B;KAT6A;H2BC11;KDM3B;KMT2A;HDAC1;KMT2C;KMT2B;NSD3;MTA1;ATXN7;PRDM16;BRD8;RPS2;TBL1X;SUDS3;RBBP7;MTA2;H2BC9;SUZ12;ATF7IP;CREBBP;DR1;H2BC3;SETD1A;H2BC4;ELP5;GATAD2A;NFKB2;YEATS…
Chromatin Organization	69/238	1.97323e-07	5.48086e-06	2.19446	33.879	KDM5A;ATF2;SMARCB1;SETD3;EHMT2;ACTB;H2AC12;H2AC14;CCND1;RUVBL2;H2BC21;CFL1;WDR5;H4C1;ARID2;KDM6A;KDM6B;PBRM1;H2AC6;PRMT1;H2AC7;H2AC4;ACTL6A;MSL2;ARID5B;ARID1A;HCFC1;SAP30;MSL1;H2BC12;TAF6L;H2BC13;H2AJ;H2BC14;H2BC15;AEBP2;KAT6B;KAT6A;H2BC11;KDM3B;KMT2A;HDAC1;KMT2C;KMT2B;NSD3;MTA1;ATXN7;PRDM16;BRD8;RPS2;TBL1X;SUDS3;RBBP7;MTA2;H2BC9;SUZ12;ATF7IP;CREBBP;DR1;H2BC3;SETD1A;H2BC4;ELP5;GATAD2A;NFKB2;YEATS…
Telomere Maintenance	35/92	2.06835e-07	5.66059e-06	3.28648	50.5833	FEN1;RTEL1;POLD3;WRN;H2AC14;H2BC21;RUVBL2;POLD1;POLD2;GAR1;POLR2E;POLR2G;H4C1;POLR2H;POLR2J;H2BC9;DAXX;STN1;H2AC6;H2AC7;H2AC4;H2BC3;H2BC4;RPA1;TERF2;CCNA2;H2BC12;H2BC13;H2AJ;H2BC14;H2BC15;DKC1;H2AC20;H2BC11;CDK2
SARS-CoV-2 Modulates Host Translation Machinery	25/55	2.10057e-07	5.66546e-06	4.45319	68.4718	GEMIN2;RPS15;RPS4X;RPS14;RPS17;RPS16;SNRPD2;RPS18;SNRPD1;RPS2;SMN1;RPS11;RPS13;RPS12;RPS7;RPS8;RPS5;RPS6;RPSA;RPS27;RPS29;SNRPG;SNRPE;RPS20;SNRPB
ERCC6 (CSB) and EHMT2 (G9a) Positively Regulate rRNA Expression	22/45	2.29316e-07	6.09653e-06	5.10874	78.1033	H2BC9;H2AC6;HDAC1;H2AC7;EHMT2;H2AC4;H2BC3;H2BC4;GATAD2A;H2BC12;H2BC13;H2AJ;H2BC14;H2AC14;MTA1;H2BC15;H2BC21;H2AC20;H2BC11;H4C1;RBBP7;MTA2
Developmental Biology	288/1385	2.57902e-07	6.75994e-06	1.43378	21.7514	EIF4A2;RPL4;RPL5;SMARCB1;RPL3;RPL32;RPL31;RPL34;HNRNPU;CCNC;RPL8;RPL9;ACTB;RPS15;RPS6KA4;RPS14;PSMD6;RPS17;RPS6KA6;PSMD7;H2AC14;RPS16;DPYSL5;RPS18;DPYSL2;AKT3;DPYSL3;PSMD3;MYB;RPL36;AKT1;RPL35;DPF3;RPL37;H4C1;RPS11;SCN1B;RPS13;RPS12;HES7;EPHA5;MED1;RPL21;UNC5B;EPHA8;CSNK2A2;RPL22;ANK2;ANK3;MED6;SHTN1;MYL6;RPL27;MAML3;RPL26;RPL29;PFN1;TLN1;PIK3R3;PIK3R2;GATA3;EVPL;PRKAR2A;PRDM16;PLCG1;NKX2-5;SCN3A…
RUNX1 Regulates Transcription of Genes Involved in Differentiation of HSCs	33/85	2.62364e-07	6.78138e-06	3.39548	51.4534	KMT2A;GATA3;PSMB6;PSMB7;PSMD6;PSMB4;H2AC14;PSMD7;PSMB5;UBB;PSMB3;H2BC21;MYB;PSMD3;H4C1;H2BC9;H2AC6;H2AC7;H2AC4;H2BC3;LMO2;TCF12;H2BC4;H2BC12;SEM1;H2BC13;H2AJ;H2BC14;H2BC15;PSMC3;PSMC4;H2AC20;H2BC11
Prefoldin Mediated Transfer of Substrate to CCT TriC	16/27	3.4205e-07	8.71995e-06	7.75942	115.525	CCT3;CCT2;TUBB4B;TUBB4A;ACTB;TUBA1C;TUBB6;TUBB2B;TUBB2A;TUBB3;TCP1;PFDN2;CCT7;PFDN5;CCT5;PFDN6
DNA Repair	84/312	3.48828e-07	8.77256e-06	1.98279	29.4814	FEN1;WDR48;RIF1;PRPF19;ACTB;H2AC14;HERC2;SUMO1;EME2;H2BC21;PCLAF;REV3L;H4C1;NFRKB;PIAS4;TIPIN;H2AC6;H2AC7;H2AC4;ACTL6A;LIG4;SIRT6;LIG3;RAD23A;TERF2;RAD23B;DDB2;DDB1;RAD51B;CCNA2;H2BC12;H2BC13;H2AJ;H2BC14;NEIL2;H2BC15;H2BC11;PPIE;FTO;RTEL1;VCP;GPS1;COPS7A;UNG;POLD3;WRN;MAPK8;PPP4C;UBB;POLD1;POLD2;POLR2E;POLR2G;APBB1;POLR2H;POLR2J;BARD1;H2BC9;UBE2I;UBE2B;XRCC5;ASCC1;XRCC2;H2BC3;H2BC4;RPA1;FANCC;INO…
Epigenetic Regulation by WDR5-containing Histone Modifying Complexes	45/135	3.82254e-07	9.485e-06	2.67942	39.5942	CEBPA;KMT2A;KMT2C;KMT2B;AKAP8L;CCNC;MED14;H2AC14;MED13;H2BC21;WDR5;H4C1;TBL1X;PPARGC1B;MEN1;KDM6A;H2BC9;MED1;CREBBP;DR1;H2AC6;H2AC7;BOD1;H2AC4;NCOA3;H2BC3;SETD1A;H2BC4;MED6;HCFC1;H2BC12;PHF20L1;H2BC13;H2AJ;H2BC14;H2BC15;CDK5;YEATS2;WDR82;H2AC20;H2BC11;PPARG;PLIN1;LPIN1;OGT
Translocation of SLC2A4 (GLUT4) to the Plasma Membrane	29/71	3.89599e-07	9.54005e-06	3.69185	54.4849	YWHAE;C2CD5;RALA;PRKAA2;PRKAG1;SLC2A4;ACTB;ACTG1;TUBA1C;TUBA1B;TUBB6;KIF3B;TUBB3;AKT1;SFN;YWHAG;ASPSCR1;MYO5A;TUBB4B;PRKAB1;TUBB4A;RAB11A;RAB10;TUBB2B;TUBB2A;TBC1D4;EXOC4;MYH9;CALM1
Transcriptional Regulation by Small RNAs	30/75	4.24593e-07	1.02619e-05	3.56504	52.3068	NUP188;AAAS;H2AC14;NUP85;H2BC21;NUP62;POLR2E;POLR2G;H4C1;POLR2H;POLR2J;H2BC9;RANBP2;SEC13;H2AC6;NUP133;H2AC7;H2AC4;H2BC3;H2BC4;H2BC12;H2BC13;H2AJ;H2BC14;H2BC15;H2AC20;H2BC11;NUP98;TNRC6A;NUP37
Mitotic Prophase	39/111	4.89729e-07	1.16844e-05	2.90025	42.139	NUP188;AAAS;LMNB1;GOLGA2;CCNB1;H2AC14;PPP2R1A;NUP85;H2BC21;NUP62;LMNA;BANF1;H4C1;H2BC9;RANBP2;NEK9;SEC13;H2AC6;NUP133;H2AC7;PRKCB;H2AC4;NEK6;H2BC3;NEK7;PLK1;H2BC4;H2BC12;H2BC13;H2AJ;H2BC14;H2BC15;H2AC20;GORASP1;H2BC11;CDK1;NUP98;LPIN1;NUP37
Post-translational Protein Modification	299/1457	5.19956e-07	1.22486e-05	1.41004	20.4027	APP;CCP110;KEAP1;SMC5;SMC6;RPL8;ACTB;DCAF7;UBE2L3;CDC20;GOLGA2;C4A;H2AC12;PSMD6;PSMD7;HERC2;H2AC14;PSMD4;TRIM28;PSMD3;H4C1;NFRKB;CHGB;SKP1;DDX17;JMJD4;DAXX;COG7;COG5;ALG2;COG1;ANK2;ALG1;ANK3;HCFC1;DYNC1LI2;RRAGA;CDC34;PSME3;PSME4;PSME2;SPARCL1;VDAC2;VDAC1;NUP98;TTLL12;GNE;DCUN1D5;CTBP1;DCUN1D3;CTR9;RPN1;DCUN1D1;COPS7A;GATA3;AAAS;ADAMTS12;CFP;PGS1;NUP85;DPH1;ST3GAL5;APOE;ST3GAL3;EDEM3;BARD1;CREBBP…
Inhibition of DNA Recombination at Telomere	22/47	5.97794e-07	1.37762e-05	4.69949	67.3437	H2BC9;DAXX;H2AC6;H2AC7;H2AC4;H2BC3;H2BC4;TERF2;H2BC12;H2BC13;H2AJ;H2BC14;H2AC14;H2BC15;H2BC21;H2AC20;H2BC11;POLR2E;POLR2G;H4C1;POLR2H;POLR2J
Deubiquitination	74/268	5.99608e-07	1.37762e-05	2.05043	29.3764	WDR48;USP33;USP34;PTEN;CCP110;KEAP1;TNFAIP3;ACTB;CDC20;H2AC12;PSMD6;UCHL1;H2AC14;PSMD7;H2BC21;PSMD3;USP30;NFRKB;USP8;H2AC6;H2AC7;H2AC4;ACTL6A;AXIN1;RAD23A;JOSD2;UCHL3;RAD23B;HCFC1;DDB2;CCNA2;H2BC12;H2BC13;H2BC14;H2BC15;H2BC11;FKBP8;VDAC2;VDAC1;STAMBP;VCP;NEDD8;GATA3;PSMB6;PSMB7;ATXN3;PSMB4;PSMB5;UBB;TNKS2;PSMB3;ATXN7;SUDS3;TAF9B;BARD1;H2BC9;USP24;MBD5;SMAD4;H2BC3;H2BC4;INO80;ESR1;NFKBIA;SEM1;ASXL…
RNA Polymerase I Promoter Opening	17/31	6.7431e-07	1.52259e-05	6.47863	92.0586	H2BC9;H2AC6;H2AC7;H2AC4;H2BC3;H2BC4;H2BC12;H2BC13;H2AJ;H2BC14;H2AC14;H2BC15;H2BC21;H2AC20;H2BC11;UBTF;H4C1
RHO GTPase Cycle	111/450	6.79071e-07	1.52259e-05	1.76587	25.0799	ANKLE2;STEAP3;TFRC;FAM13B;NCF1;PLXND1;WIPF3;CCP110;ACTB;ARHGAP35;ACTG1;SYDE2;ARHGDIA;ARHGEF40;RALBP1;RALGAPA1;ACTN1;SCRIB;KCTD3;SRRM1;TIAM2;WDR81;CDC37;VCP;SHMT2;ARHGEF25;ARHGAP19;PIK3R3;PIK3R2;AAAS;ARHGAP12;PLD2;MYO6;RHPN1;ABL2;PLXNA1;NCKAP1L;SRGAP2;ECT2;ANKRD26;ACBD5;CPSF7;JAG1;ARHGAP26;CCDC88A;FAM135A;VANGL2;COPS2;GRB2;FERMT2;ITGB1;DOCK6;DOCK5;DOCK4;HSP90AB1;DOCK7;BRK1;ARHGEF10L;MTR;ARHGAP5;RN…
PRC2 Methylates Histones and DNA	20/41	8.48896e-07	1.85858e-05	5.084	71.0709	H2BC9;SUZ12;H2AC6;H2AC7;H2AC4;H2BC3;H2BC4;H2BC12;H2BC13;H2AJ;H2BC14;H2AC14;H2BC15;AEBP2;H2BC21;H2AC20;H2BC11;MTF2;H4C1;RBBP7
SARS-CoV-1 Modulates Host Translation Machinery	20/41	8.48896e-07	1.85858e-05	5.084	71.0709	RPS7;RPS8;RPS5;RPS6;RPSA;RPS15;RPS4X;EEF1A1;RPS14;RPS17;RPS16;RPS27;RPS18;RPS29;RPS20;RPS2;HNRNPA1;RPS11;RPS13;RPS12
Pre-NOTCH Expression and Processing	33/89	9.05599e-07	1.95967e-05	3.15219	43.8617	POGLUT1;ATP2A2;ATP2A1;FURIN;H2AC14;CCND1;H2BC21;E2F1;H4C1;ST3GAL3;H2BC9;CREBBP;H2AC6;H2AC7;H2AC4;H2BC3;H2BC4;SIRT6;H2BC12;TNRC6C;H2BC13;MOV10;H2AJ;H2BC14;H2BC15;TFDP1;ELF3;TFDP2;AGO3;H2AC20;H2BC11;MAML3;TNRC6A
Regulation of Endogenous Retroelements by Piwi-interacting RNAs (piRNAs)	27/66	9.37277e-07	2.00491e-05	3.69995	51.3563	SMARCB1;HDAC1;ACTB;H2AC14;MTA1;H2BC21;BCL7B;DPF3;H4C1;RBBP7;MTA2;H2BC9;H2AC6;H2AC7;H2AC4;H2BC3;ACTL6A;H2BC4;ARID1A;GATAD2A;H2BC12;H2BC13;H2AJ;H2BC14;H2BC15;H2AC20;H2BC11
Meiotic Synapsis	25/59	1.07599e-06	2.27547e-05	3.92835	53.9845	SYNE2;LMNB1;SYNE1;H2AC14;H2BC21;LMNA;H4C1;H2BC9;SUN1;UBE2I;H2AC6;H2AC7;H2AC4;H2BC3;H2BC4;TERF2;H2BC12;H2BC13;H2AJ;H2BC14;STAG1;H2BC15;H2AC20;H2BC11;SYCP3
Transport of Mature mRNA Derived From an Intron-Containing Transcript	29/74	1.09064e-06	2.28055e-05	3.44511	47.297	NUP188;POLDIP3;SRSF1;CASC3;AAAS;GLE1;NUP85;NUP62;DHX38;SRSF11;RANBP2;SEC13;NUP133;ALYREF;UPF3B;THOC2;THOC5;SRRM1;DDX39A;SRSF2;SRSF3;SRSF4;RNPS1;NUP98;SRSF5;SRSF6;SRSF7;SRSF9;NUP37
Transcriptional Regulation by RUNX1	59/202	1.12248e-06	2.32104e-05	2.21391	30.3305	SMARCB1;PSMD6;H2AC14;PSMD7;CCND1;H2BC21;MYB;PSMD3;WDR5;H4C1;ARID2;PBRM1;H2AC6;PRKCB;PRMT1;H2AC7;H2AC4;CSNK2A2;ACTL6A;TCF12;LMO2;AXIN1;PAX5;ARID1A;H2BC12;H2BC13;H2AJ;H2BC14;H2BC15;H2BC11;ZFPM1;KMT2A;HDAC1;KMT2C;KMT2B;GATA3;PSMB6;PSMB7;PSMB4;PSMB5;UBB;PSMB3;H2BC9;CREBBP;PHC1;H2BC3;SETD1A;H2BC4;ESR1;TJP1;SEM1;TNRC6C;MOV10;NR4A3;AGO3;PSMC3;PSMC4;H2AC20;TNRC6A
UCH Proteinases	31/82	1.18166e-06	2.41655e-05	3.25035	44.3627	NEDD8;ACTB;PSMB6;H2AC12;PSMB7;PSMD6;UCHL1;PSMB4;H2AC14;PSMD7;PSMB5;UBB;PSMB3;PSMD3;NFRKB;BARD1;MBD5;H2AC6;H2AC7;H2AC4;ACTL6A;INO80;UCHL3;HCFC1;ASXL1;SEM1;PSMC3;PSMC4;H2AC20;OGT;BAP1
Cooperation of Prefoldin and TriC CCT in Actin and Tubulin Folding	17/32	1.22591e-06	2.45315e-05	6.04636	82.302	CCT3;CCT2;TUBB4B;TUBB4A;ACTB;TUBA1C;TUBA1B;TUBB6;TUBB2B;TUBB2A;TUBB3;TCP1;PFDN2;CCT7;PFDN5;CCT5;PFDN6
Packaging Of Telomere Ends	17/32	1.22591e-06	2.45315e-05	6.04636	82.302	H2BC9;H2AC6;H2AC7;H2AC4;H2BC3;H2BC4;TERF2;H2BC12;H2BC13;H2AJ;H2BC14;H2AC14;H2BC15;H2BC21;H2AC20;H2BC11;H4C1
Regulation of Endogenous Retroelements by the Human Silencing Hub (HUSH) Complex	19/39	1.63546e-06	3.23786e-05	5.06998	67.5504	ZCCHC8;ATF7IP;H2BC9;H2AC6;H2AC7;EHMT2;H2AC4;H2BC3;H2BC4;H2BC12;H2BC13;H2AJ;H2BC14;H2AC14;H2BC15;H2BC21;H2AC20;H2BC11;H4C1
Interleukin-12 Signaling	21/46	1.79348e-06	3.51334e-05	4.48445	59.3353	HSPA9;ARF1;RALA;RPLP0;AIP;MSN;TALDO1;MIF;LMNB1;SOD1;CNN2;RAP1B;CFL1;BOLA2;HNRNPA2B1;TCP1;PSME2;SNRPA1;P4HB;PAK2;PPIA
HATs Acetylate Histones	37/108	1.91497e-06	3.71225e-05	2.78866	36.715	ATF2;ACTB;H2AC12;H2AC14;ATXN7;RUVBL2;H2BC21;CFL1;WDR5;H4C1;BRD8;RBBP7;H2BC9;CREBBP;DR1;H2AC6;H2AC7;H2AC4;H2BC3;ACTL6A;H2BC4;MSL2;ELP5;HCFC1;MSL1;H2BC12;H2BC13;TAF6L;H2BC14;H2BC15;YEATS2;KAT6B;KAT6A;H2AC20;H2BC11;TADA1;OGT
Beta-catenin Independent WNT Signaling	43/134	2.16504e-06	4.15376e-05	2.53043	33.0045	CAMK2A;CLTB;CLTA;AP2A1;AP2A2;PSMB6;PPP3CA;PSMB7;PSMD6;PPP3CB;GNG3;PSMB4;PSMD7;GNG2;PSMB5;WNT11;GNAT2;UBB;PSMB3;PSMD3;AP2M1;PRKG1;PRKCG;FZD3;PRKCB;SCRIB;AP2B1;GNAO1;SEM1;TNRC6C;MOV10;PLCB3;VANGL2;AGO3;PSMC3;PSMC4;GNB1;CTNNB1;ROR1;GNB5;PFN1;CALM1;TNRC6A
Maternal to Zygotic Transition (MZT)	37/109	2.46032e-06	4.67209e-05	2.74977	35.5138	EIF4A2;KDM5A;ZFP36L2;UNG;FGF8;H2AC14;MED13;H2BC21;H4C1;RPS2;PAIP2;KDM6A;PAIP1;KDM6B;H2BC9;CREBBP;H2AC6;H2AC7;H2AC4;H2BC3;H2BC4;TUBB4B;SRPK1;H2BC12;H2BC13;CNOT6;CPEB1;H2AJ;H2BC14;H2BC15;CNOT1;CNOT2;H2AC20;CNOT3;H2BC11;TET3;PABPC1
Pre-NOTCH Transcription and Translation	28/73	2.74653e-06	5.16292e-05	3.32525	42.5804	H2AC14;CCND1;H2BC21;E2F1;H4C1;H2BC9;CREBBP;H2AC6;H2AC7;H2AC4;H2BC3;H2BC4;SIRT6;H2BC12;TNRC6C;H2BC13;MOV10;H2AJ;H2BC14;H2BC15;TFDP1;ELF3;TFDP2;AGO3;H2AC20;H2BC11;MAML3;TNRC6A
Transcriptional Regulation of Granulopoiesis	24/58	2.9269e-06	5.44697e-05	3.77002	48.0359	H2BC9;CEBPA;CEBPB;H2AC6;KMT2A;H2AC7;H2AC4;H2BC3;H2BC4;H2BC12;H2BC13;H2AJ;H2BC14;H2AC14;H2BC15;TFDP1;TFDP2;H2BC21;H2AC20;MYB;H2BC11;CDK2;E2F1;H4C1
Assembly of the ORC Complex at the Origin of Replication	18/37	3.15405e-06	5.81158e-05	5.05464	64.0262	H2BC9;H2AC6;H2AC7;H2AC4;H2BC3;H2BC4;H2BC12;H2BC13;H2AJ;H2BC14;H2AC14;H2BC15;H2BC21;H2AC20;H2BC11;KPNA6;H4C1;KPNB1
Cellular Senescence	50/167	3.29793e-06	5.99603e-05	2.29007	28.9058	EHMT2;CABIN1;LMNB1;H2AC14;H2BC21;H4C1;MAP3K5;KDM6B;H2AC6;H2AC7;H2AC4;UBE2E1;TERF2;CCNA2;H2BC12;H2BC13;H2AJ;H2BC14;H2BC15;TFDP1;MAPKAPK3;TFDP2;CCNE1;H2BC11;ERF;CEBPB;ANAPC15;ANAPC10;FZR1;MAPK8;UBB;UBN1;E2F1;RBBP7;H2BC9;SUZ12;PHC1;CDKN2A;H2BC3;H2BC4;TNRC6C;MOV10;AGO3;UBE2S;H2AC20;CDC16;CDK2;ID1;MDM4;TNRC6A
HIV Infection	63/227	3.3186e-06	5.99603e-05	2.06135	26.006	ARF1;FEN1;NUP188;GTF2B;AP2A1;AP2A2;PSMD6;PSMD7;AP1G1;PSMD3;NUP62;AP1S1;RCC1;ELOB;BANF1;AP2M1;SKP1;SEC13;NUP133;AP1B1;LIG4;VPS37D;VPS37A;GTF2F1;RANGAP1;NUP98;CHMP6;PPIA;SLC25A4;KPNB1;GTF2A1;VPS4B;FURIN;AAAS;GTF2E2;PSMB6;PSMB7;PSMB4;PSMB5;UBB;NUP85;PSMB3;POLR2E;POLR2G;POLR2H;TAF9B;PAK2;POLR2J;AP1M1;RANBP2;RNGTT;XRCC5;AP2B1;SSRP1;SEM1;PSMC3;ERCC3;PSMC4;NMT1;CHMP2A;UBAP1;TAF6;NUP37
Chromosome Maintenance	39/119	3.55783e-06	6.36646e-05	2.60898	32.7332	RTEL1;FEN1;RSF1;POLD3;WRN;H2AC14;RUVBL2;H2BC21;POLD1;POLD2;GAR1;POLR2E;POLR2G;H4C1;POLR2H;RBBP7;POLR2J;H2BC9;DAXX;STN1;H2AC6;H2AC7;H2AC4;H2BC3;H2BC4;RPA1;TERF2;CCNA2;H2BC12;H2BC13;H2AJ;H2BC14;H2BC15;CENPH;DKC1;H2AC20;CDK2;H2BC11;CENPQ
Oxidative Stress Induced Senescence	33/94	3.68638e-06	6.53367e-05	2.89295	36.1933	MAPK8;H2AC14;UBB;H2BC21;E2F1;H4C1;RBBP7;MAP3K5;KDM6B;H2BC9;SUZ12;PHC1;H2AC6;H2AC7;CDKN2A;H2AC4;H2BC3;H2BC4;H2BC12;TNRC6C;H2BC13;MOV10;H2AJ;H2BC14;H2BC15;TFDP1;MAPKAPK3;TFDP2;AGO3;H2AC20;H2BC11;MDM4;TNRC6A
Signaling by NOTCH	59/209	3.7416e-06	6.56898e-05	2.10971	26.3629	POGLUT1;PLXND1;ATP2A2;CCNC;ATP2A1;PSMD6;H2AC14;PSMD7;CCND1;H2BC21;PSMD3;AKT1;H4C1;SKP1;PSENEN;TLE4;TLE3;H2AC6;H2AC7;H2AC4;ADAM10;SIRT6;H2BC12;H2BC13;H2AJ;H2BC14;H2BC15;TFDP1;ELF3;TFDP2;H2BC11;MAML3;HDAC1;FURIN;DLL1;PSMB6;PSMB7;PSMB4;PSMB5;UBB;PSMB3;E2F1;TBL1X;ST3GAL3;JAG2;H2BC9;CREBBP;JAG1;H2BC3;H2BC4;MIB2;SEM1;TNRC6C;MOV10;AGO3;PSMC3;PSMC4;H2AC20;TNRC6A
Cleavage of the Damaged Pyrimidine	19/41	4.21107e-06	7.11312e-05	4.60853	57.0434	H2BC9;H2AC6;H2AC7;H2AC4;H2BC3;H2BC4;TERF2;UNG;H2BC12;H2BC13;H2AJ;H2BC14;H2AC14;H2BC15;NEIL2;H2BC21;H2AC20;H2BC11;H4C1
Defective Pyroptosis	19/41	4.21107e-06	7.11312e-05	4.60853	57.0434	H2BC9;SUZ12;H2AC6;H2AC7;H2AC4;H2BC3;H2BC4;H2BC12;H2BC13;H2AJ;H2BC14;H2AC14;H2BC15;H2BC21;H2AC20;H2BC11;H4C1;RBBP7;GSDME
Depyrimidination	19/41	4.21107e-06	7.11312e-05	4.60853	57.0434	H2BC9;H2AC6;H2AC7;H2AC4;H2BC3;H2BC4;TERF2;UNG;H2BC12;H2BC13;H2AJ;H2BC14;H2AC14;H2BC15;NEIL2;H2BC21;H2AC20;H2BC11;H4C1
Recognition and Association of DNA Glycosylase With Site Containing an Affected Pyrimidine	19/41	4.21107e-06	7.11312e-05	4.60853	57.0434	H2BC9;H2AC6;H2AC7;H2AC4;H2BC3;H2BC4;TERF2;UNG;H2BC12;H2BC13;H2AJ;H2BC14;H2AC14;H2BC15;NEIL2;H2BC21;H2AC20;H2BC11;H4C1
Epigenetic Regulation of Gene Expression	76/291	4.24265e-06	7.11312e-05	1.89899	23.4911	SMARCB1;EHMT2;AKAP8L;CCNC;ACTB;MED14;H2AC14;MED13;TRIM28;H2BC21;BCL7B;UBTF;WDR5;DPF3;H4C1;MEN1;KDM6A;MED1;SAP30BP;H2AC6;H2AC7;NCOA3;H2AC4;ACTL6A;ARID1A;MED6;HCFC1;SAP30;PHF20L1;H2BC12;H2BC13;H2AJ;H2BC14;H2BC15;AEBP2;WDR82;POLR1A;MTF2;TET3;H2BC11;POLR1D;PPARG;PLIN1;ZCCHC8;CEBPA;KMT2A;HDAC1;KMT2C;KMT2B;MTA1;POLR2E;TBL1X;SUDS3;POLR2H;RBBP7;MTA2;PPARGC1B;H2BC9;SUZ12;ATF7IP;CREBBP;DR1;CBX5;UBE2I;BOD1;…
L1CAM Interactions	39/120	4.47273e-06	7.43191e-05	2.57662	31.7375	ITGB1;CLTA;AP2A1;AP2A2;ACTB;ACTG1;RPS6KA4;TUBA1C;RPS6KA6;TUBB6;TUBA1B;TUBB3;DPYSL2;SCN9A;ITGAV;NCAM1;SCN5A;SCN3A;AP2M1;SCN1B;HSPA8;CSNK2A2;MSN;ANK2;ANK3;AP2B1;TUBB4B;SPTB;TUBB4A;VAV2;SHTN1;GAP43;TUBB2B;TUBB2A;DLG3;SCN8A;CNTN2;SCN4A;SCN2A
Base Excision Repair	27/71	4.98137e-06	8.20383e-05	3.27852	40.0301	FEN1;UNG;POLD3;H2AC14;H2BC21;POLD1;POLD2;H4C1;H2BC9;H2AC6;H2AC7;H2AC4;H2BC3;H2BC4;RPA1;LIG3;TERF2;H2BC12;H2BC13;H2AJ;H2BC14;H2BC15;NEIL2;H2AC20;POLE2;H2BC11;POLE3
Positive Epigenetic Regulation of rRNA Expression	28/75	5.09127e-06	8.31128e-05	3.18337	38.7989	HDAC1;EHMT2;ACTB;H2AC14;MTA1;H2BC21;POLR2E;H4C1;POLR2H;RBBP7;MTA2;H2BC9;H2AC6;H2AC7;H2AC4;H2BC3;H2BC4;GATAD2A;H2BC12;H2BC13;H2AJ;H2BC14;H2BC15;MYBBP1A;POLR1A;H2AC20;H2BC11;POLR1D
Disease	410/2131	5.16391e-06	8.35656e-05	1.30472	15.8834	RPL4;RPL5;RPL3;RPL32;RPL31;RPL34;WIPF3;ENO1;RPL8;RPL9;H2AC12;PSMD6;PSMD7;H2AC14;AKT3;PSMD3;FDXR;RPL36;AKT1;AP1S1;RPL35;RPL37;VPS36;VPS18;MED1;DAXX;RPL21;CSNK2A2;RPL22;SND1;MED6;EML4;DYNC1LI2;PRKAR1A;MAP1B;RPL27;NUP98;MAML3;RPL26;RPL29;GNE;ANAPC15;CTBP2;CTBP1;RPN1;ADAMTS12;CFP;AAAS;ANAPC10;LARP1;NUP85;PRKAR2A;VPS11;SFN;NCKAP1L;CHST14;PLCG1;ST3GAL3;JAG2;BARD1;ABCA1;BRAP;CREBBP;CDK19;RPL41;JAG1;EDEM…
HDACs Deacetylate Histones	24/60	5.94815e-06	9.54268e-05	3.56015	42.8372	H2BC9;H2AC6;H2AC7;HDAC1;H2AC4;H2BC3;H2BC4;SAP30;GATAD2A;H2BC12;H2AC12;H2BC13;H2BC14;H2AC14;H2BC15;MTA1;H2BC21;H2AC20;H2BC11;H4C1;RBBP7;SUDS3;TBL1X;MTA2
Activated PKN1 Stimulates Transcription of AR (Androgen Receptor) Regulated Genes KLK2 and KLK3	17/35	6.08975e-06	9.68634e-05	5.03774	60.4977	H2BC9;H2AC6;H2AC7;H2AC4;H2BC3;H2BC4;H2BC12;H2BC13;H2AJ;H2BC14;H2AC14;H2BC15;H2BC21;H2AC20;H2BC11;H4C1;PKN1
Condensation of Prophase Chromosomes	19/42	6.5502e-06	0.000103282	4.40789	52.6127	H2BC9;H2AC6;H2AC7;H2AC4;H2BC3;H2BC4;PLK1;H2BC12;H2BC13;CCNB1;H2AJ;H2BC14;H2AC14;H2BC15;H2BC21;H2AC20;H2BC11;CDK1;H4C1
Regulation of APC C Activators Between G1 S and Early Anaphase	26/68	6.60427e-06	0.000103282	3.30677	39.4425	ANAPC15;ANAPC10;CDC20;PSMB6;PSMB7;PSMD6;CCNB1;FZR1;PSMB4;PSMD7;PSMB5;UBB;PSMB3;PSMD3;BUB3;SKP1;PLK1;UBE2E1;CCNA2;SEM1;PSMC3;PSMC4;UBE2S;CDC16;CDK2;CDK1
Respiratory Electron Transport	47/158	7.76014e-06	0.000120347	2.26766	26.6825	MT-ND6;NDUFB9;MT-ND4;MT-ND5;NDUFB7;NDUFB10;UQCRB;MT-CO1;TACO1;COX18;COX4I1;NDUFA10;HCCS;HSCB;MT-ND2;COX5B;COX7C;FOXRED1;MT-ND1;CYC1;NDUFV1;SLC25A22;RAB5IF;HSPA9;NDUFA9;SURF1;NDUFA6;MDH1;NDUFA5;PET100;MDH2;NDUFA4;GOT2;SDHC;SDHD;SDHA;COX6C;COQ10B;TTC19;LETM1;COX7A2L;NDUFS8;NDUFS7;UQCRC1;CYCS;NDUFS2;SLC25A11
Meiosis	31/89	8.63411e-06	0.000132794	2.85688	33.3106	SYNE2;LMNB1;SYNE1;H2AC14;H2BC21;LMNA;H4C1;H2BC9;SUN1;UBE2I;H2AC6;H2AC7;H2AC4;H2BC3;H2BC4;RPA1;MND1;TERF2;H2BC12;H2BC13;H2AJ;H2BC14;STAG1;H2BC15;RAD51;MSH4;H2AC20;DMC1;H2BC11;CDK2;SYCP3
Separation of Sister Chromatids	51/177	8.85602e-06	0.000135091	2.16855	25.2298	CDC20;TUBA1C;PSMD6;TUBB6;TUBA1B;PSMD7;PPP2R1A;TUBB3;PSMD3;NUDC;SEC13;NUP133;UBE2E1;PPP2R5B;DYNLL1;RANGAP1;CLIP1;DYNC1LI2;TUBB2B;TUBB2A;KIF2C;NUP98;MAD1L1;ANAPC15;PDS5B;PDS5A;ANAPC10;PSMB6;PSMB7;PSMB4;PSMB5;UBB;NUP85;PSMB3;BUB3;RANBP2;DYNC1H1;PLK1;TUBB4B;TUBB4A;SEM1;STAG1;CENPF;RPS27;CENPH;PSMC3;UBE2S;PSMC4;CDC16;CENPQ;NUP37
Protein Ubiquitination	28/77	9.14956e-06	0.000138434	3.05308	35.4212	VCP;UBE2D3;CTR9;DERL1;UBE2L3;UBB;UBE2Q2;H2BC9;SHPRH;UBE2B;H2BC3;H2BC4;UBE2E1;UCHL3;H2BC12;H2BC13;H2BC14;RRAGA;CDC34;H2BC15;UBE2R2;UBE2S;H2BC11;PEX5;WAC;PAF1;RNF181;UBA1
S Phase	45/150	9.41918e-06	0.000141364	2.29459	26.5547	FEN1;ANAPC15;MAX;GMNN;PDS5B;PDS5A;ANAPC10;POLD3;PSMB6;PSMB7;PSMD6;FZR1;PSMB4;PSMD7;PSMB5;CCND1;UBB;PSMB3;POLD1;AKT3;PSMD3;POLD2;E2F1;AKT1;E2F4;E2F5;SKP1;GINS2;UBE2E1;RPA1;ESCO2;SEM1;CCNA2;STAG1;TFDP1;TFDP2;PSMC3;CCNE1;UBE2S;PSMC4;POLE2;CDC16;CDK2;POLE3;MCM5
Transcriptional Regulation by TP53	89/362	9.59651e-06	0.000142873	1.75261	20.2498	PRR5;YWHAE;ATF2;STEAP3;MT-CO1;EHMT2;COX4I1;PRKAG1;PTEN;COX7C;GLS;BBC3;STK11;PPP2R1A;AKT3;AKT1;PIP4K2B;ELOB;YWHAG;BNIP3L;DAXX;PRMT1;CSNK2A2;GTF2F1;RABGGTB;PRKAB1;DDB2;CCNA2;COX7A2L;RRAGA;RBL1;TFDP1;TFDP2;CCNE1;KAT6A;DDIT4;PRKAA2;HDAC1;COX5B;WRN;CCNB1;UBB;E2F1;POLR2E;SFN;RICTOR;SLC38A9;POLR2G;E2F4;POLR2H;RBBP7;TAF9B;MTA2;POLR2J;E2F7;BANP;BARD1;PLK3;CREBBP;CDKN2A;NDUFA4;TXNRD1;RPA1;FANCC;SSRP1;COX6C…
Cleavage of the Damaged Purine	17/36	9.8376e-06	0.000143029	4.77231	55.0214	H2BC9;H2AC6;H2AC7;H2AC4;H2BC3;H2BC4;TERF2;H2BC12;H2BC13;H2AJ;H2BC14;H2AC14;H2BC15;H2BC21;H2AC20;H2BC11;H4C1
Depurination	17/36	9.8376e-06	0.000143029	4.77231	55.0214	H2BC9;H2AC6;H2AC7;H2AC4;H2BC3;H2BC4;TERF2;H2BC12;H2BC13;H2AJ;H2BC14;H2AC14;H2BC15;H2BC21;H2AC20;H2BC11;H4C1
Recognition and Association of DNA Glycosylase With Site Containing an Affected Purine	17/36	9.8376e-06	0.000143029	4.77231	55.0214	H2BC9;H2AC6;H2AC7;H2AC4;H2BC3;H2BC4;TERF2;H2BC12;H2BC13;H2AJ;H2BC14;H2AC14;H2BC15;H2BC21;H2AC20;H2BC11;H4C1
Base-Excision Repair, AP Site Formation	19/43	9.9976e-06	0.000144229	4.22398	48.6314	H2BC9;H2AC6;H2AC7;H2AC4;H2BC3;H2BC4;TERF2;UNG;H2BC12;H2BC13;H2AJ;H2BC14;H2AC14;H2BC15;NEIL2;H2BC21;H2AC20;H2BC11;H4C1
RHO GTPases Activate PKNs	24/62	1.15767e-05	0.000165725	3.37237	38.3321	YWHAE;H2BC9;H2AC6;H2AC7;H2AC4;H2BC3;H2BC4;RHOB;H2BC12;H2BC13;H2AJ;H2BC14;MYL6;H2AC14;H2BC15;H2BC21;H2AC20;H2BC11;MYH9;SFN;H4C1;PKN1;PPP1R12B;YWHAG
DNA Methylation	16/33	1.17732e-05	0.000167251	5.01901	56.9642	H2BC9;H2AC6;H2AC7;H2AC4;H2BC3;H2BC4;H2BC12;H2BC13;H2AJ;H2BC14;H2AC14;H2BC15;H2BC21;H2AC20;H2BC11;H4C1
Diseases of Programmed Cell Death	28/78	1.21316e-05	0.000169833	2.99184	33.8667	YWHAE;APP;FOXO3;LMNB1;GOLGA2;H2AC14;C1QBP;H2BC21;LMNA;H4C1;RBBP7;H2BC9;SUZ12;H2AC6;H2AC7;CDKN2A;H2AC4;H2BC3;H2BC4;H2BC12;H2BC13;H2AJ;H2BC14;H2BC15;CDK5;H2AC20;H2BC11;GSDME
Diseases of Signal Transduction by Growth Factor Receptors and Second Messengers	106/451	1.21374e-05	0.000169833	1.65369	18.7185	IRS2;CCNC;ACTB;ACTG1;PSMD6;PSMD7;FGF8;PPP2R1A;AKT3;PSMD3;PIM1;AKT1;SKP1;RPS6;ADAM10;GTF2F1;SND1;EML4;CLIP1;PRKAR1A;CDC37;MAML3;TLN1;RAF1;VCP;CTBP2;CTBP1;FAM114A2;PIK3R3;PIK3R2;PHB;FOXO3;RAP1B;CCNB1;UBB;PLCG1;MCL1;BRAP;JAG2;CREBBP;SMAD4;JAG1;CPSF6;MSN;BRAF;ESR1;SEM1;MOV10;AGO3;FGF18;NF1;STRN;GRB2;CALM1;PRR5;WDR48;PTEN;FOXM1;TENT4A;ZMYM2;HRAS;PSENEN;CHUK;KREMEN1;AXIN1;PPP2R5B;AP3B1;DUSP7;NRG4;MYH9;…
Mitotic Prometaphase	56/203	1.37397e-05	0.000190817	2.0417	22.8573	YWHAE;CCP110;CDC20;TUBA1C;PCM1;TUBA1B;TUBB6;PPP2R1A;TUBB3;YWHAG;CDK5RAP2;OFD1;NUDC;SEC13;NUP133;CSNK2A2;PPP2R5B;DYNLL1;RANGAP1;EML4;DYNC1LI2;TUBB2B;CLIP1;TUBB2A;KIF2C;NUP98;SFI1;MAD1L1;DCTN2;PDS5B;PDS5A;CCNB1;NUP85;HAUS7;CEP192;BUB3;CEP78;RANBP2;DYNC1H1;NEK9;ODF2;NEK6;PLK1;NEK7;TUBB4B;TUBB4A;STAG1;CENPF;RPS27;CENPH;CENPJ;ALMS1;CDK1;TUBGCP3;CENPQ;NUP37
G0 and Early G1	14/27	1.56649e-05	0.000215944	5.74063	63.5148	TOP2A;HDAC1;MAX;DYRK1A;CCNA2;RBL1;TFDP1;TFDP2;CCNE1;CDK2;E2F1;CDK1;E2F4;E2F5
RNA Polymerase I Promoter Clearance	28/79	1.59733e-05	0.000218575	2.933	32.3938	HDAC1;EHMT2;H2AC14;MTA1;H2BC21;UBTF;POLR2E;H4C1;POLR2H;RBBP7;MTA2;H2BC9;H2AC6;H2AC7;H2AC4;H2BC3;H2BC4;GATAD2A;H2BC12;H2BC13;H2AJ;H2BC14;H2BC15;ERCC3;POLR1A;H2AC20;H2BC11;POLR1D
Host Interactions of HIV Factors	39/126	1.63004e-05	0.000221423	2.39806	26.437	ARF1;NUP188;AP2A1;AAAS;AP2A2;PSMB6;PSMB7;PSMD6;PSMB4;PSMD7;PSMB5;UBB;NUP85;AP1G1;PSMB3;PSMD3;NUP62;AP1S1;RCC1;BANF1;ELOB;PAK2;AP2M1;SKP1;AP1M1;RANBP2;SEC13;NUP133;AP1B1;AP2B1;RANGAP1;SEM1;PSMC3;PSMC4;NUP98;PPIA;SLC25A4;KPNB1;NUP37
Recycling Pathway of L1	20/48	1.71279e-05	0.000230979	3.81141	41.8295	CLTA;MSN;AP2A1;AP2B1;TUBB4B;AP2A2;TUBB4A;ACTB;ACTG1;RPS6KA4;TUBA1C;SHTN1;RPS6KA6;TUBA1B;TUBB6;TUBB2B;TUBB2A;TUBB3;DPYSL2;AP2M1
SARS-CoV-2 Infection	78/313	2.00278e-05	0.000268142	1.7821	19.2794	YWHAE;HSP90AB1;NUP188;GEMIN2;ZDHHC2;ZDHHC3;RPS15;IKBKB;RPS4X;RPS14;RPS17;RPS16;SNRPD2;SUMO1;RPS18;SNRPD1;AKT3;NUP62;AKT1;RPS11;GOLGA7;RPS13;YWHAG;RPS12;VPS18;SEC13;RPS7;CHUK;NUP133;PRMT1;RPS8;RPS5;RPS6;RPSA;PARP8;TUFM;CANX;SNRPG;SNRPE;NUP98;CHMP6;ST6GALNAC4;SNRPB;DDX5;VCP;RPN1;FURIN;AAAS;GANAB;LARP1;UBB;NUP85;MGAT5;G3BP1;VPS11;SFN;RPS2;SMN1;ST3GAL3;SRPK2;RANBP2;CREBBP;UBE2I;CNBP;EDEM2;SRPK1;TJP1;…
Interleukin-12 Family Signaling	22/56	2.01965e-05	0.00026847	3.45365	37.334	HSPA9;ARF1;RALA;RPLP0;AIP;TALDO1;MSN;MIF;LMNB1;SOD1;CNN2;RAP1B;CFL1;BOLA2;CANX;TCP1;HNRNPA2B1;PSME2;SNRPA1;P4HB;PPIA;PAK2
DNA Damage Telomere Stress Induced Senescence	23/60	2.11158e-05	0.000276736	3.31834	35.7236	H2BC9;H2AC6;H2AC7;H2AC4;H2BC3;H2BC4;TERF2;CABIN1;LMNB1;CCNA2;H2BC12;H2BC13;H2AJ;H2BC14;H2AC14;H2BC15;CCNE1;H2BC21;H2AC20;H2BC11;UBN1;CDK2;H4C1
Formation of the Beta-Catenin TCF Transactivating Complex	23/60	2.11158e-05	0.000276736	3.31834	35.7236	TLE4;H2BC9;TLE3;CREBBP;H2AC6;H2AC7;HDAC1;H2AC4;H2BC3;H2BC4;H2BC12;H2BC13;BCL9;H2AJ;H2BC14;H2AC14;H2BC15;H2BC21;H2AC20;H2BC11;CTNNB1;H4C1;MEN1
Mitochondrial Protein Degradation	32/97	2.22015e-05	0.000286923	2.63119	28.1941	MT-ND6;APP;MT-ND5;MT-CO1;SHMT2;COX4I1;TIMM9;MT-ND2;COX5B;MT-ND1;ACAT1;HSPD1;ALDH2;OXCT1;LONP1;HADH;NDUFV1;IDH3A;HSPA9;ACAD8;MDH2;IDH2;TWNK;MRPS2;TIMM22;CS;PCCB;ACOT2;OGDH;TFAM;ACO2;ALDH18A1
Protein Folding	32/97	2.22015e-05	0.000286923	2.63119	28.1941	ACTB;DCAF7;TUBA1C;TUBB6;TUBA1B;GNG3;GNG2;TUBB3;GNA11;KIF13A;LONP2;CCT7;CCT5;CCT3;CCT2;CSNK2A2;TBCB;TBCA;TUBB4B;TUBB4A;TUBB2B;TUBB2A;CCNE1;GNB1;TBCE;TCP1;PFDN2;FKBP9;GNB5;FBXL5;PFDN5;PFDN6
RNA Polymerase I Transcription	28/81	2.714e-05	0.000345942	2.82198	29.6717	HDAC1;EHMT2;H2AC14;MTA1;H2BC21;UBTF;POLR2E;H4C1;POLR2H;RBBP7;MTA2;H2BC9;H2AC6;H2AC7;H2AC4;H2BC3;H2BC4;GATAD2A;H2BC12;H2BC13;H2AJ;H2BC14;H2BC15;ERCC3;POLR1A;H2AC20;H2BC11;POLR1D
Senescence-Associated Secretory Phenotype (SASP)	28/81	2.714e-05	0.000345942	2.82198	29.6717	CEBPB;ANAPC15;EHMT2;ANAPC10;FZR1;H2AC14;UBB;H2BC21;H4C1;H2BC9;H2AC6;H2AC7;CDKN2A;H2AC4;H2BC3;H2BC4;UBE2E1;CCNA2;H2BC12;H2BC13;H2AJ;H2BC14;H2BC15;UBE2S;H2AC20;H2BC11;CDC16;CDK2
E3 Ubiquitin Ligases Ubiquitinate Target Proteins	22/57	2.80001e-05	0.000352082	3.35478	35.1692	H2BC9;SHPRH;VCP;UBE2B;H2BC3;UBE2D3;CTR9;H2BC4;UBE2E1;DERL1;UBE2L3;H2BC12;H2BC13;H2BC14;RRAGA;H2BC15;UBB;H2BC11;PEX5;WAC;PAF1;RNF181
Meiotic Recombination	22/57	2.80001e-05	0.000352082	3.35478	35.1692	H2BC9;H2AC6;H2AC7;H2AC4;H2BC3;H2BC4;RPA1;MND1;H2BC12;H2BC13;H2AJ;H2BC14;H2AC14;H2BC15;RAD51;H2BC21;MSH4;H2AC20;DMC1;H2BC11;CDK2;H4C1
The Role of GTSE1 in G2 M Progression After G2 Checkpoint	24/65	2.9212e-05	0.000364856	3.12505	32.6285	HSP90AB1;PLK1;TUBB4B;TUBB4A;PSMB6;SEM1;TUBA1C;PSMB7;PSMD6;TUBA1B;TUBB6;TUBB2B;CCNB1;PSMB4;PSMD7;TUBB2A;PSMB5;UBB;PSMC3;TUBB3;PSMB3;PSMC4;PSMD3;CDK1
TCF Dependent Signaling in Response to WNT	52/189	2.96081e-05	0.000367337	2.03286	21.1975	CHD8;USP34;PSMD6;H2AC14;PSMD7;PPP2R1A;H2BC21;PSMD3;AKT1;H4C1;MEN1;TLE4;TLE3;USP8;H2AC6;H2AC7;H2AC4;CSNK2A2;AXIN1;KREMEN1;PPP2R5B;H2BC12;H2BC13;H2AJ;H2BC14;H2BC15;H2BC11;CSNK1G2;CTBP1;HDAC1;LRP5;CXXC4;LRP6;PSMB6;PSMB7;PSMB4;PSMB5;UBB;TNKS2;PSMB3;PIP5K1B;H2BC9;CREBBP;H2BC3;H2BC4;SEM1;BCL9;PSMC3;PSMC4;H2AC20;CTNNB1;LGR4
Formation of Tubulin Folding Intermediates by CCT TriC	13/25	3.04573e-05	0.000375371	5.77332	60.0378	CCT3;CCT2;TUBB4B;TUBB4A;TUBA1C;TUBA1B;TUBB6;TUBB2B;TUBB2A;TUBB3;TCP1;CCT7;CCT5
DNA Double-Strand Break Repair	44/152	3.12981e-05	0.000383196	2.18018	22.6128	RTEL1;FEN1;RIF1;POLD3;MAPK8;WRN;HERC2;PPP4C;UBB;SUMO1;EME2;H2BC21;POLD1;POLD2;H4C1;APBB1;PIAS4;BARD1;H2BC9;TIPIN;UBE2I;XRCC5;XRCC2;H2BC3;H2BC4;RPA1;LIG4;LIG3;SIRT6;SEM1;CCNA2;H2BC12;RAD51B;H2BC13;PPP5C;H2BC14;H2BC15;RAD51;TDP1;POLE2;CDK2;H2BC11;POLE3;BAP1
Epigenetic Regulation of Adipogenesis Genes by MLL3 and MLL4 Complexes	33/103	3.27091e-05	0.00039272	2.51965	26.0226	CEBPA;KMT2C;CCNC;MED14;H2AC14;MED13;H2BC21;WDR5;H4C1;TBL1X;PPARGC1B;KDM6A;H2BC9;MED1;CREBBP;H2AC6;H2AC7;H2AC4;NCOA3;H2BC3;H2BC4;MED6;H2BC12;H2BC13;H2AJ;H2BC14;H2BC15;CDK5;H2AC20;H2BC11;PPARG;PLIN1;LPIN1
Epigenetic Regulation of Gene Expression by MLL3 and MLL4 Complexes	33/103	3.27091e-05	0.00039272	2.51965	26.0226	CEBPA;KMT2C;CCNC;MED14;H2AC14;MED13;H2BC21;WDR5;H4C1;TBL1X;PPARGC1B;KDM6A;H2BC9;MED1;CREBBP;H2AC6;H2AC7;H2AC4;NCOA3;H2BC3;H2BC4;MED6;H2BC12;H2BC13;H2AJ;H2BC14;H2BC15;CDK5;H2AC20;H2BC11;PPARG;PLIN1;LPIN1
MLL4 and MLL3 Complexes Regulate Expression of PPARG Targets in Adipogenesis and Hepatic Steatosis	33/103	3.27091e-05	0.00039272	2.51965	26.0226	CEBPA;KMT2C;CCNC;MED14;H2AC14;MED13;H2BC21;WDR5;H4C1;TBL1X;PPARGC1B;KDM6A;H2BC9;MED1;CREBBP;H2AC6;H2AC7;H2AC4;NCOA3;H2BC3;H2BC4;MED6;H2BC12;H2BC13;H2AJ;H2BC14;H2BC15;CDK5;H2AC20;H2BC11;PPARG;PLIN1;LPIN1
TP53 Regulates Metabolic Genes	29/86	3.34089e-05	0.000398551	2.71788	28.0123	YWHAE;PRKAA2;MT-CO1;COX4I1;PRKAG1;PTEN;COX5B;COX7C;GLS;AKT3;AKT1;SFN;SLC38A9;YWHAG;NDUFA4;TXNRD1;COX6C;PRKAB1;TNRC6C;MOV10;COX7A2L;RRAGA;AGO3;DDIT4;CYCS;LAMTOR2;LAMTOR4;LAMTOR3;TNRC6A
Mitotic G2-G2 M Phases	51/186	3.87753e-05	0.000459624	2.02289	20.548	YWHAE;HSP90AB1;CCP110;PPP2R2A;FOXM1;TUBA1C;PSMD6;TUBB6;PCM1;TUBA1B;PSMD7;PPP2R1A;TUBB3;PSMD3;YWHAG;CDK5RAP2;SKP1;OFD1;DYNLL1;CCNA2;TUBB2B;TUBB2A;PPP1R12B;SFI1;DCTN2;PSMB6;PSMB7;CCNB1;PSMB4;PSMB5;UBB;HAUS7;PSMB3;E2F1;CEP192;LCMT1;CEP78;DYNC1H1;ODF2;PLK1;TUBB4B;TUBB4A;SEM1;CENPF;PSMC3;PSMC4;CENPJ;CDK2;ALMS1;CDK1;TUBGCP3
Activation of HOX Genes During Differentiation	30/91	4.0145e-05	0.000469873	2.62744	26.5976	KMT2C;H2AC14;H2BC21;WDR5;POLR2E;POLR2G;H4C1;POLR2H;RBBP7;POLR2J;KDM6A;H2BC9;SUZ12;CREBBP;H2AC6;H2AC7;H2AC4;NCOA3;H2BC3;H2BC4;PAX6;H2BC12;H2BC13;H2AJ;H2BC14;CNOT6;MEIS1;H2BC15;H2AC20;H2BC11
Activation of Anterior HOX Genes in Hindbrain Development During Early Embryogenesis	30/91	4.0145e-05	0.000469873	2.62744	26.5976	KMT2C;H2AC14;H2BC21;WDR5;POLR2E;POLR2G;H4C1;POLR2H;RBBP7;POLR2J;KDM6A;H2BC9;SUZ12;CREBBP;H2AC6;H2AC7;H2AC4;NCOA3;H2BC3;H2BC4;PAX6;H2BC12;H2BC13;H2AJ;H2BC14;CNOT6;MEIS1;H2BC15;H2AC20;H2BC11
Processing of Capped Intronless Pre-mRNA	14/29	4.42075e-05	0.000514189	4.97462	49.8786	SLBP;CPSF4;CPSF7;CPSF6;CPSF1;CSTF3;CSTF2T;WDR33;LSM11;PCF11;SNRPG;SYMPK;SNRPE;SNRPB
APC C-mediated Degradation of Cell Cycle Proteins	26/75	4.90799e-05	0.000560354	2.8332	28.1111	ANAPC15;ANAPC10;CDC20;PSMB6;PSMB7;PSMD6;CCNB1;FZR1;PSMB4;PSMD7;PSMB5;UBB;PSMB3;PSMD3;BUB3;SKP1;PLK1;UBE2E1;CCNA2;SEM1;PSMC3;PSMC4;UBE2S;CDC16;CDK2;CDK1
Cyclin A Cdk2-associated Events at S Phase Entry	26/75	4.90799e-05	0.000560354	2.8332	28.1111	MAX;PSMB6;PSMB7;PSMD6;FZR1;PSMB4;PSMD7;PSMB5;CCND1;UBB;PSMB3;AKT3;PSMD3;E2F1;AKT1;E2F4;E2F5;SKP1;CCNA2;SEM1;TFDP1;TFDP2;PSMC3;CCNE1;PSMC4;CDK2
Regulation of Mitotic Cell Cycle	26/75	4.90799e-05	0.000560354	2.8332	28.1111	ANAPC15;ANAPC10;CDC20;PSMB6;PSMB7;PSMD6;CCNB1;FZR1;PSMB4;PSMD7;PSMB5;UBB;PSMB3;PSMD3;BUB3;SKP1;PLK1;UBE2E1;CCNA2;SEM1;PSMC3;PSMC4;UBE2S;CDC16;CDK2;CDK1
B-WICH Complex Positively Regulates rRNA Expression	22/59	5.2144e-05	0.00058315	3.17306	31.2911	H2BC9;H2AC6;H2AC7;H2AC4;H2BC3;H2BC4;ACTB;H2BC12;H2BC13;H2AJ;H2BC14;H2AC14;H2BC15;MYBBP1A;POLR1A;H2BC21;H2AC20;H2BC11;POLR1D;POLR2E;H4C1;POLR2H
RNA Polymerase I Promoter Escape	22/59	5.2144e-05	0.00058315	3.17306	31.2911	H2BC9;H2AC6;H2AC7;H2AC4;H2BC3;H2BC4;H2BC12;H2BC13;H2AJ;H2BC14;H2AC14;H2BC15;ERCC3;POLR1A;H2BC21;H2AC20;H2BC11;UBTF;POLR1D;POLR2E;H4C1;POLR2H
rRNA Modification in the Nucleus and Cytosol	23/63	5.23299e-05	0.00058315	3.06892	30.2532	UTP15;UTP25;WDR36;DDX49;RPS7;UTP4;DDX47;DIMT1;IMP3;RPS6;HEATR1;IMP4;SNU13;DDX52;PWP2;NOL6;FBL;RPS14;DKC1;GAR1;RPS2;UTP14A;DCAF13
Cell Cycle Checkpoints	66/261	5.21127e-05	0.00058315	1.81458	17.8956	YWHAE;CDC20;PSMD6;HERC2;PSMD7;PPP2R1A;H2BC21;PSMD3;H4C1;YWHAG;PIAS4;NUDC;SEC13;NUP133;UBE2E1;PPP2R5B;DYNLL1;RANGAP1;CCNA2;H2BC12;H2BC13;DYNC1LI2;CLIP1;H2BC14;H2BC15;CCNE1;H2BC11;KIF2C;MCM5;NUP98;MAD1L1;ANAPC15;ANAPC10;PSMB6;PSMB7;PSMB4;WRN;CCNB1;PSMB5;UBB;NUP85;PSMB3;SFN;BUB3;BARD1;H2BC9;RANBP2;DYNC1H1;CDKN2A;H2BC3;PLK1;H2BC4;RPA1;SEM1;CENPF;RPS27;CENPH;PSMC3;PSMC4;UBE2S;CDC16;CDK2;CDK1;MDM4;CENP…
Signal Transduction	483/2613	5.4555e-05	0.000604327	1.2411	12.1831	ATF2;ANKLE2;TFRC;WIPF3;PSMD6;PSMD7;H2AC14;GNAT2;AKT3;PSMD3;MYB;STMN1;AKT1;PIP4K2B;PRKCG;MED1;PRKCB;CSNK2A2;SCRIB;PRKAB1;MYL6;DYNC1LI2;WDR81;PRKAR1A;NUP98;MAML3;CTBP2;SHMT2;CTBP1;CRABP1;GATA3;AAAS;MTMR4;NUP85;PRKAR2A;MYO6;PIP5K1B;SFN;NCKAP1L;PLCG1;ST3GAL3;JAG2;ABCA1;BRAP;NGFR;WNT10B;CREBBP;FZD3;WNT10A;JAG1;ICMT;PHC1;JUND;COL24A1;PLK1;BRAF;MOV10;HNRNPM;PPP5C;VANGL2;FAM135A;AGO3;FASN;H2AC20;SNAI1;SN…
Vesicle-mediated Transport	159/752	5.54864e-05	0.000611007	1.44647	14.1745	APP;SCOC;TFRC;ACTB;ACTG1;GOLGA2;TUBB6;GOLGA5;TUBB3;FTH1;AKT3;GOLGA1;TRAPPC12;AKT1;AP1S1;VPS36;AP2M1;NSF;COG7;TRAPPC2L;SCARA5;COG5;AP1B1;COG1;ANK2;ANK3;PRKAB1;RINT1;DYNC1LI2;RAB36;MADD;COPS7A;PLA2G6;GABARAP;BLOC1S6;HSPH1;KLC2;GRK2;KIF3B;UBB;MYO6;TBC1D13;SFN;APOE;TBC1D17;TBC1D15;AP1M1;TRAPPC3;HSPA8;SNAPIN;SYT1;SEC16A;RAB3IP;SURF4;ASPSCR1;MYO5A;TRAPPC8;PUM1;SYT9;COPS6;CNIH1;ARPC3;COPS2;CHMP2A;GRB2;C…
G2 M Transition	50/184	5.91098e-05	0.000647078	1.99751	19.448	YWHAE;HSP90AB1;CCP110;PPP2R2A;FOXM1;TUBA1C;PSMD6;TUBB6;PCM1;TUBA1B;PSMD7;PPP2R1A;TUBB3;PSMD3;YWHAG;CDK5RAP2;SKP1;OFD1;DYNLL1;CCNA2;TUBB2B;TUBB2A;PPP1R12B;SFI1;DCTN2;PSMB6;PSMB7;CCNB1;PSMB4;PSMB5;UBB;HAUS7;PSMB3;CEP192;LCMT1;CEP78;DYNC1H1;ODF2;PLK1;TUBB4B;TUBB4A;SEM1;CENPF;PSMC3;PSMC4;CENPJ;CDK2;ALMS1;CDK1;TUBGCP3
SUMO E3 Ligases SUMOylate Target Proteins	47/170	6.12338e-05	0.00066641	2.04496	19.8377	TOP2A;TOP2B;DDX5;THRB;NUP188;THRA;UHRF2;CTBP1;HDAC1;SATB2;SMC5;SMC6;NR3C1;AAAS;WRN;HERC2;MTA1;TRIM28;SUMO1;NUP85;NUP62;NRIP1;H4C1;DDX17;PIAS4;RANBP2;SUZ12;DAXX;CREBBP;SEC13;CBX5;PHC1;UBE2I;NUP133;CDKN2A;RPA1;RANGAP1;ESR1;TOPORS;NFKB2;NFKBIA;STAG1;HNRNPK;SP3;PPARG;NUP98;NUP37
NoRC Negatively Regulates rRNA Expression	26/76	6.3459e-05	0.000686612	2.77637	26.8339	HDAC1;H2AC14;H2BC21;UBTF;POLR2E;H4C1;POLR2H;SUDS3;H2BC9;SAP30BP;H2AC6;H2AC7;H2AC4;H2BC3;H2BC4;SAP30;H2BC12;H2BC13;H2AJ;H2BC14;H2BC15;ERCC3;POLR1A;H2AC20;H2BC11;POLR1D
Intra-Golgi and Retrograde Golgi-to-ER Traffic	54/204	6.64043e-05	0.000714325	1.92782	18.5451	SCOC;ARF1;KIF15;TUBA1C;TUBA1B;TUBB6;GOLGA5;TUBB3;GOLGA1;KIF13B;KIF1A;TMED7;SNAP29;NSF;COG7;COG5;COG1;KIF23;DYNLL1;RINT1;DYNC1LI2;TUBB2B;TUBB2A;RAB36;KIFC1;PLIN3;KIF2C;VAMP4;PAFAH1B2;VAMP3;DCTN2;STX18;PLA2G6;AGPAT3;CYTH3;KLC2;CYTH4;CUX1;KIF3B;VPS52;STX6;BNIP1;DYNC1H1;GALNT2;SURF4;TUBB4B;TUBB4A;ARCN1;KIF26A;CAPZA2;RAB18;COPG2;COPG1;COPE
Activation of APC C and APC C Cdc20 Mediated Degradation of Mitotic Proteins	23/64	6.95373e-05	0.000743729	2.99389	28.6624	ANAPC15;PLK1;UBE2E1;ANAPC10;CDC20;CCNA2;PSMB6;SEM1;PSMB7;PSMD6;CCNB1;PSMB4;PSMD7;PSMB5;UBB;PSMC3;PSMB3;PSMC4;UBE2S;PSMD3;CDC16;CDK1;BUB3
Ub-specific Processing Proteases	51/190	7.08917e-05	0.000753883	1.96421	18.7667	WDR48;USP33;USP34;PTEN;CCP110;KEAP1;CDC20;H2AC12;PSMD6;H2AC14;PSMD7;H2BC21;PSMD3;USP30;USP8;H2AC6;H2AC7;H2AC4;AXIN1;DDB2;CCNA2;H2BC12;H2BC13;H2BC14;H2BC15;H2BC11;FKBP8;VDAC2;VDAC1;GATA3;PSMB6;PSMB7;PSMB4;PSMB5;UBB;TNKS2;ATXN7;PSMB3;SUDS3;TAF9B;H2BC9;USP24;SMAD4;H2BC3;H2BC4;NFKBIA;SEM1;PSMC3;PSMC4;H2AC20;MDM4
Transmission Across Chemical Synapses	67/269	7.55321e-05	0.000798666	1.77807	16.8755	GABRB3;SNAP25;PRKAG1;AP2A1;AP2A2;GLS;SLC6A4;GABRR2;TUBA1C;GRIP1;RPS6KA6;TUBA1B;TUBB6;ALDH2;TUBB3;ARL6IP5;NEFL;HRAS;AP2M1;PRKCG;CHRNB2;NSF;CHRNB4;SLC32A1;ACTN2;PRKCB;CASK;HTR3A;SYN3;PRKAB1;SYN1;PLCB3;TUBB2B;TUBB2A;PRKAR1A;DNAJC5;PRKAA2;CAMK2A;ADCY4;CACNA1B;SLC1A2;CACNA1A;CPLX1;ADCY5;GNAI2;GNG3;GNG2;EPB41L1;PRKAR2A;MYO6;SLC17A7;SLC38A2;KCNJ4;BCHE;HSPA8;GABBR1;SYT1;KCNJ12;AP2B1;TUBB4B;TUBB4A;DLG2;GN…
EML4 and NUDC in Mitotic Spindle Formation	35/116	7.75679e-05	0.000815558	2.3094	21.857	CDC20;TUBA1C;TUBB6;TUBA1B;PPP2R1A;TUBB3;NUP85;BUB3;RANBP2;NEK9;DYNC1H1;NUDC;SEC13;NUP133;NEK6;NEK7;PLK1;PPP2R5B;DYNLL1;RANGAP1;TUBB4B;TUBB4A;EML4;CLIP1;DYNC1LI2;TUBB2B;CENPF;RPS27;TUBB2A;CENPH;KIF2C;NUP98;CENPQ;MAD1L1;NUP37
SARS-CoV Infections	111/498	8.41961e-05	0.000880275	1.54235	14.4709	NUP188;GEMIN2;KEAP1;NR3C1;ZDHHC2;ZDHHC3;RPS15;RPS14;RPS17;RPS16;SNRPD2;RPS18;SNRPD1;AKT3;FNTB;AKT1;RPS11;GOLGA7;AP2M1;RPS13;RPS12;VPS18;RPS7;RPS8;RPS5;RPS6;RPSA;SAP30;TUFM;EEF1A1;SNRPG;SNRPE;NUP98;PPIB;PPIA;KPNB1;SNRPB;DDX5;VCP;RPN1;AAAS;LARP1;UBB;NUP85;G3BP1;VPS11;SFN;SMN1;SUDS3;ST3GAL3;SRPK2;CREBBP;SMAD4;UBE2I;EDEM2;SRPK1;NFKBIA;RPS27;RPS29;CHMP2A;STT3A;TAB3;FXYD6;GRB2;RPS20;TAB2;NFE2L2;ITGB1;Y…
Cyclin E Associated Events During G1 S Transition	25/73	8.54622e-05	0.00088852	2.78026	26.0439	MAX;PSMB6;PSMB7;PSMD6;PSMB4;PSMD7;PSMB5;CCND1;UBB;PSMB3;AKT3;PSMD3;E2F1;AKT1;E2F4;E2F5;SKP1;CCNA2;SEM1;TFDP1;TFDP2;PSMC3;CCNE1;PSMC4;CDK2
Autophagy	44/158	8.60285e-05	0.000889439	2.0647	19.3273	VCP;HSP90AB1;PRKAA2;MTMR14;UBE2D3;PRKAG1;GABARAP;UBE2L3;TUBA1C;TUBB6;TUBA1B;MAP1LC3A;UBB;TUBB3;MFN2;SLC38A9;USP30;HSPA8;DYNC1H1;CSNK2A2;VPS37D;VPS37A;DYNLL1;TUBB4B;ATG13;PRKAB1;TUBB4A;EEF1A1;DYNC1LI2;RRAGA;TUBB2B;TUBB2A;PEX5;CHMP2A;VDAC2;PLIN3;UBAP1;VDAC1;ATG4A;PGAM5;LAMTOR2;CHMP6;LAMTOR4;LAMTOR3
TP53 Regulates Transcription of Cell Cycle Genes	19/49	9.01942e-05	0.000927355	3.37798	31.461	PLK3;PRMT1;CCNA2;CCNB1;CNOT6;RBL1;TFDP1;TFDP2;CCNE1;CNOT1;CENPJ;CNOT2;CDK2;CNOT3;E2F1;CDK1;SFN;E2F4;E2F7
VEGFA-VEGFR2 Pathway	31/99	9.07906e-05	0.000928359	2.43529	22.6652	PRR5;AHCYL1;NCF1;ROCK1;ROCK2;BRK1;PIK3R2;SHB;ACTB;ACTG1;CDH5;AKT3;NCK2;AKT1;NCKAP1L;ITGAV;RICTOR;PLCG1;HRAS;PAK2;VAV3;PRKCB;HSBP1;NOS3;BAIAP2;VAV2;MAPKAPK3;RASA1;CTNNB1;TRIB3;CALM1
Deposition of New CENPA-containing Nucleosomes at the Centromere	20/53	9.29573e-05	0.000935101	3.23297	30.0128	H2BC9;H2AC6;H2AC7;H2AC4;H2BC3;H2BC4;RSF1;H2BC12;H2BC13;H2AJ;H2BC14;H2AC14;H2BC15;CENPH;H2BC21;H2AC20;H2BC11;H4C1;RBBP7;CENPQ
Nuclear Envelope Breakdown	20/53	9.29573e-05	0.000935101	3.23297	30.0128	RANBP2;NEK9;SEC13;NUP188;NUP133;PRKCB;NEK6;NEK7;PLK1;AAAS;LMNB1;CCNB1;NUP85;NUP62;LMNA;CDK1;BANF1;NUP98;LPIN1;NUP37
Nucleosome Assembly	20/53	9.29573e-05	0.000935101	3.23297	30.0128	H2BC9;H2AC6;H2AC7;H2AC4;H2BC3;H2BC4;RSF1;H2BC12;H2BC13;H2AJ;H2BC14;H2AC14;H2BC15;CENPH;H2BC21;H2AC20;H2BC11;H4C1;RBBP7;CENPQ
Activation of NIMA Kinases NEK9, NEK6, NEK7	6/7	9.53714e-05	0.000954226	31.9254	295.557	NEK9;CCNB1;NEK6;NEK7;PLK1;CDK1
Chaperonin-mediated Protein Folding	29/91	0.000106634	0.0010612	2.49795	22.8465	ACTB;DCAF7;TUBA1C;TUBA1B;TUBB6;GNG3;GNG2;TUBB3;GNA11;KIF13A;LONP2;CCT7;CCT5;CCT3;CCT2;CSNK2A2;TUBB4B;TUBB4A;TUBB2B;TUBB2A;CCNE1;TCP1;GNB1;PFDN2;FKBP9;GNB5;FBXL5;PFDN5;PFDN6
RHO GTPases Activate IQGAPs	14/31	0.00011039	0.00109274	4.38885	39.989	TUBB4B;TUBB4A;ACTB;ACTG1;TUBA1C;TUBA1B;TUBB6;CLIP1;TUBB2B;TUBB2A;TUBB3;CTNNB1;CALM1;MEN1
RHOBTB GTPase Cycle	15/35	0.000131022	0.00129012	3.99754	35.7386	CCT2;CPSF7;HSP90AB1;ROCK1;ROCK2;GPS1;ACTN1;ACTG1;SRRM1;CDC37;COPS2;MYO6;RBBP6;CCT7;RBMX
PCP CE Pathway	26/79	0.000131914	0.00129016	2.61875	23.3942	CLTB;CLTA;AP2A1;AP2A2;PSMB6;PSMB7;PSMD6;PSMB4;PSMD7;PSMB5;WNT11;UBB;PSMB3;PSMD3;AP2M1;PRKCG;FZD3;PRKCB;SCRIB;AP2B1;SEM1;VANGL2;PSMC3;PSMC4;ROR1;PFN1
EPH-Ephrin Signaling	29/92	0.000132413	0.00129016	2.45815	21.9503	ROCK1;ROCK2;ARPC1B;ARPC1A;CLTB;CLTA;AP2A1;AP2A2;ACTB;ACTG1;CFL1;NCK2;HRAS;PAK2;AP2M1;ACTR3;EPHA5;PSENEN;VAV3;ACTR2;EPHA8;ADAM10;AP2B1;VAV2;EFNA1;MYL6;ARPC3;RASA1;MYH9
SIRT1 Negatively Regulates rRNA Expression	16/39	0.00014704	0.00142522	3.70838	32.7257	H2BC9;H2AC6;H2AC7;H2AC4;H2BC3;H2BC4;H2BC12;H2BC13;H2AJ;H2BC14;H2AC14;H2BC15;H2BC21;H2AC20;H2BC11;H4C1
SUMOylation	47/176	0.000152179	0.00146738	1.94914	17.1338	TOP2A;TOP2B;DDX5;THRB;NUP188;THRA;UHRF2;CTBP1;HDAC1;SATB2;SMC5;SMC6;NR3C1;AAAS;WRN;HERC2;MTA1;TRIM28;SUMO1;NUP85;NUP62;NRIP1;H4C1;DDX17;PIAS4;RANBP2;SUZ12;DAXX;CREBBP;SEC13;CBX5;PHC1;UBE2I;NUP133;CDKN2A;RPA1;RANGAP1;ESR1;TOPORS;NFKB2;NFKBIA;STAG1;HNRNPK;SP3;PPARG;NUP98;NUP37
APC C Cdc20 Mediated Degradation of Mitotic Proteins	22/63	0.000161343	0.00154773	2.86281	24.998	ANAPC15;UBE2E1;ANAPC10;CDC20;CCNA2;PSMB6;SEM1;PSMB7;PSMD6;CCNB1;PSMB4;PSMD7;PSMB5;UBB;PSMC3;PSMB3;PSMC4;UBE2S;PSMD3;CDC16;CDK1;BUB3
Regulation of Endogenous Retroelements	33/111	0.000167336	0.00159699	2.26014	19.6531	ZCCHC8;SMARCB1;HDAC1;EHMT2;ACTB;H2AC14;MTA1;TRIM28;H2BC21;BCL7B;DPF3;H4C1;RBBP7;MTA2;ATF7IP;H2BC9;CBX5;UBE2I;H2AC6;H2AC7;H2AC4;H2BC3;ACTL6A;H2BC4;ARID1A;GATAD2A;H2BC12;H2BC13;H2AJ;H2BC14;H2BC15;H2AC20;H2BC11
Regulation of Endogenous Retroelements by KRAB-ZFP Proteins	25/76	0.000177829	0.00167274	2.61625	22.5905	HDAC1;H2AC14;MTA1;TRIM28;H2BC21;H4C1;RBBP7;MTA2;ATF7IP;H2BC9;CBX5;UBE2I;H2AC6;H2AC7;H2AC4;H2BC3;H2BC4;GATAD2A;H2BC12;H2BC13;H2AJ;H2BC14;H2BC15;H2AC20;H2BC11
Selective Autophagy	28/89	0.00017797	0.00167274	2.45072	21.1592	VCP;PRKAA2;UBE2D3;PRKAG1;UBE2L3;TUBA1C;TUBA1B;TUBB6;MAP1LC3A;UBB;TUBB3;MFN2;USP30;DYNC1H1;HSPA8;CSNK2A2;DYNLL1;TUBB4B;PRKAB1;TUBB4A;DYNC1LI2;TUBB2B;TUBB2A;PEX5;PLIN3;VDAC2;PGAM5;VDAC1
Mitotic G1 Phase and G1 S Transition	39/139	0.000177719	0.00167274	2.08469	18.002	TOP2A;MAX;HDAC1;GMNN;PPP2R2A;PSMB6;PSMB7;PSMD6;CCNB1;PSMB4;PSMD7;PSMB5;CCND1;UBB;PPP2R1A;PSMB3;AKT3;PSMD3;E2F1;AKT1;E2F4;E2F5;SKP1;CDKN2A;DYRK1A;RPA1;SEM1;CCNA2;RBL1;TFDP1;TFDP2;PSMC3;CCNE1;PSMC4;POLE2;CDK2;POLE3;CDK1;MCM5
G1 S Transition	35/121	0.000195959	0.00183256	2.17448	18.5649	MAX;HDAC1;GMNN;PSMB6;PSMB7;PSMD6;CCNB1;PSMB4;PSMD7;PSMB5;CCND1;UBB;PPP2R1A;PSMB3;AKT3;PSMD3;E2F1;AKT1;E2F4;E2F5;SKP1;RPA1;SEM1;CCNA2;RBL1;TFDP1;TFDP2;PSMC3;CCNE1;PSMC4;POLE2;CDK2;POLE3;CDK1;MCM5
Post-chaperonin Tubulin Folding Pathway	11/22	0.00019882	0.00184055	5.32616	45.3954	TUBA1C;TUBA1B;TUBB2B;TUBB6;TUBB2A;TUBB3;TBCE;TBCB;TBCA;TUBB4B;TUBB4A
Downstream Signaling Events of B Cell Receptor (BCR)	23/68	0.00019978	0.00184055	2.72712	23.2304	CHUK;PRKCB;IKBKB;PSMB6;FKBP1A;NFKBIA;SEM1;PPP3CA;PSMB7;PPP3CB;PSMD6;PSMB4;PSMD7;PSMB5;UBB;PSMC3;PSMB3;PSMC4;PSMD3;CALM1;HRAS;PPIA;SKP1
Golgi-to-ER Retrograde Transport	38/135	0.000198778	0.00184055	2.09377	17.8459	ARF1;DCTN2;STX18;PLA2G6;AGPAT3;KIF15;TUBA1C;TUBB6;TUBA1B;KLC2;KIF3B;TUBB3;KIF13B;BNIP1;KIF1A;TMED7;NSF;DYNC1H1;GALNT2;SURF4;KIF23;DYNLL1;TUBB4B;TUBB4A;ARCN1;RINT1;DYNC1LI2;TUBB2B;TUBB2A;KIFC1;KIF26A;CAPZA2;RAB18;KIF2C;COPG2;COPG1;COPE;PAFAH1B2
Resolution of Sister Chromatid Cohesion	36/126	0.000209428	0.00191993	2.13738	18.106	PDS5B;PDS5A;CDC20;TUBA1C;TUBB6;CCNB1;TUBA1B;PPP2R1A;TUBB3;NUP85;BUB3;RANBP2;DYNC1H1;NUDC;SEC13;NUP133;PLK1;PPP2R5B;DYNLL1;RANGAP1;TUBB4B;TUBB4A;CLIP1;DYNC1LI2;STAG1;TUBB2B;CENPF;RPS27;TUBB2A;CENPH;CDK1;KIF2C;NUP98;CENPQ;MAD1L1;NUP37
CDK-mediated Phosphorylation and Removal of Cdc6	21/60	0.000217536	0.0019748	2.87225	24.2221	ANAPC15;UBE2E1;ANAPC10;CCNA2;PSMB6;SEM1;PSMB7;PSMD6;FZR1;PSMB4;PSMD7;PSMB5;UBB;PSMC3;CCNE1;PSMB3;PSMC4;UBE2S;PSMD3;CDC16;CDK2
Cdc20 Phospho-APC C Mediated Degradation of Cyclin A	21/60	0.000217536	0.0019748	2.87225	24.2221	ANAPC15;UBE2E1;ANAPC10;CDC20;CCNA2;PSMB6;SEM1;PSMB7;PSMD6;PSMB4;PSMD7;PSMB5;UBB;PSMC3;PSMB3;PSMC4;UBE2S;PSMD3;CDC16;CDK1;BUB3
Signaling by VEGF	32/108	0.000223223	0.00199998	2.24888	18.9071	PRR5;AHCYL1;NCF1;ROCK1;ROCK2;BRK1;PIK3R2;SHB;ACTB;ACTG1;CDH5;AKT3;NCK2;AKT1;NCKAP1L;ITGAV;RICTOR;PLCG1;HRAS;AAMP;PAK2;VAV3;PRKCB;HSBP1;NOS3;BAIAP2;VAV2;MAPKAPK3;RASA1;CTNNB1;TRIB3;CALM1
Synthesis of DNA	32/108	0.000223223	0.00199998	2.24888	18.9071	FEN1;ANAPC15;GMNN;ANAPC10;POLD3;PSMB6;PSMB7;PSMD6;FZR1;PSMB4;PSMD7;PSMB5;UBB;PSMB3;POLD1;PSMD3;POLD2;SKP1;GINS2;UBE2E1;RPA1;SEM1;CCNA2;PSMC3;CCNE1;UBE2S;PSMC4;POLE2;CDC16;CDK2;POLE3;MCM5
SARS-CoV-2-host Interactions	55/218	0.000223533	0.00199998	1.80609	15.1819	YWHAE;HSP90AB1;NUP188;GEMIN2;RPS15;IKBKB;RPS4X;RPS14;RPS17;RPS16;SNRPD2;RPS18;SNRPD1;AKT3;NUP62;AKT1;RPS11;RPS13;YWHAG;RPS12;VPS18;SEC13;RPS7;CHUK;NUP133;RPS8;RPS5;RPS6;RPSA;TUFM;SNRPG;SNRPE;NUP98;SNRPB;AAAS;LARP1;UBB;NUP85;G3BP1;VPS11;SFN;RPS2;SMN1;RANBP2;CREBBP;CNBP;TJP1;RPS27;RPS29;VPS41;TAB3;RPS20;TAB2;PTPN6;NUP37
RMTs Methylate Histone Arginines	18/48	0.000225705	0.00200975	3.19917	26.8612	PBRM1;SMARCB1;H2AC6;H2AC7;PRMT1;H2AC4;ACTL6A;ARID1A;H2AC12;H2AJ;H2AC14;CCND1;H2AC20;WDR5;H4C1;RBBP7;RPS2;ARID2
Initiation of Nuclear Envelope (NE) Reformation	10/19	0.000227422	0.0020154	5.91678	49.6341	ANKLE2;CCNB1;PPP2R1A;LMNA;CDK1;PPP2R2A;BANF1;LBR;KPNB1;LMNB1
Homology Directed Repair	35/122	0.000233493	0.00205939	2.14936	17.9737	RTEL1;FEN1;POLD3;WRN;HERC2;PPP4C;UBB;EME2;H2BC21;POLD1;POLD2;H4C1;PIAS4;BARD1;H2BC9;TIPIN;UBE2I;XRCC2;H2BC3;H2BC4;RPA1;LIG3;SIRT6;SEM1;CCNA2;H2BC12;RAD51B;H2BC13;H2BC14;H2BC15;RAD51;POLE2;CDK2;H2BC11;POLE3
Transcription of E2F Targets Under Neg Control by P107 (RBL1) and P130 (RBL2) in Complex With HDAC1	9/16	0.000245092	0.0021515	6.84521	56.9102	CCNA2;RBL1;TFDP1;TFDP2;HDAC1;CDK1;E2F1;E2F4;E2F5
Negative Epigenetic Regulation of rRNA Expression	26/82	0.000259704	0.00226906	2.47801	20.4584	HDAC1;H2AC14;H2BC21;UBTF;POLR2E;H4C1;POLR2H;SUDS3;H2BC9;SAP30BP;H2AC6;H2AC7;H2AC4;H2BC3;H2BC4;SAP30;H2BC12;H2BC13;H2AJ;H2BC14;H2BC15;ERCC3;POLR1A;H2AC20;H2BC11;POLR1D
APC Cdc20 Mediated Degradation of Cell Cycle Proteins Prior to Satisfation of the Checkpoint	21/61	0.000282717	0.00245858	2.80028	22.8813	ANAPC15;UBE2E1;ANAPC10;CDC20;CCNA2;PSMB6;SEM1;PSMB7;PSMD6;PSMB4;PSMD7;PSMB5;UBB;PSMC3;PSMB3;PSMC4;UBE2S;PSMD3;CDC16;CDK1;BUB3
mRNA Splicing - Minor Pathway	19/53	0.000301073	0.00260603	2.97986	24.1612	SF3B5;DDX23;SRSF1;GTF2F1;SNRNP40;SNRPD2;SNRPD1;SNRPG;SRSF2;POLR2E;SNRPE;POLR2G;POLR2H;TXNL4A;SNRNP200;SRSF6;SRSF7;POLR2J;SNRPB
RHOBTB1 GTPase Cycle	11/23	0.000326663	0.00281444	4.88202	39.1859	CCT2;CPSF7;ROCK1;ROCK2;GPS1;COPS2;MYO6;RBBP6;CCT7;RBMX;SRRM1
Macroautophagy	39/143	0.000335921	0.00288087	2.00403	16.0295	VCP;PRKAA2;MTMR14;UBE2D3;PRKAG1;GABARAP;UBE2L3;TUBA1C;TUBB6;TUBA1B;MAP1LC3A;UBB;TUBB3;MFN2;SLC38A9;USP30;HSPA8;DYNC1H1;CSNK2A2;DYNLL1;TUBB4B;ATG13;PRKAB1;TUBB4A;DYNC1LI2;RRAGA;TUBB2B;TUBB2A;PEX5;CHMP2A;VDAC2;PLIN3;VDAC1;ATG4A;PGAM5;LAMTOR2;CHMP6;LAMTOR4;LAMTOR3
Cellular Responses to Mechanical Stimuli	28/93	0.000402014	0.0034162	2.29936	17.9787	ITGB1;PRR5;ADCY4;PPP2R2A;PIK3R2;ADCY5;IKBKB;CDH5;GNG3;GNG2;PPP2R1A;GNA11;PRKAR2A;AKT1;PIEZO1;ITGAV;RICTOR;CHUK;NOS3;PDE4D;NFKBIA;PRKAR1A;GNB1;GNAS;CTNNB1;GNB5;TLN1;CALM1
Response of Endothelial Cells to Shear Stress	28/93	0.000402014	0.0034162	2.29936	17.9787	ITGB1;PRR5;ADCY4;PPP2R2A;PIK3R2;ADCY5;IKBKB;CDH5;GNG3;GNG2;PPP2R1A;GNA11;PRKAR2A;AKT1;PIEZO1;ITGAV;RICTOR;CHUK;NOS3;PDE4D;NFKBIA;PRKAR1A;GNB1;GNAS;CTNNB1;GNB5;TLN1;CALM1
AUF1 (hnRNP D0) Binds and Destabilizes mRNA	16/42	0.000404381	0.0034207	3.2799	25.6264	HSPA8;HSBP1;PSMB6;SEM1;PSMB7;PSMB4;PSMD6;PSMB5;PSMD7;UBB;PSMC3;PSMB3;PSMC4;PSMD3;HNRNPD;PABPC1
Postmitotic Nuclear Pore Complex (NPC) Reformation	12/27	0.000410165	0.00343837	4.26126	33.2334	SEC13;UBE2I;NUP188;SUMO1;NUP133;NUP85;NUP62;RCC1;NUP98;RANGAP1;KPNB1;NUP37
HDR Through Homologous Recombination (HRR) or Single Strand Annealing (SSA)	33/116	0.000410157	0.00343837	2.12336	16.56	RTEL1;POLD3;WRN;HERC2;PPP4C;UBB;EME2;H2BC21;POLD1;POLD2;H4C1;PIAS4;BARD1;H2BC9;TIPIN;UBE2I;XRCC2;H2BC3;H2BC4;RPA1;SIRT6;SEM1;CCNA2;H2BC12;RAD51B;H2BC13;H2BC14;H2BC15;RAD51;POLE2;CDK2;H2BC11;POLE3
Constitutive Signaling by Overexpressed ERBB2	7/11	0.000454612	0.003778	9.31286	71.6723	CDC37;ERBB2;ERBIN;GRB2;PTPN12;SOS1;HRAS
PTEN Regulation	39/145	0.00045474	0.003778	1.96599	15.1298	ATF2;HDAC1;PTEN;PSMB6;PSMB7;PSMD6;PSMB4;PSMD7;MTA1;PSMB5;UBB;TNKS2;PSMB3;AKT3;PSMD3;AKT1;SLC38A9;RBBP7;MTA2;SUZ12;PHC1;CSNK2A2;GATAD2A;SEM1;TNRC6C;MOV10;RRAGA;AGO3;PSMC3;PSMC4;SNAI1;SNAI2;PPARG;LAMTOR2;STUB1;LAMTOR4;LAMTOR3;TNRC6A;OTUD3
RAC1 GTPase Cycle	47/184	0.000457896	0.00378731	1.83445	14.1048	DOCK6;ITGB1;DOCK5;DOCK4;FAM13B;NCF1;TFRC;ARHGEF25;WIPF3;DOCK7;PIK3R3;BRK1;PIK3R2;ARHGAP5;ARHGAP35;ARHGAP12;PLD2;SYDE2;GNA13;ARHGDIA;ABL2;NCKAP1L;ECT2;SRGAP2;LBR;PAK2;PAK4;VAV3;PLEKHG4;RALBP1;JAG1;ERBIN;ARHGAP26;GMIP;BAIAP2;CDC42BPA;DEF6;CIT;VAV2;TIAM2;ARHGAP10;TAOK3;ESYT1;PKN1;SOS1;FERMT2;VAMP3
Recruitment of NuMA to Mitotic Centrosomes	28/94	0.000487192	0.00401179	2.26438	17.2701	YWHAE;DCTN2;CCP110;TUBA1C;PCM1;TUBA1B;TUBB6;PPP2R1A;TUBB3;HAUS7;CEP192;YWHAG;CDK5RAP2;CEP78;OFD1;DYNC1H1;ODF2;PLK1;DYNLL1;TUBB4B;TUBB4A;TUBB2B;TUBB2A;CENPJ;ALMS1;CDK1;TUBGCP3;SFI1
Nucleotide Excision Repair	31/108	0.000511034	0.00418958	2.1495	16.2912	GPS1;COPS7A;PRPF19;ACTB;POLD3;UBB;SUMO1;POLD1;POLD2;POLR2E;POLR2G;POLR2H;NFRKB;POLR2J;UBE2I;ACTL6A;RPA1;LIG3;RAD23A;INO80;RAD23B;DDB2;DDB1;XAB2;COPS6;ERCC3;COPS2;UVSSA;POLE2;POLE3;PPIE
Phosphorylation of Emi1	5/6	0.000518839	0.00421642	26.5961	201.171	CDC20;CCNB1;FZR1;PLK1;CDK1
Replacement of Protamines by Nucleosomes in the Male Pronucleus	11/24	0.00051709	0.00421642	4.50621	34.0998	H2BC9;H2BC12;H2BC13;H2BC14;H2BC15;H2BC3;H2BC21;H2BC4;H2BC11;H4C1;SRPK1
Hedgehog 'Off' State	29/99	0.000529629	0.00428539	2.21142	16.6814	ADCY4;ADCY5;PSMB6;TUBA1C;PSMB7;PSMD6;TUBB6;TUBA1B;PSMB4;PSMD7;PSMB5;UBB;TUBB3;PSMB3;PRKAR2A;PSMD3;SKP1;OFD1;PTCH1;TUBB4B;TUBB4A;SEM1;TUBB2B;TUBB2A;SMO;PSMC3;PRKAR1A;PSMC4;GNAS
Gene Expression (Transcription)	303/1615	0.000576921	0.00464783	1.25054	9.32626	ATF2;SMARCB1;MT-CO1;EHMT2;PHAX;CCNC;ACTB;GLS;PSMD6;LSM11;PSMD7;H2AC14;TRIM28;PPP2R1A;AKT3;PSMD3;MYB;AKT1;DPF3;PIP4K2B;H4C1;SKP1;MED1;SAP30BP;DAXX;PRKCB;CSNK2A2;PRKAB1;MED6;HCFC1;SRRM1;COX7A2L;RRAGA;DDX39A;WDR82;DDIT4;TFAM;NUP98;MAML3;ZFPM1;SLBP;ANAPC15;CSTF3;CTR9;GATA3;AAAS;ANAPC10;NUP85;DHX38;SYMPK;SFN;APOE;NKX2-5;PPARGC1B;NR2C2AP;BANP;BARD1;PLK3;CREBBP;JAG1;PHC1;SETD1A;UPF3B;MOV10;AGO3;H2AC20;C…
Activation of AMPK Downstream of NMDARs	12/28	0.000614923	0.00493264	3.99469	29.5368	TUBA1C;TUBA1B;TUBB6;TUBB2B;PRKAA2;TUBB2A;TUBB3;PRKAG1;TUBB4B;CALM1;PRKAB1;TUBB4A
Recruitment and ATM-med Phosphorylation of Repair and Signaling Proteins at DNA Double Strand Breaks	20/60	0.000630273	0.00503407	2.66608	19.6473	PIAS4;BARD1;H2BC9;UBE2I;H2BC3;H2BC4;H2BC12;H2BC13;H2BC14;MAPK8;PPP5C;HERC2;H2BC15;SUMO1;UBB;H2BC21;H2BC11;H4C1;APBB1;BAP1
SARS-CoV-1 Infection	41/157	0.00063501	0.00505023	1.88871	13.9045	YWHAE;DDX5;VCP;RPS15;RPS4X;RPS14;RPS17;GANAB;RPS16;UBB;SUMO1;RPS18;SFN;RPS2;RPS11;HNRNPA1;RPS13;YWHAG;RPS12;ST3GAL3;SMAD4;UBE2I;RPS7;RPS8;RPS5;RPS6;RPSA;PARP8;EEF1A1;NFKBIA;FKBP1A;RPS27;RPS29;CANX;CHMP2A;RPS20;PPIB;CHMP6;PPIA;ST6GALNAC4;KPNB1
Regulation of PTEN Stability and Activity	19/56	0.000666792	0.00528043	2.73776	20.0213	CSNK2A2;PTEN;PSMB6;SEM1;PSMB7;PSMD6;PSMB4;PSMD7;PSMB5;TNKS2;UBB;PSMC3;PSMB3;PSMC4;AKT3;PSMD3;AKT1;STUB1;OTUD3
COPI-independent Golgi-to-ER Retrograde Traffic	18/52	0.000698784	0.00551032	2.82213	20.5061	DYNC1H1;DCTN2;GALNT2;DYNLL1;PLA2G6;TUBB4B;TUBB4A;AGPAT3;TUBA1C;TUBA1B;TUBB6;DYNC1LI2;TUBB2B;TUBB2A;TUBB3;CAPZA2;RAB18;PAFAH1B2
Nuclear Pore Complex (NPC) Disassembly	14/36	0.000722572	0.00565003	3.39038	24.5216	RANBP2;NEK9;SEC13;NUP188;NUP133;NEK6;NEK7;AAAS;CCNB1;NUP85;NUP62;CDK1;NUP98;NUP37
Nuclear Events Mediated by NFE2L2	26/87	0.000721004	0.00565003	2.27422	16.4537	PRKAA2;SRXN1;KEAP1;SLC7A11;PSMB6;PSMB7;PSMD6;PSMB4;PSMD7;PSMB5;UBB;PSMB3;PSMD3;ABCF2;SKP1;CREBBP;CDKN2A;TXNRD1;TALDO1;PGD;SOD3;SEM1;PSMC3;PSMC4;TKT;NFE2L2
Metabolism	398/2181	0.000743885	0.00579234	1.2122	8.73223	MT-ND6;RPL4;RPL5;MT-ND4;MT-ND5;RPL3;RPL32;MT-CO1;RPL31;UXS1;RPL34;ENO1;MT-ND2;RPL8;RPL9;GLS;MT-ND1;NDST2;PSMD6;PSMD7;PSMD3;FDXR;RPL36;AKT1;RPL35;PIP4K2B;RPL37;XYLB;MED1;ACOT7;RPL21;GLCE;CSNK2A2;RPL22;ARMC8;PHKA2;MED6;MTHFD1;PRKAR1A;UQCRC1;ACOT2;PRKD2;RPL27;NUP98;RPL26;RPL29;SHMT2;PLA2G6;AAAS;HACD3;MTMR4;MTMR6;HSD11B2;LDHA;CYB5R3;NUP85;PRKAR2A;ST3GAL5;PIP5K1B;LTA4H;CHST14;PLCG1;PPARGC1B;LHPP;ST3GA…
Gene Silencing by RNA	36/134	0.000754052	0.00584705	1.96196	14.1066	NUP188;AAAS;H2AC14;NUP85;H2BC21;NUP62;POLR2E;DGCR8;POLR2G;H4C1;POLR2H;MYBL1;POLR2J;H2BC9;RANBP2;TSNAX;SEC13;H2AC6;NUP133;H2AC7;H2AC4;H2BC3;H2BC4;TSN;H2BC12;TNRC6C;H2BC13;H2AJ;H2BC14;H2BC15;AGO3;H2AC20;H2BC11;NUP98;TNRC6A;NUP37
Cellular Response to Heat Stress	29/101	0.000757555	0.00584983	2.14973	15.4467	YWHAE;VCP;HSP90AB1;NUP188;MRPL18;CAMK2A;AAAS;DEDD2;HSPH1;BAG2;UBB;DNAJB6;NUP85;NUP62;HSPA9;RANBP2;HSPA8;CREBBP;SEC13;HSPA5;NUP133;HSBP1;PTGES3;RPA1;HSPA12A;EEF1A1;DNAJC7;NUP98;NUP37
Asparagine N-linked Glycosylation	70/306	0.000761216	0.00585382	1.58833	11.4052	DPAGT1;B4GALT2;ARF1;MCFD2;MIA2;GOLGA2;TUBA1C;TUBA1B;TUBB6;TUBB3;PPP6R1;TMED7;NUDT14;NSF;SEC13;COG7;TRAPPC2L;COG5;ALG2;COG1;ANK2;ALG1;ANK3;DYNLL1;RAD23B;SPTB;DYNC1LI2;TUBB2B;DPM3;TUBB2A;GORASP1;CANX;B4GALT6;SEC22A;ST6GALNAC4;GNE;VCP;DCTN2;RPN1;DERL1;GANAB;UBB;GMDS;LMAN2;MGAT5;ST3GAL5;UGGT1;ST3GAL3;EDEM3;DYNC1H1;TRAPPC3;TRAPPC10;GFPT2;SEC16A;EDEM2;ST8SIA3;TUBB4B;TUBB4A;ARCN1;RNF103;CNIH1;NAGK;CAPZA…
RHO GTPases Activate Formins	37/139	0.000775073	0.00593585	1.93754	13.8777	ITGB1;ACTB;ACTG1;CDC20;TUBA1C;TUBB6;TUBA1B;PPP2R1A;TUBB3;NUP85;BUB3;SRGAP2;RANBP2;DYNC1H1;NUDC;SEC13;NUP133;PLK1;PPP2R5B;DYNLL1;RANGAP1;TUBB4B;TUBB4A;RHOB;CLIP1;DYNC1LI2;TUBB2B;CENPF;RPS27;TUBB2A;CENPH;KIF2C;NUP98;PFN1;CENPQ;MAD1L1;NUP37
APC C Cdh1 Mediated Degradation of Cdc20 and Other APC C Cdh1 Targets in Late Mitosis Early G1	20/61	0.000799813	0.00607531	2.6009	18.5474	ANAPC15;PLK1;UBE2E1;ANAPC10;CDC20;PSMB6;SEM1;PSMB7;PSMD6;FZR1;PSMB4;PSMD7;PSMB5;UBB;PSMC3;PSMB3;PSMC4;UBE2S;PSMD3;CDC16
DNA Double Strand Break Response	20/61	0.000799813	0.00607531	2.6009	18.5474	PIAS4;BARD1;H2BC9;UBE2I;H2BC3;H2BC4;H2BC12;H2BC13;H2BC14;MAPK8;PPP5C;HERC2;H2BC15;SUMO1;UBB;H2BC21;H2BC11;H4C1;APBB1;BAP1
Switching of Origins to a Post-Replicative State	24/79	0.000877886	0.00661436	2.32764	16.3819	ANAPC15;GMNN;UBE2E1;ANAPC10;CCNA2;PSMB6;SEM1;PSMB7;PSMD6;FZR1;PSMB4;PSMD7;PSMB5;UBB;PSMC3;CCNE1;PSMB3;PSMC4;UBE2S;PSMD3;CDC16;CDK2;MCM5;SKP1
Organelle Biogenesis and Maintenance	68/297	0.00087544	0.00661436	1.58976	11.1932	YWHAE;ATF2;C2CD3;CHD9;PRKAG1;CCP110;PKD2;TUBA1C;PCM1;TUBA1B;TUBB6;PPP2R1A;TUBB3;BBS7;YWHAG;CDK5RAP2;CCT3;OFD1;MED1;CCT2;TWNK;DYNLL1;PPRC1;PRKAB1;HCFC1;TUBB2B;TUBB2A;SMO;TCP1;EXOC4;TFAM;SFI1;PRKAA2;DCTN2;FBF1;DYNLT2B;MCHR1;ATP5B;SAMM50;KIF3B;HAUS7;NPHP1;CEP192;TBL1X;PPARGC1B;CCT5;CEP78;HSPA9;BBS1;DYNC1H1;CREBBP;ATP5PB;ODF2;PLK1;RAB3IP;IDH2;IMMT;TUBB4B;TUBB4A;RAB11A;ATAT1;CENPJ;ALMS1;CDK1;CYCS;CEP1…
WNT5A-dependent Internalization of FZD4	8/15	0.000885357	0.00664375	6.0827	42.7585	PRKCG;PRKCB;CLTB;CLTA;AP2A1;AP2B1;AP2A2;AP2M1
VEGFR2 Mediated Vascular Permeability	12/29	0.000898863	0.00671801	3.75949	26.3705	PRR5;VAV3;CDH5;NOS3;AKT3;AKT1;CTNNB1;RICTOR;TRIB3;CALM1;PAK2;VAV2
Oxygen-dependent Proline Hydroxylation of Hypoxia-inducible Factor Alpha	18/53	0.000903321	0.00672432	2.74133	19.2152	EGLN1;EGLN2;UBE2D3;CUL2;LIMD1;PSMB6;SEM1;PSMB7;PSMD6;PSMB4;PSMD7;PSMB5;UBB;PSMC3;PSMB3;PSMC4;PSMD3;ELOB
ER to Golgi Anterograde Transport	40/155	0.000942116	0.00698517	1.85818	12.9467	ARF1;MCFD2;DCTN2;MIA2;GOLGA2;TUBA1C;TUBB6;TUBA1B;TUBB3;PPP6R1;LMAN2;TMED7;NSF;TRAPPC3;DYNC1H1;SEC13;COG7;TRAPPC2L;COG5;SEC16A;TRAPPC10;COG1;ANK2;ANK3;DYNLL1;TUBB4B;SPTB;TUBB4A;ARCN1;DYNC1LI2;TUBB2B;CNIH1;TUBB2A;GORASP1;CAPZA2;COPG2;COPG1;CNIH2;SEC22A;COPE
MHC Class II Antigen Presentation	34/126	0.000957148	0.00706847	1.97325	13.7172	ARF1;DCTN2;CLTA;AP2A1;IFI30;AP2A2;KIF15;TUBA1C;TUBB6;TUBA1B;KLC2;ACTR1B;KIF3B;TUBB3;AP1G1;AP1S1;AP2M1;AP1M1;CTSB;DYNC1H1;SEC13;AP1B1;KIF23;AP2B1;DYNLL1;TUBB4B;TUBB4A;DYNC1LI2;TUBB2B;TUBB2A;KIF26A;CANX;CAPZA2;KIF2C
Regulation of Pyruvate Metabolism	13/33	0.000964147	0.00709201	3.46234	24.0434	PDHX;ARMC8;PDP1;MKLN1;LDHA;MAEA;RMND5A;GID4;PDP2;PKM;UBB;GID8;PGAM5
Carboxyterminal Post-Translational Modifications of Tubulin	16/45	0.0009795	0.00717657	2.94008	20.3702	TUBB4B;TTL;TUBB4A;PGS1;AGBL5;TTLL7;TUBA1C;TUBA1B;TUBB6;TUBB2B;TTLL4;TUBB2A;TUBB3;AGBL3;TTLL1;TTLL12
Transcriptional Regulation by VENTX	15/41	0.000997412	0.00725957	3.07394	21.242	CEBPB;ANAPC15;CDKN2A;EHMT2;UBE2E1;ANAPC10;TNRC6C;MOV10;FZR1;CCND1;AGO3;UBE2S;CDC16;CTNNB1;TNRC6A
SARS-CoV-1-host Interactions	31/112	0.000998629	0.00725957	2.04286	14.1144	YWHAE;RPS15;RPS4X;RPS14;RPS17;RPS16;UBB;RPS18;SFN;RPS2;RPS11;HNRNPA1;RPS13;YWHAG;RPS12;SMAD4;UBE2I;RPS7;RPS8;RPS5;RPS6;RPSA;EEF1A1;NFKBIA;FKBP1A;RPS27;RPS29;RPS20;PPIB;PPIA;KPNB1
Cellular Response to Hypoxia	20/62	0.00100716	0.0072931	2.53883	17.5195	EGLN1;CREBBP;EGLN2;CITED2;UBE2D3;CUL2;LIMD1;PSMB6;SEM1;PSMB7;PSMD6;PSMB4;PSMD7;PSMB5;UBB;PSMC3;PSMB3;PSMC4;PSMD3;ELOB
Amyloid Fiber Formation	24/80	0.0010685	0.00770731	2.28594	15.6393	PSENEN;H2AZ1;H2BC9;APP;H2AC6;H2AC7;H2AC4;H2BC3;H2BC4;ADAM10;FURIN;H2BC12;H2BC13;GGA1;H2BC14;H2AC14;H2BC15;UBB;H2BC21;H2AC20;H2BC11;H4C1;APOE;MFGE8
Autodegradation of Cdh1 by Cdh1 APC C	18/54	0.00115688	0.00824885	2.66503	18.021	ANAPC15;UBE2E1;ANAPC10;PSMB6;SEM1;PSMB7;PSMD6;FZR1;PSMB4;PSMD7;PSMB5;UBB;PSMC3;PSMB3;PSMC4;UBE2S;PSMD3;CDC16
Metabolism of Non-Coding RNA	18/54	0.00115688	0.00824885	2.66503	18.021	RANBP2;SEC13;NUP188;NUP133;GEMIN2;PHAX;AAAS;SNRPD2;SNRPD1;NUP85;CLNS1A;NUP62;SNRPG;SNRPE;NUP98;SMN1;SNRPB;NUP37
snRNP Assembly	18/54	0.00115688	0.00824885	2.66503	18.021	RANBP2;SEC13;NUP188;NUP133;GEMIN2;PHAX;AAAS;SNRPD2;SNRPD1;NUP85;CLNS1A;NUP62;SNRPG;SNRPE;NUP98;SMN1;SNRPB;NUP37
Programmed Cell Death	49/202	0.00120837	0.00858311	1.71196	11.5018	YWHAE;HMGB2;UBE2L3;BBC3;LMNB1;PSMD6;PSMD7;C1QBP;AKT3;PSMD3;AKT1;YWHAG;DFFB;DBNL;UNC5B;DYNLL1;ARHGAP10;TFDP1;TFDP2;CDC37;IRF2;CHMP6;KPNB1;PLEC;ROCK1;PSMB6;PSMB7;PSMB4;MAPK8;PSMB5;UBB;PSMB3;LMNA;E2F1;SFN;BAK1;PAK2;CDKN2A;TJP1;SEM1;PSMC3;PSMC4;NMT1;CHMP2A;CTNNB1;CYCS;STUB1;OGT;GSDME
SCF(Skp2)-mediated Degradation of P27 P21	17/50	0.00122513	0.00866908	2.7454	18.4071	CCNA2;PSMB6;SEM1;PSMB7;PSMD6;PSMB4;PSMD7;PSMB5;CCND1;UBB;PSMC3;CCNE1;PSMB3;PSMC4;PSMD3;CDK2;SKP1
Transcription of E2F Targets Under Negative Control by DREAM Complex	9/19	0.00125782	0.00886665	4.79079	31.9947	TOP2A;RBL1;TFDP1;TFDP2;HDAC1;MAX;E2F1;E2F4;E2F5
HSF1 Activation	12/30	0.00128401	0.00901713	3.55042	23.6379	YWHAE;EEF1A1;VCP;HSP90AB1;HSPH1;DNAJB6;UBB;HSBP1;MRPL18;PTGES3;RPA1;DEDD2
Degradation of Beta-Catenin by the Destruction Complex	22/72	0.00129947	0.0090914	2.34625	15.5927	TLE4;TLE3;CTBP2;CTBP1;HDAC1;AXIN1;PPP2R5B;PSMB6;SEM1;PSMB7;PSMD6;PSMB4;PSMD7;PSMB5;UBB;PSMC3;PPP2R1A;PSMB3;PSMC4;PSMD3;CTNNB1;SKP1
Formation of WDR5-containing Histone-Modifying Complexes	15/42	0.00132687	0.00921385	2.95991	19.6092	DR1;KMT2A;BOD1;KMT2C;AKAP8L;KMT2B;SETD1A;HCFC1;PHF20L1;YEATS2;WDR82;WDR5;OGT;KDM6A;MEN1
SCF-beta-TrCP Mediated Degradation of Emi1	15/42	0.00132687	0.00921385	2.95991	19.6092	CDC20;PSMB6;SEM1;PSMB7;FZR1;PSMB4;PSMD6;PSMB5;PSMD7;UBB;PSMC3;PSMB3;PSMC4;PSMD3;SKP1
Citric Acid Cycle (TCA Cycle)	13/34	0.00133683	0.00924847	3.29727	21.8195	IDH3G;MDH2;IDH2;SDHC;SDHD;SDHA;ACAT1;CS;SUCLA2;NNT;OGDH;ACO2;IDH3A
Transcriptional Regulation by RUNX3	25/86	0.00139971	0.00964156	2.18605	14.3656	RORC;ITGAL;FOXO3;PSMB6;PSMB7;PSMD6;PSMB4;PSMD7;PSMB5;CCND1;UBB;PSMB3;PSMD3;TEAD2;BRD2;CREBBP;SMAD4;ZFHX3;JAG1;CDKN2A;SEM1;PSMC3;PSMC4;CTNNB1;MAML3
Apoptosis	42/168	0.00140401	0.00964156	1.78073	11.6966	YWHAE;ROCK1;HMGB2;BBC3;LMNB1;PSMB6;PSMB7;PSMD6;MAPK8;PSMB4;PSMD7;PSMB5;UBB;PSMB3;C1QBP;AKT3;PSMD3;LMNA;E2F1;AKT1;SFN;BAK1;PAK2;YWHAG;DFFB;DBNL;UNC5B;CDKN2A;DYNLL1;SEM1;TJP1;ARHGAP10;TFDP1;TFDP2;PSMC3;PSMC4;NMT1;CYCS;CTNNB1;KPNB1;GSDME;PLEC
KEAP1-NFE2L2 Pathway	32/119	0.00141334	0.00966998	1.96325	12.8824	VCP;PRKAA2;SRXN1;KEAP1;SLC7A11;PSMB6;PSMB7;PSMD6;PSMB4;PSMD7;PSMB5;UBB;PSMB3;AKT3;PSMD3;AKT1;ABCF2;SKP1;CREBBP;CDKN2A;TXNRD1;CSNK2A2;FBXL17;TALDO1;PGD;SOD3;SEM1;NPLOC4;PSMC3;PSMC4;TKT;NFE2L2
APC C Cdc20 Mediated Degradation of Securin	18/55	0.00146847	0.0100104	2.59285	16.9145	ANAPC15;UBE2E1;ANAPC10;CDC20;PSMB6;SEM1;PSMB7;PSMD6;PSMB4;PSMD7;PSMB5;UBB;PSMC3;PSMB3;PSMC4;UBE2S;PSMD3;CDC16
Signaling by Receptor Tyrosine Kinases	111/536	0.00148425	0.010081	1.4012	9.12578	ATF2;AHCYL1;NCF1;IRS2;ACTB;ACTG1;IGF1R;TIAL1;CDH5;FGF8;PPP2R1A;AKT3;STMN1;AKT1;TNS4;AP2M1;USP8;PRKCB;ADAM10;GTF2F1;MAPKAPK3;CDC37;TRIB3;ATP6V1A;PIK3R3;PIK3R2;RAP1B;UBB;NCKAP1L;PLCG1;APOE;ATP6V1C1;JUND;COL24A1;INSR;BRAF;MEMO1;ESR1;HNRNPM;FER;CDK5;COL5A3;ID1;FGF18;ID3;GRB2;TAB2;CALM1;DNAL4;GABRB3;ITGB1;PRR5;PTPRS;DOCK7;CLTA;BRK1;AP2A1;SHB;AP2A2;PTPRF;NCK2;ITGAV;HRAS;DUSP4;PSENEN;VAV3;DUSP3;ATP6AP1;…
Neurotransmitter Receptors and Postsynaptic Signal Transmission	49/204	0.00151129	0.0102273	1.68967	10.9741	GABRB3;PRKAG1;AP2A1;AP2A2;GABRR2;TUBA1C;GRIP1;RPS6KA6;TUBA1B;TUBB6;TUBB3;NEFL;HRAS;AP2M1;PRKCG;CHRNB2;NSF;CHRNB4;ACTN2;PRKCB;CASK;HTR3A;PRKAB1;PLCB3;TUBB2B;TUBB2A;PRKAR1A;PRKAA2;CAMK2A;ADCY4;ADCY5;GNAI2;GNG3;GNG2;EPB41L1;PRKAR2A;MYO6;KCNJ4;GABBR1;KCNJ12;AP2B1;TUBB4B;TUBB4A;DLG2;GNAL;DLG3;GNB1;GNB5;CALM1
Cytosolic Sensors of Pathogen-Associated DNA	20/64	0.00156244	0.0105351	2.42314	15.6571	CREBBP;CHUK;DHX9;XRCC5;NFKB2;IKBKB;NFKBIA;UBB;POLR3B;POLR3C;DHX36;POLR3E;POLR1D;POLR2E;CTNNB1;POLR3G;POLR2H;TRIM32;MYD88;TRIM56
Nonhomologous End-Joining (NHEJ)	17/51	0.00157005	0.0105483	2.6645	17.2037	PIAS4;BARD1;H2BC9;RIF1;XRCC5;H2BC3;H2BC4;LIG4;H2BC12;H2BC13;H2BC14;HERC2;H2BC15;H2BC21;TDP1;H2BC11;H4C1
COPI-dependent Golgi-to-ER Retrograde Traffic	28/101	0.00166465	0.0111036	2.04639	13.0931	ARF1;STX18;KIF15;TUBA1C;TUBB6;TUBA1B;KLC2;KIF3B;TUBB3;KIF13B;BNIP1;KIF1A;TMED7;NSF;SURF4;KIF23;TUBB4B;TUBB4A;ARCN1;RINT1;TUBB2B;TUBB2A;KIFC1;KIF26A;KIF2C;COPG2;COPG1;COPE
COPI-mediated Anterograde Transport	28/101	0.00166465	0.0111036	2.04639	13.0931	ARF1;DCTN2;GOLGA2;TUBA1C;TUBB6;TUBA1B;TUBB3;TMED7;NSF;DYNC1H1;COG7;COG5;COG1;ANK2;ANK3;DYNLL1;TUBB4B;SPTB;TUBB4A;ARCN1;DYNC1LI2;TUBB2B;TUBB2A;GORASP1;CAPZA2;COPG2;COPG1;COPE
Regulation of PLK1 Activity at G2 M Transition	25/87	0.00167338	0.011122	2.15067	13.749	YWHAE;DCTN2;CCP110;PCM1;CCNB1;UBB;PPP2R1A;HAUS7;CEP192;YWHAG;CDK5RAP2;SKP1;CEP78;OFD1;DYNC1H1;ODF2;PLK1;DYNLL1;TUBB4B;TUBB4A;CENPJ;ALMS1;CDK1;PPP1R12B;SFI1
RND2 GTPase Cycle	15/43	0.00174297	0.0114684	2.85403	18.1293	ANKRD26;NUDC;PLXND1;TFRC;DST;PIK3R2;SCRIB;ARHGAP5;RND2;ARHGAP35;CKAP4;LRRC1;VANGL2;WDR6;RBMX
Transport of Mature mRNAs Derived From Intronless Transcripts	15/43	0.00174297	0.0114684	2.85403	18.1293	RANBP2;SLBP;CPSF4;SEC13;NUP188;CPSF1;NUP133;ALYREF;AAAS;WDR33;NUP85;NUP62;SYMPK;NUP98;NUP37
Loss of Nlp From Mitotic Centrosomes	21/69	0.00175015	0.0114684	2.33245	14.8065	YWHAE;OFD1;DYNC1H1;DCTN2;ODF2;PLK1;CCP110;DYNLL1;TUBB4B;TUBB4A;PCM1;PPP2R1A;HAUS7;CENPJ;ALMS1;CDK1;CEP192;SFI1;YWHAG;CDK5RAP2;CEP78
Loss of Proteins Required for Interphase Microtubule Organization From the Centrosome	21/69	0.00175015	0.0114684	2.33245	14.8065	YWHAE;OFD1;DYNC1H1;DCTN2;ODF2;PLK1;CCP110;DYNLL1;TUBB4B;TUBB4A;PCM1;PPP2R1A;HAUS7;CENPJ;ALMS1;CDK1;CEP192;SFI1;YWHAG;CDK5RAP2;CEP78
WNT5A-dependent Internalization of FZD2, FZD5 and ROR2	7/13	0.00176167	0.0115034	6.20783	39.3669	CLTB;CLTA;AP2A1;ROR1;AP2B1;AP2A2;AP2M1
Interaction Between L1 and Ankyrins	12/31	0.001796	0.0116865	3.36335	21.2638	SCN8A;SCN9A;ANK2;SCN4A;SCN5A;ANK3;SCN2A;SCN3A;SPTB;ACTB;SCN1B;ACTG1
SUMOylation of SUMOylation Proteins	13/35	0.00182175	0.0118128	3.14721	19.8525	PIAS4;RANBP2;SEC13;UBE2I;NUP188;NUP133;AAAS;TOPORS;SUMO1;NUP85;NUP62;NUP98;NUP37
Folding of Actin by CCT TriC	6/10	0.0018537	0.0119368	7.97992	50.1983	CCT3;CCT2;TCP1;CCT7;ACTB;CCT5
HSP90 Chaperone Cycle for Steroid Hormone Receptors (SHR) in the Presence of Ligand	18/56	0.00184822	0.0119368	2.52446	15.8878	DYNC1H1;HSPA8;HSP90AB1;DCTN2;PTGES3;NR3C1;DYNLL1;TUBB4B;TUBB4A;DNAJA1;TUBA1C;TUBA1B;TUBB6;DYNC1LI2;TUBB2B;TUBB2A;TUBB3;CAPZA2
Anchoring of the Basal Body to the Plasma Membrane	27/97	0.00187081	0.0120054	2.05759	12.9245	YWHAE;C2CD3;DCTN2;FBF1;CCP110;PCM1;PPP2R1A;HAUS7;NPHP1;CEP192;YWHAG;CDK5RAP2;CEP78;OFD1;DYNC1H1;ODF2;PLK1;RAB3IP;DYNLL1;TUBB4B;TUBB4A;RAB11A;CENPJ;ALMS1;CDK1;CEP162;SFI1
Processing of Intronless Pre-mRNAs	9/20	0.00196754	0.0125828	4.35501	27.1359	CPSF4;CPSF7;CPSF6;CPSF1;PCF11;CSTF3;CSTF2T;SYMPK;WDR33
RNA Polymerase II Transcription	254/1360	0.00204629	0.0130416	1.23888	7.67083	ATF2;SMARCB1;MT-CO1;EHMT2;CCNC;PHAX;GLS;PSMD6;LSM11;PSMD7;H2AC14;TRIM28;PPP2R1A;AKT3;PSMD3;MYB;AKT1;PIP4K2B;H4C1;SKP1;MED1;DAXX;PRKCB;CSNK2A2;PRKAB1;MED6;SRRM1;COX7A2L;RRAGA;DDX39A;DDIT4;MAML3;ZFPM1;SLBP;ANAPC15;CSTF3;CTR9;GATA3;ANAPC10;DHX38;SYMPK;SFN;APOE;NKX2-5;PPARGC1B;NR2C2AP;BANP;BARD1;PLK3;CREBBP;JAG1;PHC1;SETD1A;UPF3B;MOV10;AGO3;H2AC20;CDC16;PAF1;INTS7;RNPS1;CALM1;CITED2;PRKAG1;MED15;COX7…
DARPP-32 Events	10/24	0.00225506	0.0143231	3.80251	23.1747	PPP3CA;PPP3CB;CDK5;PPP2R1A;PRKAR1A;PDE4D;PRKAR2A;PDE4C;PDE4B;CALM1
Regulation of Apoptosis	14/40	0.00236996	0.0150017	2.8681	17.3373	PSMB6;SEM1;PSMB7;ARHGAP10;PSMB4;PSMD6;PSMB5;PSMD7;UBB;PSMC3;PSMB3;PSMC4;PSMD3;PAK2
RNA Polymerase III Transcription Initiation From Type 3 Promoter	11/28	0.00241064	0.0152075	3.44511	20.7666	POU2F1;SNAPC1;POLR3B;POLR3C;SNAPC3;POLR3E;POLR2E;POLR1D;POLR3G;POLR2H;BDP1
Regulation of TP53 Degradation	13/36	0.00244303	0.0153597	3.01019	18.1049	PRR5;DAXX;CDKN2A;CCNA2;UBB;PPP2R1A;AKT3;CCNG1;CDK2;CDK1;AKT1;RICTOR;MDM4
Protein Methylation	8/17	0.00248383	0.0154035	4.73043	28.3729	EEF1A1;HSPA8;KIN;VCP;RPS2;EEF2;CALM1;CAMKMT
Trafficking of GluR2-containing AMPA Receptors	8/17	0.00248383	0.0154035	4.73043	28.3729	NSF;PRKCG;GRIP1;PRKCB;AP2A1;AP2B1;AP2A2;AP2M1
Phase 0 - Rapid Depolarisation	12/32	0.00246412	0.0154035	3.195	19.1889	FGF14;SCN8A;CAMK2A;SCN9A;SCN4A;CACNA1C;SCN5A;CALM1;SCN2A;SCN3A;FGF12;SCN1B
p53-Dependent G1 DNA Damage Response	17/53	0.00250793	0.0154035	2.51617	15.0676	CDKN2A;CCNA2;PSMB6;SEM1;PSMB7;PSMD6;PSMB4;PSMD7;PSMB5;UBB;PSMC3;CCNE1;PSMB3;PSMC4;PSMD3;CDK2;MDM4
p53-Dependent G1 S DNA Damage Checkpoint	17/53	0.00250793	0.0154035	2.51617	15.0676	CDKN2A;CCNA2;PSMB6;SEM1;PSMB7;PSMD6;PSMB4;PSMD7;PSMB5;UBB;PSMC3;CCNE1;PSMB3;PSMC4;PSMD3;CDK2;MDM4
MAPK6 MAPK4 Signaling	23/80	0.00249505	0.0154035	2.15145	12.8946	HSBP1;NCOA3;FOXO3;ETV4;CDC14B;PSMB6;SEM1;TNRC6C;PSMB7;MOV10;PSMD6;PSMB4;PSMD7;PSMB5;UBB;AGO3;PSMC3;PSMB3;PSMC4;PSMD3;CDK1;PAK2;TNRC6A
MAPK Family Signaling Cascades	69/314	0.00247401	0.0154035	1.50683	9.04384	IRS2;ACTB;ACTG1;CDC14B;PSMD6;PSMD7;FGF8;RASGEF1A;PPP2R1A;PSMD3;FNTB;NEFL;GOLGA7;HRAS;DUSP4;ACTN2;HSBP1;NCOA3;PAQR3;PPP2R5B;IL17RD;ETV4;SPTB;DUSP7;NRG4;RASA4;RASA1;TLN1;RAF1;SOS1;CAMK2A;PIK3R2;PHB;FOXO3;PSMB6;RAP1B;PSMB7;PSMB4;PSMB5;UBB;PSMB3;ERBB2;NCAM1;PAK2;BRAP;ICMT;ANGPT1;BRAF;SEM1;TNRC6C;MOV10;PPP5C;DLG2;AGO3;PSMC3;DLG3;PSMC4;PTPRA;ABHD17A;FGF18;CDK1;NF1;GRB2;LAMTOR2;CALM1;RGL2;LAMTOR3;TNRC6A…
Factors Involved in Megakaryocyte Development and Platelet Production	39/158	0.0025959	0.0158393	1.74985	10.4183	DOCK6;DOCK5;DOCK4;HDAC1;DOCK7;JMJD1C;GATA3;ACTB;KIF15;AKAP1;TUBA1C;TUBB6;TUBA1B;KLC2;KIF3B;TUBB3;MICAL1;PRKAR2A;MYB;KIF13B;MFN2;KIF1A;CBX5;KIF23;TUBB4B;TUBB4A;EHD1;RAD51B;TUBB2B;TUBB2A;CDK5;PRKAR1A;KIFC1;KIF26A;CDK2;IRF2;CAPZA2;KIF2C;ZFPM1
HIV Life Cycle	39/158	0.0025959	0.0158393	1.74985	10.4183	GTF2A1;FEN1;NUP188;GTF2B;VPS4B;FURIN;AAAS;GTF2E2;UBB;NUP85;NUP62;POLR2E;RCC1;BANF1;ELOB;POLR2G;POLR2H;TAF9B;POLR2J;RANBP2;SEC13;RNGTT;NUP133;XRCC5;LIG4;VPS37D;VPS37A;SSRP1;GTF2F1;RANGAP1;ERCC3;CHMP2A;NMT1;UBAP1;TAF6;NUP98;CHMP6;PPIA;NUP37
Beta Oxidation of hexanoyl-CoA to butanoyl-CoA	4/5	0.00274815	0.0167134	21.2701	125.426	HADHB;ECHS1;HADH;ACADS
Transcription-Coupled Nucleotide Excision Repair (TC-NER)	22/76	0.00278873	0.0168501	2.17193	12.7757	GPS1;RPA1;LIG3;COPS7A;PRPF19;DDB1;POLD3;XAB2;COPS6;UBB;ERCC3;POLD1;COPS2;POLE2;UVSSA;POLD2;POLE3;POLR2E;PPIE;POLR2G;POLR2H;POLR2J
Opioid Signalling	25/90	0.00278505	0.0168501	2.05104	12.0673	AHCYL1;CAMK2A;ADCY4;ADCY5;GNAI2;PPP3CA;PPP3CB;GNG3;GNG2;GRK2;PPP2R1A;GNA11;PRKAR2A;PDE4B;PRKCG;PDE4D;PDE4C;PLCB3;PLCB4;GNAL;CDK5;PRKAR1A;GNB1;GNB5;CALM1
Intracellular Signaling by Second Messengers	70/321	0.00282886	0.0170372	1.49206	8.75525	PRR5;ATF2;AHCYL1;PTEN;IRS2;PSMD6;PSMD7;FGF8;PPP2R1A;AKT3;PSMD3;AKT1;PIP4K2B;PRKCG;CHUK;CSNK2A2;PPP2R5B;RRAGA;PRKAR1A;NRG4;TRIB3;PPARG;HDAC1;CAMK2A;ADCY4;PIK3R3;PIK3R2;FOXO3;ADCY5;PSMB6;PSMB7;PSMB4;PSMB5;GRK2;MTA1;UBB;TNKS2;PSMB3;PRKAR2A;ERBB2;PIP5K1B;RICTOR;SLC38A9;PLCG1;RBBP7;MTA2;SUZ12;PHC1;INSR;ESR1;GATAD2A;SEM1;TNRC6C;MOV10;AGO3;PSMC3;PSMC4;FGF18;SNAI1;SNAI2;GRB2;STRN;LAMTOR2;STUB1;CALM1;LAMT…
Cilium Assembly	47/200	0.00295974	0.017768	1.64103	9.55517	YWHAE;C2CD3;DCTN2;FBF1;DYNLT2B;CCP110;PKD2;MCHR1;TUBA1C;PCM1;TUBA1B;TUBB6;KIF3B;PPP2R1A;TUBB3;HAUS7;NPHP1;CEP192;BBS7;CCT5;YWHAG;CDK5RAP2;CEP78;CCT3;OFD1;BBS1;CCT2;DYNC1H1;ODF2;PLK1;RAB3IP;DYNLL1;TUBB4B;TUBB4A;RAB11A;ATAT1;TUBB2B;TUBB2A;SMO;CENPJ;TCP1;ALMS1;EXOC4;CDK1;CEP162;SFI1;CLUAP1
MTOR Signalling	14/41	0.00308165	0.0184403	2.76171	15.969	PRKAA2;RPS6;PRKAG1;PRKAB1;FKBP1A;PPM1A;STK11;RRAGA;RPS6KB1;AKT1;SLC38A9;LAMTOR2;LAMTOR4;LAMTOR3
AURKA Activation by TPX2	21/72	0.00311334	0.0185703	2.19486	12.6689	YWHAE;OFD1;DYNC1H1;DCTN2;ODF2;PLK1;CCP110;DYNLL1;TUBB4B;TUBB4A;PCM1;PPP2R1A;HAUS7;CENPJ;ALMS1;CDK1;CEP192;SFI1;YWHAG;CDK5RAP2;CEP78
Activation of NF-kappaB in B Cells	17/54	0.00312868	0.0186022	2.44802	14.1181	CHUK;PRKCB;IKBKB;PSMB6;NFKBIA;SEM1;PSMB7;PSMD6;PSMB4;PSMD7;PSMB5;UBB;PSMC3;PSMB3;PSMC4;PSMD3;SKP1
Ca2+ Pathway	19/63	0.00317999	0.018847	2.30125	13.2342	FZD3;CAMK2A;GNAO1;TNRC6C;PPP3CA;MOV10;PPP3CB;PLCB3;GNG3;GNG2;WNT11;GNAT2;AGO3;GNB1;CTNNB1;GNB5;CALM1;PRKG1;TNRC6A
Regulation of TP53 Expression and Degradation	13/37	0.00322762	0.0190082	2.8846	16.5461	PRR5;DAXX;CDKN2A;CCNA2;UBB;PPP2R1A;AKT3;CCNG1;CDK2;CDK1;AKT1;RICTOR;MDM4
Regulation of Activated PAK-2p34 by Proteasome Mediated Degradation	13/37	0.00322762	0.0190082	2.8846	16.5461	PSMB6;SEM1;PSMB7;PSMB4;PSMD6;PSMB5;PSMD7;UBB;PSMC3;PSMB3;PSMC4;PSMD3;PAK2
Transport to the Golgi and Subsequent Modification	44/186	0.00345644	0.0202916	1.6548	9.37859	B4GALT2;ARF1;MCFD2;DCTN2;MIA2;GOLGA2;TUBA1C;TUBB6;TUBA1B;TUBB3;PPP6R1;LMAN2;MGAT5;TMED7;NSF;TRAPPC3;DYNC1H1;SEC13;COG7;TRAPPC2L;COG5;SEC16A;TRAPPC10;ST8SIA3;COG1;ANK2;ANK3;DYNLL1;TUBB4B;SPTB;TUBB4A;ARCN1;DYNC1LI2;TUBB2B;CNIH1;TUBB2A;GORASP1;CAPZA2;COPG2;COPG1;CNIH2;B4GALT6;SEC22A;COPE
NFE2L2 Regulates Pentose Phosphate Pathway Genes	5/8	0.00365684	0.021186	8.86431	49.739	CREBBP;TALDO1;PGD;TKT;NFE2L2
M-decay Degradation of Maternal mRNAs by Maternally Stored Factors	15/46	0.0036879	0.021186	2.57737	14.4402	EIF4A2;KDM5A;TUBB4B;ZFP36L2;CNOT6;CPEB1;FGF8;MED13;CNOT1;CNOT2;CNOT3;RPS2;PABPC1;PAIP2;PAIP1
NIK-noncanonical NF-kB Signaling	15/46	0.0036879	0.021186	2.57737	14.4402	CHUK;NFKB2;PSMB6;SEM1;PSMB7;PSMB4;PSMD6;PSMB5;PSMD7;UBB;PSMC3;PSMB3;PSMC4;PSMD3;SKP1
PKMTs Methylate Histone Lysines	15/46	0.0036879	0.021186	2.57737	14.4402	ATF7IP;SUZ12;SETD3;KMT2A;EHMT2;KMT2C;KMT2B;SETD1A;NFKB2;NSD3;AEBP2;PRDM16;WDR5;H4C1;RBBP7
SUMOylation of DNA Replication Proteins	15/46	0.0036879	0.021186	2.57737	14.4402	TOP2A;PIAS4;RANBP2;TOP2B;SEC13;UBE2I;NUP188;NUP133;AAAS;RANGAP1;SUMO1;NUP85;NUP62;NUP98;NUP37
CLEC7A (Dectin-1) Signaling	24/87	0.00368848	0.021186	2.0311	11.3793	AHCYL1;CHUK;NFKB2;IKBKB;PSMB6;NFKBIA;SEM1;PPP3CA;PSMB7;PPP3CB;PSMD6;PSMB4;PSMD7;CDC34;PSMB5;UBB;PSMC3;PSMB3;PSMC4;PSMD3;TAB3;TAB2;CALM1;SKP1
Cellular Response to Chemical Stress	47/202	0.00363332	0.021186	1.61966	9.09864	VCP;PRKAA2;NCF1;SRXN1;MT-CO1;CHD9;COX4I1;KEAP1;SLC7A11;COX5B;COX7C;TXN2;PSMB6;PSMB7;PSMD6;PSMB4;PSMD7;PSMB5;UBB;PSMB3;AKT3;PSMD3;AKT1;TBL1X;ABCF2;SKP1;MED1;CREBBP;CDKN2A;NDUFA4;TXNRD1;CSNK2A2;FBXL17;TALDO1;COX6C;PGD;SOD3;SOD1;SEM1;COX7A2L;NPLOC4;PSMC3;PSMC4;CYCS;P4HB;TKT;NFE2L2
Signaling by Hedgehog	34/136	0.00378664	0.0216829	1.77873	9.91871	VCP;ADCY4;ADCY5;PSMB6;TUBA1C;PSMB7;PSMD6;TUBB6;TUBA1B;PSMB4;PSMD7;GRK2;PSMB5;UBB;TUBB3;PSMB3;PRKAR2A;PSMD3;SKP1;OFD1;PTCH1;TUBB4B;TUBB4A;SEM1;TUBB2B;TUBB2A;SMO;PSMC3;PRKAR1A;PSMC4;GNAS;SPOPL;P4HB;GAS8
TP53 Regulates Transcription of Genes Involved in G2 Cell Cycle Arrest	8/18	0.00385512	0.0218988	4.25713	23.6626	CCNB1;RBL1;TFDP1;TFDP2;PRMT1;CDK1;SFN;E2F4
G1 S DNA Damage Checkpoints	17/55	0.00387141	0.0218988	2.38346	13.238	CDKN2A;CCNA2;PSMB6;SEM1;PSMB7;PSMD6;PSMB4;PSMD7;PSMB5;UBB;PSMC3;CCNE1;PSMB3;PSMC4;PSMD3;CDK2;MDM4
Intrinsic Pathway for Apoptosis	17/55	0.00387141	0.0218988	2.38346	13.238	YWHAE;CDKN2A;DYNLL1;BBC3;MAPK8;TFDP1;TFDP2;C1QBP;AKT3;E2F1;NMT1;AKT1;CYCS;SFN;BAK1;YWHAG;GSDME
Semaphorin Interactions	19/64	0.00386296	0.0218988	2.24998	12.5016	ITGB1;HSP90AB1;PLXND1;ROCK1;ROCK2;ARHGAP35;RND1;RHOB;MYL6;CDK5;DPYSL5;DPYSL2;CFL1;DPYSL3;ERBB2;MYH9;PLXNA1;TLN1;PAK2
Degradation of AXIN	14/42	0.00395904	0.0221921	2.66292	14.7306	AXIN1;PSMB6;SEM1;PSMB7;PSMB4;PSMD6;PSMB5;PSMD7;TNKS2;UBB;PSMC3;PSMB3;PSMC4;PSMD3
GSK3B and BTRC CUL1-mediated-degradation of NFE2L2	14/42	0.00395904	0.0221921	2.66292	14.7306	PSMB6;SEM1;PSMB7;PSMB4;PSMD6;PSMB5;PSMD7;UBB;PSMC3;PSMB3;PSMC4;PSMD3;SKP1;NFE2L2
Transport of Mature mRNA Derived From an Intronless Transcript	14/42	0.00395904	0.0221921	2.66292	14.7306	RANBP2;CPSF4;SEC13;NUP188;CPSF1;NUP133;ALYREF;AAAS;WDR33;NUP85;NUP62;SYMPK;NUP98;NUP37
DNA Damage Recognition in GG-NER	13/38	0.00420524	0.0232224	2.76905	15.1506	GPS1;ACTL6A;COPS7A;RAD23A;INO80;RAD23B;ACTB;DDB2;DDB1;COPS6;UBB;COPS2;NFRKB
Diseases of Mitotic Cell Cycle	13/38	0.00420524	0.0232224	2.76905	15.1506	DAXX;ANAPC15;UBE2E1;ANAPC10;FZR1;TFDP1;CCND1;TFDP2;CCNE1;UBE2S;CDC16;CDK2;E2F1
Regulation of Ornithine Decarboxylase (ODC)	13/38	0.00420524	0.0232224	2.76905	15.1506	ODC1;AZIN1;PSMB6;SEM1;PSMB7;PSMB4;PSMD6;PSMB5;PSMD7;PSMC3;PSMB3;PSMC4;PSMD3
High Laminar Flow Shear Stress Activates Signaling by PIEZO1 and PECAM1 CDH5 KDR in Endothelial Cell	20/69	0.00417323	0.0232224	2.17523	11.9182	PRR5;NOS3;ADCY4;PIK3R2;ADCY5;CDH5;GNG3;GNG2;PRKAR1A;GNA11;PRKAR2A;GNB1;GNAS;AKT1;PIEZO1;CTNNB1;RICTOR;GNB5;TLN1;CALM1
Regulation of HSF1-mediated Heat Shock Response	23/83	0.00415584	0.0232224	2.04351	11.2051	YWHAE;HSPA9;RANBP2;HSPA8;SEC13;NUP188;NUP133;HSPA5;HSBP1;MRPL18;RPA1;AAAS;HSPA12A;DEDD2;HSPH1;DNAJC7;BAG2;DNAJB6;UBB;NUP85;NUP62;NUP98;NUP37
G2 M Checkpoints	34/137	0.00428583	0.0235974	1.76136	9.60371	YWHAE;PSMB6;PSMB7;PSMD6;CCNB1;PSMB4;WRN;HERC2;PSMD7;PSMB5;UBB;PSMB3;H2BC21;PSMD3;SFN;H4C1;YWHAG;PIAS4;BARD1;H2BC9;H2BC3;H2BC4;RPA1;SEM1;H2BC12;H2BC13;H2BC14;H2BC15;PSMC3;PSMC4;CDK2;H2BC11;CDK1;MCM5
Nef-mediates Down Modulation of Cell Surface Receptors by Recruiting Them to Clathrin Adapters	9/22	0.00431751	0.0236719	3.68457	20.0628	ARF1;AP1G1;AP1B1;AP1S1;AP2A1;AP2B1;AP2A2;AP2M1;AP1M1
RAC2 GTPase Cycle	24/88	0.0043248	0.0236719	1.99924	10.8827	ITGB1;VAV3;ANKLE2;DOCK4;NCF1;TFRC;ERBIN;BRK1;PIK3R3;PIK3R2;ARHGAP26;ARHGAP35;DEF6;VAV2;PLD2;SAMM50;TAOK3;ARHGDIA;NCKAP1L;ESYT1;LBR;PAK2;VAMP3;PAK4
Activation of BH3-only Proteins	11/30	0.00452164	0.0246767	3.0821	16.6399	YWHAE;MAPK8;TFDP1;TFDP2;AKT3;E2F1;AKT1;SFN;DYNLL1;YWHAG;BBC3
Antiviral Mechanism by IFN-stimulated Genes	38/158	0.00467634	0.0254464	1.69014	9.06799	EIF4A2;NUP188;DHX9;AAAS;IKBKB;TUBA1C;TUBB6;TUBA1B;UBB;SUMO1;PPP2R1A;TUBB3;NUP85;NUP62;KPNA4;PLCG1;KPNA3;RANBP2;HSPA8;SEC13;UBE2I;CHUK;NUP133;MX1;UBE2E1;FANCC;FANCB;TUBB4B;TUBB4A;DNAJC3;TUBB2B;TUBB2A;CDK1;NUP98;EIF4E2;EIF4G3;KPNB1;NUP37
Global Genome Nucleotide Excision Repair (GG-NER)	23/84	0.00488194	0.0264877	2.00989	10.6971	UBE2I;GPS1;ACTL6A;RPA1;LIG3;RAD23A;COPS7A;INO80;RAD23B;ACTB;DDB2;DDB1;POLD3;COPS6;SUMO1;UBB;ERCC3;POLD1;COPS2;POLE2;POLD2;POLE3;NFRKB
Assembly and Cell Surface Presentation of NMDA Receptors	14/43	0.00502886	0.0272056	2.57094	13.6068	ACTN2;CAMK2A;CASK;TUBB4B;TUBB4A;TUBA1C;TUBA1B;TUBB6;TUBB2B;DLG2;TUBB2A;DLG3;TUBB3;NEFL
Proteasome Assembly	16/52	0.0052495	0.0283169	2.36741	12.428	PSMB6;SEM1;PSMB7;PSMD6;PSMB4;PSMD7;PSMB5;PSMD4;PSMC3;PSMB3;PSMC4;PSME3;PSMD3;PSME4;PSME2;PSMG1
Ubiquitin-dependent Degradation of Cyclin D	13/39	0.00540818	0.0290885	2.66239	13.8972	PSMB6;SEM1;PSMB7;PSMB4;PSMD6;PSMB5;PSMD7;CCND1;UBB;PSMC3;PSMB3;PSMC4;PSMD3
Processing of DNA Double-Strand Break Ends	22/80	0.00551032	0.0295525	2.02166	10.5149	PIAS4;BARD1;H2BC9;TIPIN;UBE2I;H2BC3;H2BC4;RPA1;SIRT6;CCNA2;H2BC12;H2BC13;H2BC14;WRN;HERC2;H2BC15;PPP4C;UBB;H2BC21;H2BC11;CDK2;H4C1
RAF MAP Kinase Cascade	58/265	0.0056593	0.0302642	1.49725	7.74743	IRS2;ACTB;ACTG1;PSMD6;PSMD7;FGF8;RASGEF1A;PPP2R1A;PSMD3;FNTB;NEFL;GOLGA7;HRAS;DUSP4;ACTN2;PAQR3;PPP2R5B;IL17RD;SPTB;DUSP7;NRG4;RASA4;RASA1;TLN1;RAF1;SOS1;CAMK2A;PIK3R2;PHB;PSMB6;RAP1B;PSMB7;PSMB4;PSMB5;UBB;PSMB3;ERBB2;NCAM1;BRAP;ICMT;ANGPT1;BRAF;SEM1;PPP5C;DLG2;PSMC3;DLG3;PSMC4;PTPRA;ABHD17A;FGF18;NF1;GRB2;LAMTOR2;CALM1;RGL2;LAMTOR3;PTPN3
FASTK Family Proteins Regulate Processing and Stability of Mitochondrial RNAs	8/19	0.00574407	0.0304038	3.86989	19.967	MT-ND6;MT-ND4;MT-ND5;MT-CO1;MT-RNR2;MT-RNR1;MT-ND2;MT-ND1
Microtubule-dependent Trafficking of Connexons From Golgi to the Plasma Membrane	8/19	0.00574407	0.0304038	3.86989	19.967	TUBA1C;TUBA1B;TUBB2B;TUBB6;TUBB2A;TUBB3;TUBB4B;TUBB4A
N-glycan Trimming in the ER and Calnexin Calreticulin Cycle	12/35	0.00575074	0.0304038	2.77776	14.3289	EDEM3;VCP;GANAB;RNF103;UBB;EDEM2;CANX;DERL1;CALR;UGGT1;RAD23B;ENGASE
Oncogene Induced Senescence	12/35	0.00575074	0.0304038	2.77776	14.3289	TNRC6C;MOV10;TFDP1;UBB;AGO3;TFDP2;CDKN2A;ID1;E2F1;ERF;MDM4;TNRC6A
MAPK1 MAPK3 Signaling	59/271	0.00595724	0.0314063	1.48717	7.61899	IRS2;ACTB;ACTG1;PSMD6;PSMD7;FGF8;RASGEF1A;PPP2R1A;PSMD3;FNTB;NEFL;GOLGA7;HRAS;DUSP4;ACTN2;PAQR3;PPP2R5B;IL17RD;SPTB;DUSP7;NRG4;RASA4;RASA1;TLN1;RAF1;SOS1;CAMK2A;PIK3R2;PHB;PSMB6;RAP1B;PSMB7;PSMB4;PSMB5;UBB;PSMB3;ERBB2;NCAM1;BRAP;ICMT;ANGPT1;BRAF;SEM1;PPP5C;DLG2;PSMC3;DLG3;PSMC4;PTPRA;ABHD17A;FGF18;CDK1;NF1;GRB2;LAMTOR2;CALM1;RGL2;LAMTOR3;PTPN3
Glutamate Binding, Activation of AMPA Receptors and Synaptic Plasticity	11/31	0.00602074	0.0315623	2.92782	14.9686	NSF;PRKCG;GRIP1;EPB41L1;PRKCB;CAMK2A;MYO6;AP2A1;AP2B1;AP2A2;AP2M1
Trafficking of AMPA Receptors	11/31	0.00602074	0.0315623	2.92782	14.9686	NSF;PRKCG;GRIP1;EPB41L1;PRKCB;CAMK2A;MYO6;AP2A1;AP2B1;AP2A2;AP2M1
Gap Junction Degradation	6/12	0.00612356	0.0315677	5.31932	27.1052	MYO6;CLTB;CLTA;ACTB;AP2M1;ACTG1
Josephin Domain DUBs	6/12	0.00612356	0.0315677	5.31932	27.1052	ATXN3;VCP;UBB;RAD23A;JOSD2;RAD23B
SUMOylation of Immune Response Proteins	6/12	0.00612356	0.0315677	5.31932	27.1052	NFKBIA;PIAS4;UBE2I;SUMO1;TOPORS;NFKB2
BBSome-mediated Cargo-Targeting to Cilium	9/23	0.0061089	0.0315677	3.42118	17.4412	CCT3;BBS1;CCT2;SMO;RAB3IP;TCP1;BBS7;MCHR1;CCT5
RHOBTB2 GTPase Cycle	9/23	0.0061089	0.0315677	3.42118	17.4412	CCT2;HSP90AB1;ACTN1;CDC37;MYO6;CCT7;RBMX;ACTG1;SRRM1
Late Phase of HIV Life Cycle	35/145	0.0060672	0.0315677	1.69761	8.66607	GTF2A1;NUP188;GTF2B;VPS4B;FURIN;AAAS;GTF2E2;UBB;NUP85;NUP62;POLR2E;RCC1;ELOB;POLR2G;POLR2H;TAF9B;POLR2J;RANBP2;SEC13;RNGTT;NUP133;VPS37D;VPS37A;SSRP1;GTF2F1;RANGAP1;ERCC3;CHMP2A;NMT1;UBAP1;TAF6;NUP98;CHMP6;PPIA;NUP37
Attenuation Phase	10/27	0.00616552	0.0316962	3.13092	15.9326	HSPA8;CREBBP;HSP90AB1;HSPH1;DNAJB6;UBB;HSBP1;MRPL18;PTGES3;DEDD2
Adipogenesis	28/110	0.00622546	0.0319162	1.82081	9.2481	CEBPA;CEBPB;CHD9;HDAC1;HNRNPU;CCNC;SLC2A4;MED15;MED14;MED13;MTA1;FAM120B;PRDM16;RBBP7;TBL1X;MTA2;PPARGC1B;MED1;WNT10B;CDK19;CREBBP;SMAD4;NCOA3;NR2F2;MED6;GATAD2A;PPARG;PLIN1
Gap-filling DNA Repair Synthesis and Ligation in TC-NER	18/62	0.00626663	0.032039	2.17944	11.0552	RPA1;LIG3;PRPF19;DDB1;POLD3;XAB2;UBB;ERCC3;POLD1;POLE2;UVSSA;POLD2;POLE3;POLR2E;PPIE;POLR2G;POLR2H;POLR2J
Negative Regulation of NOTCH4 Signaling	14/44	0.00631987	0.0321346	2.48509	12.5846	PSMB6;SEM1;PSMB7;PSMB4;PSMD6;PSMB5;PSMD7;UBB;PSMC3;PSMB3;PSMC4;PSMD3;AKT1;SKP1
Stabilization of P53	14/44	0.00631987	0.0321346	2.48509	12.5846	CDKN2A;PSMB6;SEM1;PSMB7;PSMB4;PSMD6;PSMB5;PSMD7;UBB;PSMC3;PSMB3;PSMC4;PSMD3;MDM4
Centrosome Maturation	22/81	0.00645704	0.0326536	1.98728	10.021	YWHAE;OFD1;DYNC1H1;DCTN2;ODF2;PLK1;CCP110;DYNLL1;TUBB4B;TUBB4A;PCM1;PPP2R1A;HAUS7;CENPJ;ALMS1;CDK1;CEP192;TUBGCP3;SFI1;YWHAG;CDK5RAP2;CEP78
Recruitment of Mitotic Centrosome Proteins and Complexes	22/81	0.00645704	0.0326536	1.98728	10.021	YWHAE;OFD1;DYNC1H1;DCTN2;ODF2;PLK1;CCP110;DYNLL1;TUBB4B;TUBB4A;PCM1;PPP2R1A;HAUS7;CENPJ;ALMS1;CDK1;CEP192;TUBGCP3;SFI1;YWHAG;CDK5RAP2;CEP78
Vpu Mediated Degradation of CD4	13/40	0.00687103	0.0346531	2.56363	12.768	PSMB6;SEM1;PSMB7;PSMB4;PSMD6;PSMB5;PSMD7;UBB;PSMC3;PSMB3;PSMC4;PSMD3;SKP1
SUMOylation of Chromatin Organization Proteins	17/58	0.00700964	0.0352566	2.20866	10.956	RANBP2;SUZ12;SEC13;CBX5;PHC1;UBE2I;NUP188;NUP133;HDAC1;SATB2;AAAS;SUMO1;NUP85;NUP62;H4C1;NUP98;NUP37
Calcineurin Activates NFAT	5/9	0.00715734	0.0355195	6.64783	32.8377	FKBP1A;PPP3CA;PPP3CB;CALM1;PPIA
Lipophagy	5/9	0.00715734	0.0355195	6.64783	32.8377	HSPA8;PRKAA2;PRKAG1;PLIN3;PRKAB1
Malate-aspartate Shuttle	5/9	0.00715734	0.0355195	6.64783	32.8377	MDH1;MDH2;GOT2;SLC25A11;SLC25A22
Dectin-1 Mediated Noncanonical NF-kB Signaling	15/49	0.00712688	0.0355195	2.34954	11.6158	CHUK;NFKB2;PSMB6;SEM1;PSMB7;PSMD6;PSMB4;PSMD7;PSMB5;UBB;PSMC3;PSMB3;PSMC4;PSMD3;SKP1
Mitotic Spindle Checkpoint	28/111	0.00709512	0.0355195	1.79877	8.90093	ANAPC15;ANAPC10;CDC20;PPP2R1A;NUP85;BUB3;RANBP2;DYNC1H1;NUDC;SEC13;NUP133;PLK1;UBE2E1;PPP2R5B;DYNLL1;RANGAP1;CLIP1;DYNC1LI2;CENPF;RPS27;CENPH;UBE2S;CDC16;KIF2C;NUP98;CENPQ;MAD1L1;NUP37
Aberrant Regulation of Mitotic Cell Cycle Due to RB1 Defects	12/36	0.0074046	0.0364549	2.66186	13.0582	FZR1;ANAPC15;TFDP1;CCND1;TFDP2;CCNE1;UBE2S;CDC16;CDK2;E2F1;UBE2E1;ANAPC10
RHO GTPases Activate WASPs and WAVEs	12/36	0.0074046	0.0364549	2.66186	13.0582	ACTR3;ACTR2;ARPC3;ARPC1B;ARPC1A;WIPF3;BRK1;NCKAP1L;GRB2;BAIAP2;ACTB;ACTG1
RNA Polymerase III Transcription Initiation	12/36	0.0074046	0.0364549	2.66186	13.0582	GTF3C1;POU2F1;SNAPC1;POLR3B;POLR3C;SNAPC3;POLR3E;POLR2E;POLR1D;POLR3G;POLR2H;BDP1
Translation of Structural Proteins 9694635	18/63	0.00750129	0.0368335	2.13088	10.4257	SRPK2;UBE2I;PRMT1;RPN1;EDEM2;ZDHHC2;ZDHHC3;PARP8;SRPK1;GANAB;SUMO1;UBB;MGAT5;CANX;STT3A;GOLGA7;ST6GALNAC4;ST3GAL3
FOXO-mediated Transcription of Cell Death Genes	7/16	0.00758159	0.0369354	4.13782	20.201	CREBBP;STK11;NFYA;BCL6;CITED2;FOXO3;BBC3
Signaling by ERBB2 ECD Mutants	7/16	0.00758159	0.0369354	4.13782	20.201	CDC37;ERBB2;ERBIN;GRB2;PLCG1;SOS1;HRAS
VLDLR Internalisation and Degradation	7/16	0.00758159	0.0369354	4.13782	20.201	MYLIP;UBB;CLTA;AP2A1;AP2B1;AP2A2;AP2M1
Somitogenesis	14/45	0.00786256	0.0382042	2.40478	11.6527	HES7;DLL1;PSMB6;SEM1;PSMB7;PSMB4;PSMD6;PSMB5;PSMD7;PSMC3;PSMB3;PSMC4;PSMD3;CTNNB1
Complex I Biogenesis	19/68	0.00791504	0.0383591	2.06581	9.99644	MT-ND6;HSPA9;NDUFA9;NDUFB9;MT-ND4;MT-ND5;NDUFB7;NDUFA6;NDUFB10;NDUFA5;NDUFA10;HSCB;MT-ND2;FOXRED1;MT-ND1;NDUFS8;NDUFS7;NDUFS2;NDUFV1
Reproduction	31/127	0.0079519	0.0384376	1.72212	8.32532	SYNE2;LMNB1;SYNE1;H2AC14;H2BC21;LMNA;H4C1;H2BC9;SUN1;UBE2I;H2AC6;H2AC7;H2AC4;H2BC3;H2BC4;RPA1;MND1;TERF2;H2BC12;H2BC13;STAG1;H2AJ;H2BC14;H2BC15;RAD51;MSH4;H2AC20;CDK2;DMC1;H2BC11;SYCP3
Phosphorylation of the APC C	8/20	0.00826177	0.0397291	3.54719	17.0127	CCNB1;ANAPC15;UBE2S;PLK1;CDC16;UBE2E1;CDK1;ANAPC10
Transport of Connexons to the Plasma Membrane	8/20	0.00826177	0.0397291	3.54719	17.0127	TUBA1C;TUBA1B;TUBB2B;TUBB6;TUBB2A;TUBB3;TUBB4B;TUBB4A
APC C Cdc20 Mediated Degradation of Cyclin B	9/24	0.00842121	0.0403028	3.19291	15.2525	CDC20;CCNB1;ANAPC15;UBB;UBE2S;CDC16;UBE2E1;CDK1;ANAPC10
Regulation of RUNX2 Expression and Activity	17/59	0.00842439	0.0403028	2.15595	10.2981	NR3C1;ESR1;PSMB6;SEM1;PSMB7;PSMD6;PSMB4;PSMD7;PSMB5;UBB;PSMC3;PSMB3;PSMC4;PSMD3;STUB1;PPARGC1B;SKP1
PIP3 Activates AKT Signaling	60/281	0.00855	0.0407989	1.45047	6.90687	PRR5;ATF2;PTEN;IRS2;PSMD6;PSMD7;FGF8;PPP2R1A;AKT3;PSMD3;AKT1;PIP4K2B;CHUK;CSNK2A2;PPP2R5B;RRAGA;NRG4;TRIB3;PPARG;HDAC1;PIK3R3;PIK3R2;FOXO3;PSMB6;PSMB7;PSMB4;PSMB5;MTA1;UBB;TNKS2;PSMB3;ERBB2;PIP5K1B;RICTOR;SLC38A9;RBBP7;MTA2;SUZ12;PHC1;INSR;ESR1;GATAD2A;SEM1;TNRC6C;MOV10;AGO3;PSMC3;PSMC4;FGF18;SNAI1;SNAI2;GRB2;STRN;LAMTOR2;STUB1;LAMTOR4;LAMTOR3;MYD88;TNRC6A;OTUD3
RNA Polymerase III Abortive And Retractive Initiation	13/41	0.00863039	0.0409723	2.47192	11.7477	GTF3C1;POU2F1;SNAPC1;POLR3B;POLR3C;SNAPC3;NFIC;POLR3E;POLR2E;POLR1D;POLR3G;POLR2H;BDP1
RNA Polymerase III Transcription	13/41	0.00863039	0.0409723	2.47192	11.7477	GTF3C1;POU2F1;SNAPC1;POLR3B;POLR3C;SNAPC3;NFIC;POLR3E;POLR2E;POLR1D;POLR3G;POLR2H;BDP1
Signaling by ERBB2	15/50	0.00872088	0.0412966	2.28227	10.8226	USP8;ERBIN;MEMO1;PTPN12;UBB;NRG4;CDC37;AKT3;ERBB2;AKT1;GRB2;STUB1;PLCG1;SOS1;HRAS
RHOH GTPase Cycle	12/37	0.00940955	0.0444446	2.55524	11.9228	VCP;TUBA1B;ROCK1;TFRC;ROCK2;RALGAPA1;ARHGDIA;STOM;MTR;PAK2;PAK4;VAMP3
Regulation of RAS by GAPs	16/55	0.0094501	0.0445231	2.18491	10.1855	PSMB6;SEM1;PSMB7;PSMD6;PSMB4;PSMD7;PSMB5;UBB;PSMC3;RASA4;PSMB3;PSMC4;RASA1;PSMD3;NF1;HRAS
Metabolism of Polyamines	14/46	0.00968898	0.0455333	2.3295	10.8013	ODC1;AZIN1;SRM;PSMB6;SEM1;PSMB7;PSMB4;PSMD6;PSMB5;PSMD7;PSMC3;PSMB3;PSMC4;PSMD3
Mitotic Telophase Cytokinesis	6/13	0.00986233	0.0462312	4.55914	21.0588	NIPBL;STAG1;PLK1;KIF23;PDS5B;PDS5A
Asymmetric Localization of PCP Proteins	15/51	0.0105848	0.0490006	2.21874	10.0916	FZD3;SCRIB;PSMB6;SEM1;PSMB7;PSMD6;PSMB4;PSMD7;PSMB5;VANGL2;UBB;PSMC3;PSMB3;PSMC4;PSMD3
EPH-ephrin Mediated Repulsion of Cells	15/51	0.0105848	0.0490006	2.21874	10.0916	EPHA5;PSENEN;VAV3;EPHA8;CLTB;CLTA;ADAM10;AP2A1;AP2B1;AP2A2;ACTB;ACTG1;VAV2;EFNA1;AP2M1
Formation of TC-NER Pre-Incision Complex	15/51	0.0105848	0.0490006	2.21874	10.0916	GPS1;COPS7A;PRPF19;DDB1;XAB2;COPS6;UBB;ERCC3;COPS2;UVSSA;POLR2E;PPIE;POLR2G;POLR2H;POLR2J
Gap Junction Trafficking and Regulation	15/51	0.0105848	0.0490006	2.21874	10.0916	CLTB;CLTA;TUBB4B;TUBB4A;ACTB;ACTG1;TJP1;TUBA1C;TUBA1B;TUBB6;TUBB2B;TUBB2A;TUBB3;MYO6;AP2M1
Mitochondrial Protein Import	18/65	0.0105572	0.0490006	2.03996	9.28375	HSPA9;IDH3G;TIMM9;PAM16;TIMM13;TIMM22;TIMM44;HSCB;HSPD1;CS;TIMM10B;COQ2;SAMM50;TIMM17B;VDAC1;CYC1;ACO2;SLC25A4
FBXL7 Down-Regulates AURKA During Mitotic Entry and in Early Mitosis	13/42	0.0107244	0.0490374	2.38654	10.8235	PSMB6;SEM1;PSMB7;PSMB4;PSMD6;PSMB5;PSMD7;UBB;PSMC3;PSMB3;PSMC4;PSMD3;SKP1
NS1 Mediated Effects on Host Pathways	13/42	0.0107244	0.0490374	2.38654	10.8235	RANBP2;CPSF4;SEC13;NUP188;NUP133;AAAS;NUP85;NUP62;KPNA4;NUP98;KPNA3;KPNB1;NUP37
RND1 GTPase Cycle	13/42	0.0107244	0.0490374	2.38654	10.8235	ANKRD26;TFRC;DST;PIK3R2;ARHGAP5;ARHGAP35;RND1;CCDC88A;FAM135A;VANGL2;PLXNA1;WDR6;RBMX
RND3 GTPase Cycle	13/42	0.0107244	0.0490374	2.38654	10.8235	ANKRD26;ROCK1;DST;PIK3R2;SCRIB;SEMA4F;ARHGAP5;ARHGAP35;CKAP4;CCDC88A;VANGL2;WDR6;RBMX
Vif-mediated Degradation of APOBEC3G	13/42	0.0107244	0.0490374	2.38654	10.8235	PSMB6;SEM1;PSMB7;PSMB4;PSMD6;PSMB5;PSMD7;UBB;PSMC3;PSMB3;PSMC4;PSMD3;ELOB
Downregulation of ERBB2 Signaling	10/29	0.0108395	0.0492008	2.80102	12.6734	USP8;UBB;NRG4;CDC37;AKT3;ERBB2;ERBIN;AKT1;STUB1;PTPN12
Energy Dependent Regulation of mTOR by LKB1-AMPK	10/29	0.0108395	0.0492008	2.80102	12.6734	PPM1A;STK11;RRAGA;PRKAA2;PRKAG1;SLC38A9;LAMTOR2;LAMTOR4;PRKAB1;LAMTOR3
The Role of Nef in HIV-1 Replication and Disease Pathogenesis	10/29	0.0108395	0.0492008	2.80102	12.6734	ARF1;AP1G1;AP1B1;AP1S1;AP2A1;AP2B1;AP2A2;PAK2;AP2M1;AP1M1
Regulation of MITF-M-dependent Genes Involved in Cell Cycle and Proliferation	7/17	0.01115	0.0503645	3.72381	16.7434	CCNB1;CCND1;CDKN2A;HDAC1;PLK1;CDK2;CTNNB1
Removal of the Flap Intermediate From the C-strand	7/17	0.01115	0.0503645	3.72381	16.7434	POLD3;FEN1;WRN;POLD1;POLD2;RPA1;TERF2
Cyclin A B1 B2 Associated Events During G2 M Transition	9/25	0.011341	0.0506129	2.99318	13.4074	CCNA2;CCNB1;PPP2R1A;PLK1;CDK2;CDK1;PPP2R2A;FOXM1;LCMT1
Defective Intrinsic Pathway for Apoptosis	9/25	0.011341	0.0506129	2.99318	13.4074	YWHAE;GOLGA2;APP;CDK5;CDKN2A;C1QBP;LMNA;FOXO3;LMNB1
Mitochondrial RNA Degradation	9/25	0.011341	0.0506129	2.99318	13.4074	MT-ND6;MT-ND4;MT-ND5;MT-CO1;MT-RNR2;MT-RNR1;MT-ND2;REXO2;MT-ND1
Golgi Associated Vesicle Biogenesis	16/56	0.0113288	0.0506129	2.13016	9.54399	HSPA8;ARF1;SNAPIN;TFRC;AP4E1;AP1B1;CLTA;AP3B1;PUM1;CLINT1;BLOC1S6;AP1G1;FTH1;AP1S1;ACBD3;AP1M1
Extra-nuclear Estrogen Signaling	20/75	0.0112678	0.0506129	1.93724	8.69008	HSBP1;PRMT1;NOS3;PIK3R3;PIK3R2;ZDHHC21;FOXO3;ESR1;IGF1R;GNAI2;GNG3;GNG2;CCND1;AKT3;GNB1;AKT1;STRN;GNB5;CALM1;HRAS
Post NMDA Receptor Activation Events	21/80	0.011501	0.0512041	1.89634	8.46779	PRKAA2;ACTN2;CAMK2A;PRKAG1;TUBB4B;PRKAB1;TUBB4A;TUBA1C;RPS6KA6;TUBA1B;TUBB6;TUBB2B;TUBB2A;DLG2;DLG3;TUBB3;PRKAR1A;PRKAR2A;NEFL;CALM1;HRAS
Signaling by NTRK1 (TRKA)	28/115	0.0116353	0.0516785	1.71565	7.64103	ATF2;RALA;CLTA;IRS2;PIK3R2;AP2A1;AP2A2;PPP2R1A;PLCG1;HRAS;AP2M1;DUSP4;JUND;DUSP3;TCF12;BRAF;AP2B1;DUSP7;MAPKAPK3;CDK5;ID1;RAPGEF1;ID3;FOSB;GRB2;SOS1;DNAL4;CDK5R2
Interactions of Rev With Host Cellular Proteins	12/38	0.0118115	0.0521801	2.45681	10.905	RANBP2;SEC13;NUP188;NUP133;NUP85;NUP62;RCC1;NUP98;AAAS;RANGAP1;KPNB1;NUP37
Cyclin D Associated Events in G1	14/47	0.0118324	0.0521801	2.25877	10.022	CDKN2A;PPP2R2A;RBL1;TFDP1;CCND1;UBB;TFDP2;PPP2R1A;CCNE1;CDK2;E2F1;E2F4;E2F5;SKP1
G1 Phase	14/47	0.0118324	0.0521801	2.25877	10.022	CDKN2A;PPP2R2A;RBL1;TFDP1;CCND1;UBB;TFDP2;PPP2R1A;CCNE1;CDK2;E2F1;E2F4;E2F5;SKP1
Regulation of PTEN Gene Transcription	17/61	0.0119351	0.0525086	2.0577	9.11208	SUZ12;ATF2;PHC1;HDAC1;PTEN;GATAD2A;RRAGA;MTA1;SNAI1;SNAI2;PPARG;SLC38A9;LAMTOR2;RBBP7;MTA2;LAMTOR4;LAMTOR3
Nef Mediated CD4 Down-regulation	5/10	0.012461	0.0546932	5.31795	23.32	ARF1;AP2A1;AP2B1;AP2A2;AP2M1
Transcriptional Regulation by E2F6	11/34	0.0129204	0.0565762	2.54548	11.0701	SUZ12;PCGF6;CBX5;PHC1;RAD51;TFDP1;TFDP2;MAX;EHMT2;E2F1;RBBP7
Aggrephagy	13/43	0.0131926	0.0574973	2.30686	9.98431	DYNC1H1;VCP;DYNLL1;TUBB4B;TUBB4A;TUBA1C;TUBA1B;TUBB6;DYNC1LI2;TUBB2B;TUBB2A;UBB;TUBB3
Hh Mutants Are Degraded by ERAD	13/43	0.0131926	0.0574973	2.30686	9.98431	VCP;PSMB6;SEM1;PSMB7;PSMB4;PSMD6;PSMB5;PSMD7;UBB;PSMC3;PSMB3;PSMC4;PSMD3
RNA Polymerase II Transcribes snRNA Genes	21/81	0.0132664	0.0576839	1.86463	8.0599	GTF2A1;POU2F1;ICE1;GTF2B;SRRT;PHAX;RPRD2;GTF2F1;POU2F2;GTF2E2;SNAPC1;PCF11;SNAPC3;POLR2E;NABP1;POLR2G;INTS7;TAF6;POLR2H;RPRD1A;POLR2J
Mitochondrial Translation Elongation	23/91	0.0134494	0.0582079	1.80224	7.76551	GADD45GIP1;MRPS15;MRPL18;MRPS23;MRPL38;MRPL16;MRPS31;MRPS2;MRPL58;MRPS30;MRPL43;MRPS5;MRPS18C;TUFM;MRPL22;MRPL4;MRPL3;MRPL20;MRPS9;MT-RNR2;MT-RNR1;RPS12;DAP3
Mitochondrial Translation Termination	23/91	0.0134494	0.0582079	1.80224	7.76551	GADD45GIP1;MRPS15;MRPL18;MRPS23;MRPL38;MRPL16;MRPS31;MRPS2;MRPL58;MRPS30;MRPL43;MRPS5;MRPS18C;MRPL22;MRPL4;MRPL3;MRPL20;MRPS9;MT-RNR2;MT-RNR1;MRRF;RPS12;DAP3
Recognition of DNA Damage by PCNA-containing Replication Complex	10/30	0.0139984	0.0603035	2.66081	11.3585	POLD3;DDB1;WDR48;UBB;UBE2B;POLD1;POLE2;POLD2;POLE3;RPA1
Synthesis of Active Ubiquitin Roles of E1 and E2 Enzymes	10/30	0.0139984	0.0603035	2.66081	11.3585	CDC34;UBB;UBE2B;UBE2R2;UBE2Q2;UBE2S;UBE2E1;UBA1;UCHL3;UBE2L3
Kinesins	17/62	0.0140765	0.0604996	2.01186	8.57706	KIF23;TUBB4B;TUBB4A;KIF15;TUBA1C;TUBA1B;TUBB6;TUBB2B;TUBB2A;KLC2;KIF3B;TUBB3;KIFC1;KIF26A;KIF13B;KIF2C;KIF1A
DNA Damage Bypass	14/48	0.0143268	0.0611516	2.19221	9.30729	VCP;WDR48;UBE2B;RPA1;POLD3;DDB1;NPLOC4;UBB;POLD1;POLE2;POLD2;POLE3;PCLAF;REV3L
Defective CFTR Causes Cystic Fibrosis	14/48	0.0143268	0.0611516	2.19221	9.30729	VCP;DERL1;PSMB6;SEM1;PSMB7;PSMB4;PSMD6;PSMB5;PSMD7;UBB;PSMC3;PSMB3;PSMC4;PSMD3
Gap Junction Trafficking	14/48	0.0143268	0.0611516	2.19221	9.30729	CLTB;CLTA;TUBB4B;TUBB4A;ACTB;ACTG1;TUBA1C;TUBA1B;TUBB6;TUBB2B;TUBB2A;TUBB3;MYO6;AP2M1
Constitutive Signaling by NOTCH1 t(7;9)(NOTCH1 M1580 K2555) Translocation Mutant	4/7	0.0147125	0.06139	7.0892	29.9098	JAG2;JAG1;ADAM10;DLL1
DEx H-box Helicases Activate Type I IFN and Inflammatory Cytokines Production	4/7	0.0147125	0.06139	7.0892	29.9098	DHX9;DHX36;MYD88;NFKB2
IkBA Variant Leads to EDA-ID	4/7	0.0147125	0.06139	7.0892	29.9098	IKBKB;NFKBIA;CHUK;NFKB2
SOS-mediated Signalling	4/7	0.0147125	0.06139	7.0892	29.9098	GRB2;IRS2;SOS1;HRAS
Signaling by NOTCH1 t(7;9)(NOTCH1 M1580 K2555) Translocation Mutant	4/7	0.0147125	0.06139	7.0892	29.9098	JAG2;JAG1;ADAM10;DLL1
Autodegradation of the E3 Ubiquitin Ligase COP1	12/39	0.0146575	0.06139	2.36568	9.98979	PSMB6;SEM1;PSMB7;PSMB4;PSMD6;PSMB5;PSMD7;UBB;PSMC3;PSMB3;PSMC4;PSMD3
SUMOylation of Ubiquitinylation Proteins	12/39	0.0146575	0.06139	2.36568	9.98979	PIAS4;RANBP2;SEC13;UBE2I;NUP188;SUMO1;NUP133;NUP85;NUP62;NUP98;AAAS;NUP37
Ubiquitin Mediated Degradation of Phosphorylated Cdc25A	12/39	0.0146575	0.06139	2.36568	9.98979	PSMB6;SEM1;PSMB7;PSMB4;PSMD6;PSMB5;PSMD7;UBB;PSMC3;PSMB3;PSMC4;PSMD3
p53-Independent DNA Damage Response	12/39	0.0146575	0.06139	2.36568	9.98979	PSMB6;SEM1;PSMB7;PSMB4;PSMD6;PSMB5;PSMD7;UBB;PSMC3;PSMB3;PSMC4;PSMD3
p53-Independent G1 S DNA Damage Checkpoint	12/39	0.0146575	0.06139	2.36568	9.98979	PSMB6;SEM1;PSMB7;PSMB4;PSMD6;PSMB5;PSMD7;UBB;PSMC3;PSMB3;PSMC4;PSMD3
Signaling by NOTCH4	19/72	0.0148629	0.0617407	1.90945	8.03664	PSENEN;CREBBP;JAG1;ADAM10;PSMB6;SEM1;PSMB7;PSMD6;PSMB4;PSMD7;PSMB5;UBB;PSMC3;PSMB3;PSMC4;PSMD3;AKT1;MAML3;SKP1
trans-Golgi Network Vesicle Budding	19/72	0.0148629	0.0617407	1.90945	8.03664	APP;HSPA8;ARF1;SNAPIN;TFRC;AP4E1;CLTB;AP1B1;CLTA;AP3B1;PUM1;CLINT1;BLOC1S6;AP1G1;FTH1;CHMP2A;AP1S1;ACBD3;AP1M1
Retrograde Neurotrophin Signalling	6/14	0.0149764	0.0619357	3.98901	16.759	CLTA;AP2A1;AP2B1;AP2A2;DNAL4;AP2M1
Signaling by ERBB2 in Cancer	9/26	0.0149555	0.0619357	2.81694	11.8387	NRG4;CDC37;ERBB2;ERBIN;GRB2;PLCG1;PTPN12;SOS1;HRAS
G2 M DNA Damage Checkpoint	20/77	0.0150954	0.0621516	1.86904	7.83758	YWHAE;PIAS4;BARD1;H2BC9;H2BC3;H2BC4;RPA1;H2BC12;H2BC13;H2BC14;CCNB1;WRN;HERC2;H2BC15;H2BC21;H2BC11;CDK1;SFN;H4C1;YWHAG
SUMOylation of DNA Damage Response and Repair Proteins	20/77	0.0150954	0.0621516	1.86904	7.83758	PIAS4;RANBP2;SEC13;PHC1;UBE2I;NUP188;NUP133;CDKN2A;RPA1;SMC5;SMC6;AAAS;WRN;STAG1;HERC2;SUMO1;NUP85;NUP62;NUP98;NUP37
Mitochondrial Translation	24/97	0.0152637	0.0627058	1.75182	7.3266	GADD45GIP1;MRPS15;MRPL18;MRPS23;MRPL16;MRPL38;MRPS31;MRPS2;MRPL58;MRPS30;MRPL43;MRPS5;MRPS18C;TUFM;MRPL22;MRPL4;MRPL20;MRPL3;MRPS9;MT-RNR2;MT-RNR1;MRRF;RPS12;DAP3
Signaling by ERBB2 TMD JMD Mutants	8/22	0.0156394	0.0641078	3.04009	12.6406	NRG4;CDC37;ERBB2;ERBIN;GRB2;PLCG1;SOS1;HRAS
Cell-extracellular Matrix Interactions	7/18	0.0157922	0.0643093	3.38508	14.0421	ITGB1;ACTN1;ILK;FLNC;ACTB;FERMT2;ACTG1
Mitochondrial Unfolded Protein Response (UPRmt)	7/18	0.0157922	0.0643093	3.38508	14.0421	HSPA9;DNAJA1;LONP1;AKT1;FOXO3;ESR1;HSPD1
RNA Polymerase III Chain Elongation	7/18	0.0157922	0.0643093	3.38508	14.0421	POLR3B;POLR3C;POLR3E;POLR1D;POLR2E;POLR3G;POLR2H
Orc1 Removal From Chromatin	16/58	0.0159576	0.0648408	2.02848	8.3935	CCNA2;PSMB6;SEM1;PSMB7;PSMD6;PSMB4;PSMD7;PSMB5;UBB;PSMC3;PSMB3;PSMC4;PSMD3;CDK2;MCM5;SKP1
SUMOylation of Transcription Cofactors	13/44	0.0160746	0.0651741	2.23231	9.22057	DDX17;PIAS4;DDX5;CREBBP;DAXX;PHC1;UBE2I;UHRF2;CTBP1;TOPORS;SUMO1;TRIM28;NRIP1
Lysosome Vesicle Biogenesis	11/35	0.0162065	0.0654237	2.43927	10.0555	APP;HSPA8;ARF1;AP1G1;AP4E1;CLTB;AP1B1;CHMP2A;CLTA;AP1S1;AP1M1
Nuclear Import of Rev Protein	11/35	0.0162065	0.0654237	2.43927	10.0555	RANBP2;SEC13;NUP188;NUP133;NUP85;NUP62;RCC1;NUP98;AAAS;KPNB1;NUP37
Dual Incision in TC-NER	17/63	0.0165064	0.0664902	1.96801	8.0767	RPA1;PRPF19;DDB1;POLD3;XAB2;UBB;ERCC3;POLD1;POLE2;UVSSA;POLD2;POLE3;POLR2E;PPIE;POLR2G;POLR2H;POLR2J
Pyruvate Metabolism	14/49	0.0172067	0.0690123	2.12945	8.65078	PDHX;ARMC8;PDP1;MKLN1;LDHA;MAEA;PKM;RMND5A;GID4;PDP2;UBB;GID8;PGAM5;VDAC1
Viral Messenger RNA Synthesis	14/49	0.0172067	0.0690123	2.12945	8.65078	RANBP2;SEC13;NUP188;NUP133;GTF2F1;AAAS;NUP85;NUP62;POLR2E;POLR2G;NUP98;POLR2H;POLR2J;NUP37
Signaling by ALK Fusions and Activated Point Mutants	23/93	0.0173775	0.0693982	1.75054	7.09418	RANBP2;CEBPB;HDAC1;RPS6;MSN;PIK3R2;FOXM1;EML4;TNRC6C;MOV10;CCNB1;MAPK8;UBB;AGO3;PRKAR1A;MYH9;BIRC6;GRB2;PTPN6;STRN;PLCG1;SKP1;MCL1
Signaling by ALK in Cancer	23/93	0.0173775	0.0693982	1.75054	7.09418	RANBP2;CEBPB;HDAC1;RPS6;MSN;PIK3R2;FOXM1;EML4;TNRC6C;MOV10;CCNB1;MAPK8;UBB;AGO3;PRKAR1A;MYH9;BIRC6;GRB2;PTPN6;STRN;PLCG1;SKP1;MCL1
Sealing of the Nuclear Envelope (NE) by ESCRT-III	10/31	0.0177973	0.0704699	2.53395	10.2086	TUBA1C;TUBA1B;TUBB6;TUBB2B;TUBB2A;TUBB3;CHMP2A;TUBB4B;CHMP6;TUBB4A
Transcriptional Regulation of Brown and Beige Adipocyte Differentiation	10/31	0.0177973	0.0704699	2.53395	10.2086	SMAD4;MTA1;HDAC1;PRDM16;HNRNPU;PPARG;RBBP7;MTA2;PPARGC1B;GATAD2A
Transcriptional Regulation of Brown and Beige Adipocyte Differentiation by EBF2	10/31	0.0177973	0.0704699	2.53395	10.2086	SMAD4;MTA1;HDAC1;PRDM16;HNRNPU;PPARG;RBBP7;MTA2;PPARGC1B;GATAD2A
Turbulent Flow Shear Stress Activates Signaling by PIEZO1 and Integrins in Endothelial Cells	10/31	0.0177973	0.0704699	2.53395	10.2086	ITGB1;IKBKB;NFKBIA;CHUK;PPP2R1A;GNA11;PDE4D;PIEZO1;PPP2R2A;ITGAV
Neutrophil Degranulation	93/478	0.0186923	0.0738563	1.2915	5.13973	PYGB;SNAP25;HSP90AB1;DDX3X;HEXB;GDI2;ITGAL;AP2A2;PSMD6;PSMD7;ACTR1B;FTH1;PSMD3;CPNE1;COTL1;ITGAV;CPNE3;SNAP29;GOLGA7;PGM1;CTSB;ACTR2;CCT2;HGSNAT;CHRNB4;DBNL;PGAM1;COMMD3;ADAM10;ATP11B;ARMC8;KCNAB2;MIF;AMPD3;DYNLL1;CKAP4;DNAJC3;RAP2C;EEF1A1;PKM;CRISPLD2;DNAJC5;PPIE;PLEKHO2;ALDOA;ATP6V0C;PPIA;PAFAH1B2;ARL8A;KPNB1;CD63;VCP;PDXK;CANT1;ROCK1;BRI3;MVP;CFP;RAP1B;CNN2;PSMB7;CYB5R3;PRDX4;RAB24;STOM;NCKAP1…
Formation of Paraxial Mesoderm	16/59	0.0187607	0.0739694	1.98119	7.87721	HES7;CREBBP;DLL1;PSMB6;SEM1;PSMB7;PSMD6;PSMB4;PSMD7;PSMB5;PSMC3;PSMB3;PSMC4;PSMD3;CTNNB1;MAML3
RNA Polymerase III Transcription Initiation From Type 2 Promoter	9/27	0.0193506	0.076134	2.66029	10.4949	GTF3C1;POLR3B;POLR3C;POLR3E;POLR2E;POLR1D;POLR3G;POLR2H;BDP1
Regulation of RUNX3 Expression and Activity	13/45	0.0194108	0.0762099	2.16242	8.52409	CDKN2A;PSMB6;SEM1;PSMB7;PSMB4;PSMD6;PSMB5;PSMD7;UBB;PSMC3;PSMB3;PSMC4;PSMD3
Amplification of Signal From Unattached Kinetochores via a MAD2 Inhibitory Signal	23/94	0.0196532	0.0765158	1.72578	6.78147	RANBP2;DYNC1H1;NUDC;SEC13;NUP133;PLK1;PPP2R5B;DYNLL1;RANGAP1;CDC20;CLIP1;DYNC1LI2;CENPF;RPS27;CENPH;PPP2R1A;NUP85;KIF2C;NUP98;BUB3;CENPQ;MAD1L1;NUP37
Amplification of Signal From the Kinetochores	23/94	0.0196532	0.0765158	1.72578	6.78147	RANBP2;DYNC1H1;NUDC;SEC13;NUP133;PLK1;PPP2R5B;DYNLL1;RANGAP1;CDC20;CLIP1;DYNC1LI2;CENPF;RPS27;CENPH;PPP2R1A;NUP85;KIF2C;NUP98;BUB3;CENPQ;MAD1L1;NUP37
MITF-M-dependent Gene Expression	23/94	0.0196532	0.0765158	1.72578	6.78147	ATP6V1A;SMARCB1;HDAC1;CDKN2A;ACTL6A;PLK1;MYO5A;ARID1A;ACTB;USF1;TNRC6C;MOV10;CCNB1;CCND1;AGO3;BCL7B;CDK2;ATP6V1B2;DPF3;CTNNB1;ATP6V0C;ATP6V1C1;TNRC6A
RAC3 GTPase Cycle	23/94	0.0196532	0.0765158	1.72578	6.78147	ITGB1;JAG1;NCF1;TFRC;ERBIN;BRK1;PIK3R2;ARHGAP5;ARHGAP26;BAIAP2;ARHGAP35;VAV2;TAOK3;RAPGEF1;ABL2;NCKAP1L;ESYT1;SRGAP2;LBR;PAK2;FERMT2;VAMP3;PAK4
Formation of Annular Gap Junctions	5/11	0.0199014	0.0765533	4.43136	17.3575	CLTB;CLTA;ACTB;AP2M1;ACTG1
SLBP Dependent Processing of Replication-Dependent Histone Pre-mRNAs	5/11	0.0199014	0.0765533	4.43136	17.3575	SLBP;LSM11;SNRPG;SNRPE;SNRPB
Type I Hemidesmosome Assembly	5/11	0.0199014	0.0765533	4.43136	17.3575	COL17A1;CD151;DST;ITGA6;PLEC
RHOC GTPase Cycle	19/74	0.0197845	0.0765533	1.83979	7.21724	ACBD5;TFRC;ROCK1;ARHGEF25;ROCK2;ERBIN;ARHGEF10L;ARHGAP5;ARHGAP26;ARHGAP35;CIT;VAV2;ARHGDIA;C1QBP;STOM;PKN1;ARHGEF40;LBR;VAMP3
RHOG GTPase Cycle	19/74	0.0197845	0.0765533	1.83979	7.21724	ITGB1;VAV3;DOCK5;ANKLE2;DOCK4;TFRC;NDUFA5;SHMT2;ERBIN;ARHGAP5;ARHGAP35;VAV2;LETM1;ARHGDIA;ESYT1;LBR;PAK2;VAMP3;PAK4
tRNA Processing	33/146	0.0199096	0.0765533	1.55684	6.09744	MT-ND6;MT-ND4;MT-ND5;NUP188;MT-CO1;DDX1;RTCB;MT-ND2;AAAS;MTO1;ALKBH8;MT-ND1;THG1L;NUP85;NUP62;PUS3;RANBP2;CPSF4;SEC13;CPSF1;NUP133;CDKAL1;TRNT1;CTU1;MT-RNR2;MT-RNR1;TRMT5;TRMT6;TRMT13;FAM98B;NUP98;TRMT11;NUP37
Rev-mediated Nuclear Export of HIV RNA	11/36	0.0200794	0.0765732	2.34156	9.15095	RANBP2;SEC13;NUP188;NUP133;NUP85;NUP62;RCC1;NUP98;AAAS;RANGAP1;NUP37
SMAD2 SMAD3 SMAD4 Heterotrimer Regulates Transcription	11/36	0.0200794	0.0765732	2.34156	9.15095	SMAD4;RBL1;TFDP1;UBB;TFDP2;HDAC1;CCNC;FURIN;E2F4;E2F5;MEN1
Transport of the SLBP Dependant Mature mRNA	11/36	0.0200794	0.0765732	2.34156	9.15095	RANBP2;SLBP;SEC13;NUP188;NUP133;NUP85;ALYREF;NUP62;NUP98;AAAS;NUP37
HCMV Early Events	44/205	0.0199667	0.0765732	1.45785	5.70557	ITGB1;NUP188;AAAS;H2AC12;TUBA1C;TUBA1B;TUBB6;H2AC14;DBP;TRIM28;NUP85;TUBB3;H2BC21;NUP62;H4C1;TBL1X;RBBP7;H2BC9;RANBP2;SUZ12;DYNC1H1;DAXX;SEC13;H2AC6;NUP133;H2AC7;H2BC3;H2AC4;H2BC4;CBX1;DYNLL1;TUBB4B;TUBB4A;H2BC12;H2BC13;DYNC1LI2;TUBB2B;H2BC14;TUBB2A;H2BC15;H2AC20;H2BC11;NUP98;NUP37
Mitochondrial Calcium Ion Transport	8/23	0.0207224	0.0787026	2.83725	10.9987	LETM1;VDAC2;VDAC1;PHB;PHB2;SLC8B1;PARL;AKAP1
RNA Polymerase III Transcription Termination	8/23	0.0207224	0.0787026	2.83725	10.9987	POLR3B;POLR3C;NFIC;POLR3E;POLR1D;POLR2E;POLR3G;POLR2H
Constitutive Signaling by NOTCH1 HD Domain Mutants	6/15	0.0216726	0.0814802	3.54558	13.5856	JAG2;JAG1;UBB;MIB2;ADAM10;DLL1
Depolymerization of the Nuclear Lamina	6/15	0.0216726	0.0814802	3.54558	13.5856	CCNB1;PRKCB;LMNA;CDK1;LPIN1;LMNB1
Signaling by NOTCH1 HD Domain Mutants in Cancer	6/15	0.0216726	0.0814802	3.54558	13.5856	JAG2;JAG1;UBB;MIB2;ADAM10;DLL1
Processive Synthesis on the C-strand of the Telomere	7/19	0.0216537	0.0814802	3.10281	11.8918	POLD3;FEN1;WRN;POLD1;POLD2;RPA1;TERF2
RHO GTPases Activate ROCKs	7/19	0.0216537	0.0814802	3.10281	11.8918	MYL6;ROCK1;ROCK2;CFL1;MYH9;PPP1R12B;RHOB
RHOB GTPase Cycle	18/70	0.0225677	0.0846745	1.84326	6.98824	TFRC;ROCK1;ARHGEF25;ROCK2;ERBIN;ARHGEF10L;PIK3R2;ARHGAP5;ARHGAP26;MYO9A;ARHGAP35;CIT;RHOB;VAV2;STOM;PKN1;ECT2;VAMP3
Signaling by FGFR2	19/75	0.0226741	0.0847883	1.80683	6.84162	BRAF;GTF2F1;TIAL1;HNRNPM;FGF8;UBB;PPP2R1A;HNRNPH1;FGF18;POLR2E;SPRY2;POLR2G;GRB2;PLCG1;POLR2H;SOS1;HNRNPA1;HRAS;POLR2J
Neddylation	49/234	0.0226892	0.0847883	1.41312	5.34989	UBE2D3;KEAP1;FBXO21;DCAF7;DDA1;PSMD6;PSMD7;PSMD3;WDR5;ELOB;SKP1;COMMD3;UCHL3;COMMD7;DDB2;DDB1;VCP;DCUN1D5;DCUN1D3;GPS1;CUL2;DCUN1D1;COPS7A;NEDD8;RNF7;PSMB6;PSMB7;PSMB4;PSMB5;UBB;PSMB3;NAE1;RBBP7;DCAF13;WDTC1;FEM1B;KLHL2;FBXL15;FBXO31;KLHL9;SEM1;FBXL8;COPS6;NPLOC4;PSMC3;PSMC4;COPS2;FBXL5;NFE2L2
Hh Mutants Abrogate Ligand Secretion	13/46	0.0232406	0.0866749	2.09677	7.88773	VCP;PSMB6;SEM1;PSMB7;PSMB4;PSMD6;PSMB5;PSMD7;UBB;PSMC3;PSMB3;PSMC4;PSMD3
Protein Localization	36/164	0.023924	0.0890451	1.49943	5.59719	APP;TIMM9;UBE2D3;TIMM13;HSD17B4;CROT;HSCB;HSPD1;BAG6;SERP1;SAMM50;UBB;LONP2;TIMM17B;CYC1;GET3;HSPA9;ATAD1;FIS1;PRNP;ACBD5;IDH3G;PAM16;PIPOX;TIMM44;TIMM22;DHRS4;CS;TIMM10B;GNPAT;COQ2;PEX5;ACOT2;VDAC1;ACO2;SLC25A4
Transcriptional Regulation by RUNX2	25/106	0.0240577	0.0893641	1.64432	6.12889	SATB2;NR3C1;PSMB6;PSMB7;PSMD6;CCNB1;PSMB4;PSMD7;PSMB5;CCND1;UBB;PSMB3;AKT3;PSMD3;AKT1;PPARGC1B;SKP1;SMAD4;ESR1;SEM1;PSMC3;PSMC4;HAND2;CDK1;STUB1
Extension of Telomeres	14/51	0.024261	0.0895829	2.0141	7.4902	FEN1;RTEL1;STN1;RPA1;TERF2;CCNA2;POLD3;WRN;DKC1;RUVBL2;POLD1;POLD2;CDK2;GAR1
Neurotransmitter Release Cycle	14/51	0.024261	0.0895829	2.0141	7.4902	SNAP25;HSPA8;SLC32A1;SYT1;SLC1A2;CASK;SYN3;CPLX1;SYN1;GLS;DNAJC5;ARL6IP5;SLC17A7;SLC38A2
Transcriptional Activity of SMAD2 SMAD3 SMAD4 Heterotrimer	14/51	0.024261	0.0895829	2.0141	7.4902	SMAD4;HDAC1;UBE2D3;CCNC;FURIN;SKI;PPM1A;RBL1;TFDP1;TFDP2;UBB;E2F4;E2F5;MEN1
FGFR2 Alternative Splicing	9/28	0.024608	0.0901486	2.52012	9.33625	TIAL1;HNRNPM;HNRNPH1;POLR2E;POLR2G;POLR2H;HNRNPA1;GTF2F1;POLR2J
RNA Polymerase III Transcription Initiation From Type 1 Promoter	9/28	0.024608	0.0901486	2.52012	9.33625	GTF3C1;POLR3B;POLR3C;POLR3E;POLR2E;POLR1D;POLR3G;POLR2H;BDP1
Cross-presentation of Soluble Exogenous Antigens (Endosomes)	11/37	0.0245935	0.0901486	2.25136	8.34192	PSMB6;SEM1;PSMB7;PSMB4;PSMD6;PSMB5;PSMD7;PSMC3;PSMB3;PSMC4;PSMD3
HSF1-dependent Transactivation	11/37	0.0245935	0.0901486	2.25136	8.34192	HSPA8;CREBBP;HSP90AB1;HSPH1;DNAJB6;UBB;HSBP1;MRPL18;PTGES3;CAMK2A;DEDD2
Mitochondrial Translation Initiation	22/91	0.0252459	0.0923039	1.69825	6.24803	GADD45GIP1;MRPS15;MRPL18;MRPS23;MRPL38;MRPL16;MRPS31;MRPS2;MRPL58;MRPS30;MRPL43;MRPS5;MRPS18C;MRPL22;MRPL4;MRPL3;MRPL20;MRPS9;MT-RNR2;MT-RNR1;RPS12;DAP3
Nef Mediated CD8 Down-regulation	4/8	0.0257682	0.0938445	5.31659	19.4514	AP2A1;AP2B1;AP2A2;AP2M1
rRNA Modification in the Mitochondrion	4/8	0.0257682	0.0938445	5.31659	19.4514	MT-RNR2;MT-RNR1;MTERF4;MRM3
ISG15 Antiviral Mechanism	19/76	0.0258751	0.0938667	1.77503	6.48679	EIF4A2;RANBP2;SEC13;NUP188;NUP133;MX1;UBE2E1;AAAS;UBB;NUP85;NUP62;KPNA4;NUP98;PLCG1;EIF4E2;KPNA3;EIF4G3;KPNB1;NUP37
Regulation of mRNA Stability by Proteins That Bind AU-rich Elements	19/76	0.0258751	0.0938667	1.77503	6.48679	HSPA8;HSBP1;PSMB6;SEM1;PSMB7;PSMD6;PSMB4;PSMD7;PSMB5;UBB;PSMC3;PSMB3;PSMC4;KHSRP;PSMD3;HNRNPD;AKT1;PABPC1;EXOSC2
EPHB-mediated Forward Signaling	12/42	0.0263273	0.0953213	2.12873	7.74251	ACTR3;ACTR2;ROCK1;ROCK2;ARPC3;ARPC1B;RASA1;ARPC1A;CFL1;HRAS;ACTB;ACTG1
Glutamate Neurotransmitter Release Cycle	8/24	0.0268729	0.0967322	2.65976	9.61938	SNAP25;SYT1;SLC1A2;ARL6IP5;SLC17A7;CPLX1;SLC38A2;GLS
Sema4D in Semaphorin Signaling	8/24	0.0268729	0.0967322	2.65976	9.61938	MYL6;ROCK1;ROCK2;ERBB2;MYH9;ARHGAP35;RHOB;RND1
mTORC1-mediated Signalling	8/24	0.0268729	0.0967322	2.65976	9.61938	FKBP1A;RRAGA;RPS6KB1;RPS6;LAMTOR2;SLC38A9;LAMTOR4;LAMTOR3
Regulation of TP53 Activity	35/160	0.0269318	0.0967569	1.49256	5.39478	PRR5;PRKAA2;HDAC1;EHMT2;PRKAG1;STK11;WRN;UBB;PPP2R1A;AKT3;AKT1;PIP4K2B;RICTOR;RBBP7;MTA2;TAF9B;BANP;BARD1;PLK3;DAXX;CDKN2A;CSNK2A2;RPA1;SSRP1;HIPK1;PRKAB1;GATAD2A;CCNA2;CDK5;KAT6A;CDK2;CCNG1;CDK1;MDM4;TAF6
Interleukin-1 Signaling	24/102	0.0273668	0.0981301	1.63904	5.89795	LRRC14;APP;CHUK;IRAK3;NFKB2;NFKBIA;SEM1;IKBKB;PSMB6;PSMB7;PSMD6;PSMB4;PSMD7;PSMB5;UBB;PSMC3;PSMB3;PSMC4;TOLLIP;PSMD3;TAB3;TAB2;MYD88;SKP1
Degradation of GLI1 by the Proteasome	13/47	0.0276026	0.0982188	2.03498	7.30525	PSMB6;SEM1;PSMB7;PSMB4;PSMD6;PSMB5;PSMD7;UBB;PSMC3;PSMB3;PSMC4;PSMD3;SKP1
Degradation of GLI2 by the Proteasome	13/47	0.0276026	0.0982188	2.03498	7.30525	PSMB6;SEM1;PSMB7;PSMB4;PSMD6;PSMB5;PSMD7;UBB;PSMC3;PSMB3;PSMC4;PSMD3;SKP1
GLI3 Is Processed to GLI3R by the Proteasome	13/47	0.0276026	0.0982188	2.03498	7.30525	PSMB6;SEM1;PSMB7;PSMB4;PSMD6;PSMB5;PSMD7;UBB;PSMC3;PSMB3;PSMC4;PSMD3;SKP1
SUMOylation of RNA Binding Proteins	13/47	0.0276026	0.0982188	2.03498	7.30525	RANBP2;SEC13;PHC1;UBE2I;NUP188;NUP133;AAAS;HNRNPK;SUMO1;NUP85;NUP62;NUP98;NUP37
CDC42 GTPase Cycle	34/155	0.027815	0.0987857	1.49773	5.36512	DOCK6;STEAP3;FAM13B;TFRC;ARHGEF25;WIPF3;DOCK7;PIK3R2;ARHGAP5;ARHGAP35;GNA13;FGD4;ARHGDIA;STOM;ECT2;SRGAP2;LBR;PAK2;PAK4;VAV3;PLEKHG4;RALBP1;SCRIB;KCTD3;CDC42BPB;ARHGAP26;GMIP;BAIAP2;CDC42BPA;DEF6;VAV2;ARHGAP10;WDR81;VAMP3
Muscle Contraction	43/204	0.0281544	0.0998007	1.42426	5.08468	RYR1;TRIM72;AHCYL1;CAMK2A;ATP2A2;ATP1A3;ATP2A1;CACNA1C;ATP1A1;ACTG2;SLC8A1;CACNA1H;CACNA1G;TTN;ALDH2;SCN9A;ANXA6;SCN5A;NKX2-5;SCN3A;PAK2;SCN1B;KCNJ4;ACTN2;KCNJ12;TPM2;ATP2B1;HIPK1;MYL4;MYL6;FGF14;STIM1;TNNT2;SCN8A;MYL3;FXYD6;SCN4A;TLN1;CALM1;SCN2A;FGF12;MYH6;KCNK3
Hedgehog Ligand Biogenesis	14/52	0.0285028	0.100844	1.96098	6.97669	VCP;PSMB6;SEM1;PSMB7;PSMD6;PSMB4;PSMD7;PSMB5;UBB;PSMC3;PSMB3;PSMC4;PSMD3;P4HB
Conversion From APC C Cdc20 to APC C Cdh1 in Late Anaphase	7/20	0.0288647	0.101162	2.86396	10.1531	CDC20;FZR1;ANAPC15;UBE2S;CDC16;UBE2E1;ANAPC10
Maturation of TCA Enzymes and Regulation of TCA Cycle	7/20	0.0288647	0.101162	2.86396	10.1531	CS;IDH2;SDHC;SDHD;ACO2;SDHA;ACAT1
Ras Activation Upon Ca2+ Influx Through NMDA Receptor	7/20	0.0288647	0.101162	2.86396	10.1531	DLG2;DLG3;ACTN2;CAMK2A;NEFL;CALM1;HRAS
Sema4D Induced Cell Migration and Growth-Cone Collapse	7/20	0.0288647	0.101162	2.86396	10.1531	MYL6;ROCK1;ROCK2;ERBB2;MYH9;RHOB;RND1
Signaling by NTRKs	30/134	0.0287604	0.101162	1.53714	5.45495	ATF2;RALA;PTPRS;CLTA;IRS2;PIK3R2;AP2A1;FURIN;AP2A2;PPP2R1A;PLCG1;HRAS;AP2M1;DUSP4;JUND;DUSP3;TCF12;BRAF;AP2B1;DUSP7;MAPKAPK3;CDK5;ID1;RAPGEF1;ID3;FOSB;GRB2;SOS1;DNAL4;CDK5R2
Oncogenic MAPK Signaling	20/82	0.0291418	0.101942	1.7178	6.07342	BRAP;FAM114A2;CAMK2A;AP3B1;BRAF;PHB;TENT4A;TRAK1;ACTB;SND1;ACTG1;DUSP7;RAP1B;FAM131B;LMNA;NF1;RAF1;TLN1;CALM1;HRAS
Reduction of Cytosolic Ca++ Levels	5/12	0.0297427	0.103277	3.79809	13.3509	ATP2A2;ATP2A1;ATP2B1;CALM1;SLC8A1
Regulation of Localization of FOXO Transcription Factors	5/12	0.0297427	0.103277	3.79809	13.3509	AKT3;AKT1;SFN;FOXO3;YWHAG
Cooperation of PDCL (PhLP1) and TRiC CCT in G-protein Beta Folding	11/38	0.029801	0.103277	2.16785	7.61612	CCT3;CCT2;GNG3;GNG2;GNA11;CSNK2A2;GNB1;TCP1;GNB5;CCT7;CCT5
Maturation of Spike Protein 9694548	11/38	0.029801	0.103277	2.16785	7.61612	GANAB;MGAT5;RPN1;EDEM2;CANX;STT3A;ZDHHC2;GOLGA7;ST6GALNAC4;ZDHHC3;ST3GAL3
Integration of Energy Metabolism	25/108	0.0297978	0.103277	1.60451	5.63716	SNAP25;AHCYL1;PRKAA2;ADCY4;CACNA1A;CACNA1C;ADIPOR2;ADCY5;GNAI2;STK11;GNG3;GNG2;PPP2R1A;PRKAR2A;GNA11;MLX;TALDO1;PLCB3;PRKAR1A;FASN;GNB1;GNAS;GNB5;TKT;RAPGEF4
Maturation of Nucleoprotein 9694631	6/16	0.0301272	0.104213	3.19083	11.1753	SRPK2;UBE2I;SUMO1;PRMT1;PARP8;SRPK1
Activation of NOXA and Translocation to Mitochondria	3/5	0.0309069	0.105731	7.97331	27.7214	TFDP1;TFDP2;E2F1
Beta Oxidation of butanoyl-CoA to acetyl-CoA	3/5	0.0309069	0.105731	7.97331	27.7214	ECHS1;HADH;ACADS
Beta Oxidation of lauroyl-CoA to decanoyl-CoA-CoA	3/5	0.0309069	0.105731	7.97331	27.7214	HADHB;ECHS1;HADH
Beta Oxidation of octanoyl-CoA to hexanoyl-CoA	3/5	0.0309069	0.105731	7.97331	27.7214	HADHB;ECHS1;HADH
G2 Phase	3/5	0.0309069	0.105731	7.97331	27.7214	CCNA2;CDK2;E2F1
G1 S-Specific Transcription	9/29	0.0308038	0.105731	2.39397	8.3313	RBL1;TFDP1;TFDP2;HDAC1;CCNE1;E2F1;CDK1;E2F4;E2F5
Negative Regulation of MAPK Pathway	12/43	0.0314118	0.107261	2.05994	7.12857	BRAP;DUSP4;PPP5C;UBB;PPP2R1A;PAQR3;PPP2R5B;BRAF;RAF1;HRAS;DUSP7;PTPN3
Activation of NMDA Receptors and Postsynaptic Events	22/93	0.0317727	0.108295	1.65022	5.69185	PRKAA2;ACTN2;CAMK2A;PRKAG1;CASK;TUBB4B;PRKAB1;TUBB4A;TUBA1C;RPS6KA6;TUBA1B;TUBB6;TUBB2B;TUBB2A;DLG2;DLG3;TUBB3;PRKAR1A;PRKAR2A;NEFL;CALM1;HRAS
Complex IV Assembly	13/48	0.0325336	0.110686	1.97672	6.7712	SURF1;PET100;MT-CO1;NDUFA4;COX18;COX4I1;TACO1;COX5B;COX6C;COX7C;COQ10B;COX7A2L;RAB5IF
RHOD GTPase Cycle	14/53	0.033264	0.112964	1.91059	6.50226	STEAP3;ACTN1;PIK3R2;ARHGAP5;ADD3;ARHGAP26;ARHGAP35;LMNB1;ARHGAP12;EFHD2;PLXNA1;ESYT1;LBR;VAMP3
Signaling by WNT in Cancer	10/34	0.0336898	0.114202	2.21681	7.51624	CTBP2;TNKS2;CTBP1;PPP2R1A;LRP5;AXIN1;KREMEN1;PPP2R5B;CTNNB1;LRP6
Deadenylation of mRNA	8/25	0.0341821	0.115241	2.50315	8.45078	EIF4A2;CNOT6;PAN3;CNOT1;CNOT2;CNOT3;PABPC1;PAIP1
Gap-filling DNA Repair Synthesis and Ligation in GG-NER	8/25	0.0341821	0.115241	2.50315	8.45078	POLD3;UBB;POLD1;POLE2;POLD2;POLE3;RPA1;LIG3
Signaling by ERBB2 KD Mutants	8/25	0.0341821	0.115241	2.50315	8.45078	NRG4;CDC37;ERBB2;ERBIN;GRB2;PLCG1;SOS1;HRAS
Antigen Processing Ubiquitination & Proteasome Degradation	59/296	0.0342609	0.115298	1.32829	4.48133	DET1;LRSAM1;UBE2D3;KEAP1;RNF19B;CBLB;UBE3A;FBXO21;UBE2L3;CDC20;PSMD6;RNF115;HERC2;PSMD7;HERC1;UBE2Q1;UBE2Q2;PSMD3;ARIH2;ELOB;SKP1;MYLIP;UBE2E1;RNF126;CDC34;UBE2R2;THOP1;ANAPC13;CUL2;RNF7;ANAPC10;PSMB6;PSMB7;PSMB4;FZR1;PSMB5;UBB;HECTD2;PSMB3;RBBP6;UBE2B;HUWE1;MIB2;KLHL2;FBXL15;FBXO31;KLHL9;SEM1;FBXL8;PSMC3;PSMC4;UBE2S;CDC16;UBE2O;TRIP12;UBA1;STUB1;FBXL5;TRIM32
Signaling by TGF-beta Receptor Complex	22/94	0.0354759	0.119171	1.6272	5.43307	ITGB1;SMAD4;HDAC1;UBE2D3;CCNC;FURIN;NEDD8;LTBP3;MTMR4;FKBP1A;SKI;PPM1A;RBL1;TFDP1;TFDP2;UBB;BAMBI;ITGAV;STUB1;E2F4;E2F5;MEN1
Association of TriC CCT With Target Proteins During Biosynthesis	11/39	0.0357503	0.119661	2.0903	6.96321	CCT3;CCT2;CCNE1;KIF13A;TCP1;LONP2;FKBP9;CCT7;FBXL5;DCAF7;CCT5
Translesion Synthesis by Y Family DNA Polymerases Bypasses Lesions on DNA Template	11/39	0.0357503	0.119661	2.0903	6.96321	POLD3;VCP;NPLOC4;UBB;POLD1;POLE2;POLD2;POLE3;PCLAF;REV3L;RPA1
Degradation of DVL	12/44	0.0371632	0.123944	1.99545	6.56988	PSMB6;SEM1;PSMB7;PSMB4;PSMD6;PSMB5;PSMD7;UBB;PSMC3;PSMB3;PSMC4;PSMD3
Intra-Golgi Traffic	12/44	0.0371632	0.123944	1.99545	6.56988	CYTH3;NSF;ARF1;CYTH4;GOLGA5;COG7;CUX1;RAB36;COG5;STX6;COG1;SNAP29
Inactivation of APC C via Direct Inhibition of the APC C Complex	7/21	0.0375359	0.124518	2.65923	8.72882	CDC20;ANAPC15;UBE2S;CDC16;UBE2E1;BUB3;ANAPC10
Inhib of Proteolytic Activity of APC C Required for Onset of Anaphase by Mitotic Spindle Checkpoint	7/21	0.0375359	0.124518	2.65923	8.72882	CDC20;ANAPC15;UBE2S;CDC16;UBE2E1;BUB3;ANAPC10
PCNA-Dependent Long Patch Base Excision Repair	7/21	0.0375359	0.124518	2.65923	8.72882	POLD3;FEN1;POLD1;POLE2;POLD2;POLE3;RPA1
Glycolysis	18/74	0.0380575	0.126023	1.71119	5.5933	RANBP2;SEC13;TPI1;NUP188;NUP133;PGAM1;ENO1;AAAS;PFKL;PKM;PPP2R1A;NUP85;NUP62;PGP;PGK1;NUP98;ALDOA;NUP37
G-protein Mediated Events	14/54	0.0385747	0.127509	1.86271	6.06342	PRKCG;AHCYL1;CAMK2A;ADCY4;ADCY5;GNAI2;PLCB3;PLCB4;GRK2;GNAL;PRKAR1A;GNA11;PRKAR2A;CALM1
tRNA Processing in the Nucleus	15/59	0.0387671	0.127918	1.81447	5.89736	RANBP2;CPSF4;SEC13;NUP188;NUP133;CPSF1;DDX1;RTCB;TRNT1;AAAS;NUP85;NUP62;FAM98B;NUP98;NUP37
Activation of PUMA and Translocation to Mitochondria	4/9	0.0406568	0.132132	4.25302	13.6207	TFDP1;TFDP2;E2F1;BBC3
SHC-related Events Triggered by IGF1R	4/9	0.0406568	0.132132	4.25302	13.6207	GRB2;SOS1;HRAS;IGF1R
Serine Biosynthesis	4/9	0.0406568	0.132132	4.25302	13.6207	PSAT1;PHGDH;SERINC1;SERINC4
Aberrant Regulation of Mitotic G1 S Transition in Cancer Due to RB1 Defects	6/17	0.0404784	0.132132	2.90058	9.30213	TFDP1;CCND1;TFDP2;CCNE1;CDK2;E2F1
Defective Binding of RB1 Mutants to E2F1,(E2F2, E2F3)	6/17	0.0404784	0.132132	2.90058	9.30213	TFDP1;CCND1;TFDP2;CCNE1;CDK2;E2F1
RIP-mediated NFkB Activation via ZBP1	6/17	0.0404784	0.132132	2.90058	9.30213	IKBKB;NFKBIA;CHUK;DHX9;MYD88;NFKB2
Nuclear Events Stimulated by ALK Signaling in Cancer	10/35	0.0406831	0.132132	2.12801	6.81378	TNRC6C;MOV10;CEBPB;CCNB1;AGO3;HDAC1;RPS6;PTPN6;FOXM1;SKP1
Transport of the SLBP Independent Mature mRNA	10/35	0.0406831	0.132132	2.12801	6.81378	RANBP2;SEC13;NUP188;NUP133;NUP85;ALYREF;NUP62;NUP98;AAAS;NUP37
Collagen Formation	21/90	0.0404314	0.132132	1.62055	5.19895	COL17A1;CRTAP;CD151;DST;PCOLCE2;COL24A1;LOXL4;PLOD3;P3H1;PLOD2;PLOD1;P4HA2;COL6A2;COL5A3;COL6A1;ITGA6;P4HB;PPIB;COLGALT1;CTSB;PLEC
Glucose Metabolism	20/85	0.0413277	0.133991	1.63823	5.21975	RANBP2;SEC13;TPI1;NUP188;NUP133;PGAM1;ENO1;AAAS;PFKL;PKM;PPP2R1A;NUP85;NUP62;PGP;PGK1;NUP98;SLC37A4;ALDOA;FBP2;NUP37
Chk1 Chk2(Cds1) Mediated Inactivation of Cyclin B Cdk1 Complex	5/13	0.0421679	0.135534	3.32313	10.5213	YWHAE;CCNB1;CDK1;SFN;YWHAG
Downregulation of ERBB2 ERBB3 Signaling	5/13	0.0421679	0.135534	3.32313	10.5213	USP8;UBB;AKT3;ERBB2;AKT1
eNOS Activation	5/13	0.0421679	0.135534	3.32313	10.5213	NOS3;NMT1;AKT1;ZDHHC21;CALM1
Late SARS-CoV-2 Infection Events	19/80	0.0421627	0.135534	1.65824	5.25034	SRPK2;UBE2I;PRMT1;RPN1;EDEM2;FURIN;ZDHHC2;ZDHHC3;PARP8;SRPK1;GANAB;SUMO1;UBB;MGAT5;CANX;STT3A;GOLGA7;ST6GALNAC4;ST3GAL3
PKR-mediated Signaling	19/80	0.0421627	0.135534	1.65824	5.25034	HSPA8;UBE2I;CHUK;DHX9;FANCC;FANCB;TUBB4B;TUBB4A;IKBKB;DNAJC3;TUBA1C;TUBA1B;TUBB6;TUBB2B;TUBB2A;SUMO1;PPP2R1A;TUBB3;CDK1
APC-Cdc20 Mediated Degradation of Nek2A	8/26	0.0427272	0.136859	2.36395	7.45334	CDC20;ANAPC15;UBB;UBE2S;CDC16;UBE2E1;BUB3;ANAPC10
Calnexin Calreticulin Cycle	8/26	0.0427272	0.136859	2.36395	7.45334	EDEM3;GANAB;RNF103;UBB;EDEM2;CANX;CALR;UGGT1
ABC Transporter Disorders	16/65	0.0440621	0.140651	1.73798	5.42623	ABCA1;VCP;DERL1;PSMB6;SEM1;PSMB7;PSMD6;LMBRD1;PSMB4;PSMD7;PSMB5;UBB;PSMC3;PSMB3;PSMC4;PSMD3
Signaling by BRAF and RAF1 Fusions	16/65	0.0440621	0.140651	1.73798	5.42623	FAM114A2;CAMK2A;AP3B1;BRAF;TENT4A;TRAK1;ACTB;SND1;ACTG1;RAP1B;FAM131B;LMNA;RAF1;TLN1;CALM1;HRAS
Metalloprotease DUBs	9/31	0.0462734	0.147457	2.17608	6.6875	BARD1;H2AC12;H2AC14;UBB;H2AC6;H2AC7;H2AC4;H2AC20;STAMBP
Deregulated CDK5 Triggers Multiple Neurodegenerative Pathways in Alzheimer's Disease Models	7/22	0.0477543	0.151657	2.48181	7.54887	YWHAE;GOLGA2;APP;CDK5;LMNA;FOXO3;LMNB1
Neurodegenerative Diseases	7/22	0.0477543	0.151657	2.48181	7.54887	YWHAE;GOLGA2;APP;CDK5;LMNA;FOXO3;LMNB1
Neuronal System	78/411	0.0480146	0.152224	1.25021	3.79595	GABRB3;SNAP25;PTPRS;PRKAG1;AP2A1;AP2A2;PTPRF;GLS;SLC6A4;TUBA1C;GABRR2;GRIP1;TUBA1B;TUBB6;RPS6KA6;ALDH2;TUBB3;ARL6IP5;NEFL;HRAS;AP2M1;DLGAP4;PRKCG;CHRNB2;NSF;CHRNB4;DBNL;SLC32A1;PRKCB;ACTN2;CASK;HTR3A;KCNAB1;KCNAB2;SYN3;PRKAB1;SYN1;PLCB3;TUBB2B;TUBB2A;PRKAR1A;DNAJC5;PRKAA2;NRXN1;CAMK2A;ADCY4;CACNA1B;SLC1A2;NRXN3;CACNA1A;CPLX1;ADCY5;GNAI2;GNG3;GNG2;EPB41L1;PRKAR2A;MYO6;SLC17A7;SLC38A2;KCNJ4;BCHE;HS…
Transcriptional Activation of Mitochondrial Biogenesis	14/56	0.050954	0.161268	1.7738	5.2803	ATF2;MED1;CREBBP;CHD9;TWNK;IDH2;PPRC1;HCFC1;ATP5B;TFAM;CYCS;TBL1X;CALM1;PPARGC1B
Tie2 Signaling	6/18	0.0528215	0.166894	2.65871	7.81883	DOK2;ANGPT1;PIK3R2;GRB2;SOS1;HRAS
Beta Oxidation of decanoyl-CoA to octanoyl-CoA-CoA	3/6	0.0546071	0.171084	5.31522	15.4545	HADHB;ECHS1;HADH
NADE Modulates Death Signalling	3/6	0.0546071	0.171084	5.31522	15.4545	YWHAE;BEX3;NGFR
PTK6 Regulates Cell Cycle	3/6	0.0546071	0.171084	5.31522	15.4545	CCND1;CCNE1;CDK2
SLC15A4 TASL-dependent IRF5 Activation	3/6	0.0546071	0.171084	5.31522	15.4545	IKBKB;CHUK;IRF5
Uptake and Function of Diphtheria Toxin	3/6	0.0546071	0.171084	5.31522	15.4545	HSP90AB1;TXNRD1;EEF2
MITF-M-regulated Melanocyte Development	29/136	0.0547608	0.171277	1.44353	4.19313	ATP6V1A;SMARCB1;HDAC1;ACTB;CCNB1;CCND1;AKT3;BCL7B;DPF3;ATP6V1C1;CREBBP;CDKN2A;PLK1;ACTL6A;MYO5A;ARID1A;TBX3;USF1;TNRC6C;AIMP2;MOV10;AGO3;CDK2;ID1;ATP6V1B2;SNAI2;CTNNB1;ATP6V0C;TNRC6A
Defective TPR May Confer Susceptibility Towards Thyroid Papillary Carcinoma (TPC)	9/32	0.0556529	0.172905	2.08134	6.01221	RANBP2;SEC13;NUP188;NUP133;NUP85;NUP62;NUP98;AAAS;NUP37
Regulation of Glucokinase by Glucokinase Regulatory Protein	9/32	0.0556529	0.172905	2.08134	6.01221	RANBP2;SEC13;NUP188;NUP133;NUP85;NUP62;NUP98;AAAS;NUP37
Regulation of MECP2 Expression and Activity	9/32	0.0556529	0.172905	2.08134	6.01221	TNRC6C;MOV10;AGO3;HDAC1;CAMK2A;TBL1X;CALM1;LBR;TNRC6A
HCMV Infection	51/259	0.0555456	0.172905	1.30719	3.77851	ITGB1;NUP188;H2AC12;TUBA1C;TUBA1B;TUBB6;H2AC14;DBP;TRIM28;TUBB3;H2BC21;NUP62;H4C1;VPS36;DAXX;SEC13;H2AC6;NUP133;H2AC7;H2AC4;VPS37D;VPS37A;DYNLL1;H2BC12;H2BC13;DYNC1LI2;TUBB2B;H2BC14;TUBB2A;H2BC15;H2BC11;NUP98;CHMP6;AAAS;NUP85;TBL1X;RBBP7;H2BC9;RANBP2;SUZ12;DYNC1H1;H2BC3;H2BC4;CBX1;TUBB4B;TUBB4A;HNRNPK;H2AC20;CHMP2A;UBAP1;NUP37
Erythropoietin Activates RAS	5/14	0.0572743	0.175308	2.95371	8.44734	RAPGEF1;IRS2;GRB2;SOS1;HRAS
Glutamate and Glutamine Metabolism	5/14	0.0572743	0.175308	2.95371	8.44734	PYCRL;GOT2;ALDH18A1;RIMKLB;GLS
Glycogen Breakdown (Glycogenolysis)	5/14	0.0572743	0.175308	2.95371	8.44734	PYGB;AGL;CALM1;PHKA2;PGM1
Golgi Cisternae Pericentriolar Stack Reorganization	5/14	0.0572743	0.175308	2.95371	8.44734	GOLGA2;CCNB1;GORASP1;PLK1;CDK1
Regulation of NPAS4 Gene Expression	5/14	0.0572743	0.175308	2.95371	8.44734	TNRC6C;MOV10;AGO3;NR3C1;TNRC6A
Removal of the Flap Intermediate	5/14	0.0572743	0.175308	2.95371	8.44734	POLD3;FEN1;POLD1;POLD2;RPA1
Repression of WNT Target Genes	5/14	0.0572743	0.175308	2.95371	8.44734	TLE4;TLE3;CTBP2;CTBP1;HDAC1
TP53 Regulates Transcription of Genes Involved in G1 Cell Cycle Arrest	5/14	0.0572743	0.175308	2.95371	8.44734	CCNA2;CCNE1;CDK2;E2F1;E2F7
C-type Lectin Receptors (CLRs)	28/131	0.0568224	0.175308	1.44776	4.15193	AHCYL1;IKBKB;PSMB6;PPP3CA;PSMB7;PSMD6;PPP3CB;PSMB4;PSMD7;PSMB5;UBB;PSMB3;PSMD3;HRAS;PAK2;SKP1;CREBBP;CHUK;NFKB2;NFKBIA;SEM1;CDC34;PSMC3;PSMC4;TAB3;TAB2;RAF1;CALM1
Transport of Ribonucleoproteins Into the Host Nucleus	10/37	0.0575018	0.175716	1.97015	5.62663	RANBP2;SEC13;NUP188;NUP133;NUP85;NUP62;NUP98;AAAS;KPNB1;NUP37
RHOF GTPase Cycle	11/42	0.0584601	0.178351	1.88768	5.3599	STEAP3;ACTN1;PIK3R2;ESYT1;ADD3;ARHGAP5;SRGAP2;ACTB;ARHGAP12;LMNB1;VAMP3
Aquaporin-mediated Transport	13/52	0.0585966	0.178475	1.77355	5.03171	ADCY4;AQP5;AQP3;RAB11A;ADCY5;GNG3;GNG2;PRKAR1A;PRKAR2A;GNB1;GNAS;AQP11;GNB5
Cohesin Loading Onto Chromatin	4/10	0.0594541	0.179617	3.54397	10.003	NIPBL;STAG1;PDS5B;PDS5A
Regulation of NPAS4 mRNA Translation	4/10	0.0594541	0.179617	3.54397	10.003	TNRC6C;MOV10;AGO3;TNRC6A
SLBP Independent Processing of Histone Pre-mRNAs	4/10	0.0594541	0.179617	3.54397	10.003	LSM11;SNRPG;SNRPE;SNRPB
Signal Attenuation	4/10	0.0594541	0.179617	3.54397	10.003	INSR;GRB2;IRS2;SOS1
Tetrahydrobiopterin (BH4) Synthesis, Recycling, Salvage and Regulation	4/10	0.0594541	0.179617	3.54397	10.003	GCH1;NOS3;AKT1;CALM1
Telomere Extension By Telomerase	7/23	0.0595808	0.179708	2.32655	6.56186	CCNA2;RTEL1;DKC1;RUVBL2;CDK2;GAR1;TERF2
Hedgehog 'On' State	17/73	0.0617127	0.185837	1.61561	4.49991	PTCH1;PSMB6;SEM1;PSMB7;PSMD6;PSMB4;PSMD7;GRK2;PSMB5;SMO;UBB;PSMC3;PSMB3;PSMC4;PSMD3;SPOPL;GAS8
CREB1 Phosphorylation Through NMDA Receptor-Mediated Activation of RAS Signaling	8/28	0.0637549	0.191677	2.1273	5.85584	RPS6KA6;DLG2;DLG3;ACTN2;CAMK2A;NEFL;CALM1;HRAS
RHOA GTPase Cycle	31/149	0.0640547	0.192267	1.3992	3.84504	TFRC;ROCK1;ARHGEF25;ROCK2;ARHGAP19;PIK3R2;ARHGEF10L;AAAS;ARHGAP5;ARHGAP35;ARHGDIA;C1QBP;RHPN1;STOM;ARHGEF40;ECT2;LBR;VAV3;PLEKHG4;ACBD5;ATP6AP1;ERBIN;ARHGAP26;GMIP;MYO9A;DEF6;CIT;VAV2;ARHGAP10;PKN1;VAMP3
NCAM Signaling for Neurite Out-Growth	15/63	0.0646038	0.193603	1.66287	4.5554	PRNP;CACNA1C;SPTB;CACNA1H;CACNA1G;PTPRA;COL6A2;COL5A3;COL6A1;CNTN2;NCAM1;GRB2;SOS1;AGRN;HRAS
Transcriptional Regulation of White Adipocyte Differentiation	19/84	0.0648194	0.193937	1.55582	4.25695	MED1;CEBPA;WNT10B;CEBPB;CDK19;CREBBP;CHD9;NCOA3;CCNC;SLC2A4;NR2F2;MED15;MED6;MED14;MED13;FAM120B;PPARG;PLIN1;TBL1X
Constitutive Signaling by Ligand-Responsive EGFR Cancer Variants	6/19	0.0672066	0.198267	2.45405	6.62589	UBB;CDC37;GRB2;PLCG1;SOS1;HRAS
GABA Synthesis, Release, Reuptake and Degradation	6/19	0.0672066	0.198267	2.45405	6.62589	HSPA8;SNAP25;SLC32A1;SYT1;DNAJC5;CPLX1
LDL Clearance	6/19	0.0672066	0.198267	2.45405	6.62589	SOAT2;CLTA;AP2A1;AP2B1;AP2A2;AP2M1
NFE2L2 Regulating Anti-Oxidant Detoxification Enzymes	6/19	0.0672066	0.198267	2.45405	6.62589	CREBBP;SRXN1;TXNRD1;SLC7A11;SOD3;NFE2L2
Signaling by Ligand-Responsive EGFR Variants in Cancer	6/19	0.0672066	0.198267	2.45405	6.62589	UBB;CDC37;GRB2;PLCG1;SOS1;HRAS
VEGFR2 Mediated Cell Proliferation	6/19	0.0672066	0.198267	2.45405	6.62589	AHCYL1;PRKCB;RASA1;PLCG1;CALM1;HRAS
Mitochondrial Fatty Acid Beta-Oxidation	10/38	0.0673949	0.198267	1.89967	5.12377	HADHB;ECHS1;ACOT7;PCCB;ACOT2;ACOT13;HADH;ACADS;MCAT;DECR1
Resolution of Abasic Sites (AP Sites)	10/38	0.0673949	0.198267	1.89967	5.12377	POLD3;FEN1;NEIL2;POLD1;POLE2;POLD2;POLE3;RPA1;LIG3;UNG
Activation of GABAB Receptors	11/43	0.067758	0.198267	1.82858	4.9222	KCNJ4;GNG3;GABBR1;GNG2;GNAL;KCNJ12;GNB1;ADCY4;GNB5;ADCY5;GNAI2
GABA B Receptor Activation	11/43	0.067758	0.198267	1.82858	4.9222	KCNJ4;GNG3;GABBR1;GNG2;GNAL;KCNJ12;GNB1;ADCY4;GNB5;ADCY5;GNAI2
Interactions of Vpr With Host Cellular Proteins	11/43	0.067758	0.198267	1.82858	4.9222	RANBP2;SEC13;NUP188;NUP133;NUP85;NUP62;BANF1;NUP98;AAAS;SLC25A4;NUP37
Signaling by FGFR2 in Disease	11/43	0.067758	0.198267	1.82858	4.9222	FGF8;FGF18;POLR2E;POLR2G;GRB2;PLCG1;POLR2H;GTF2F1;SOS1;HRAS;POLR2J
Vasopressin Regulates Renal Water Homeostasis via Aquaporins	11/43	0.067758	0.198267	1.82858	4.9222	GNG3;GNG2;PRKAR1A;PRKAR2A;GNB1;ADCY4;GNAS;GNB5;AQP3;RAB11A;ADCY5
RNA Polymerase I Transcription Initiation	12/48	0.0675127	0.198267	1.77331	4.77984	MTA1;ERCC3;HDAC1;POLR1A;EHMT2;POLR2E;UBTF;POLR1D;POLR2H;RBBP7;MTA2;GATAD2A
Signaling by TGFB Family Members	33/161	0.0683979	0.199825	1.37316	3.68339	ITGB1;BMPR2;HDAC1;UBE2D3;CCNC;FURIN;NEDD8;LTBP3;MTMR4;FSTL3;UBB;ITGAV;E2F4;E2F5;MEN1;PSENEN;SMAD4;TCF12;SMAD5;FKBP1A;SKI;TNRC6C;MOV10;PPM1A;RBL1;TFDP1;AGO3;MMP16;TFDP2;BAMBI;STUB1;TNRC6A;BMPR1A
Sensory Processing of Sound by Inner Hair Cells of the Cochlea	16/69	0.0706876	0.205868	1.60642	4.2562	SNAP25;CTBP2;WHRN;CASK;MSN;ATP2B1;ACTB;SYN1;ACTG1;TMIE;EPB41L1;DNAJC5;CAPZA2;CDH23;MYH9;BSN
Class I MHC Mediated Antigen Processing & Presentation	70/373	0.070619	0.205868	1.23212	3.26569	DET1;LRSAM1;NCF1;UBE2D3;KEAP1;RNF19B;CBLB;UBE3A;FBXO21;UBE2L3;CDC20;IKBKB;SEC61A1;PSMD6;RNF115;HERC2;PSMD7;HERC1;UBE2Q1;UBE2Q2;PSMD3;ARIH2;ELOB;ITGAV;SKP1;MYLIP;SEC13;CHUK;UBE2E1;RNF126;CDC34;UBE2R2;CANX;THOP1;VAMP3;ANAPC13;CUL2;RNF7;ANAPC10;PSMB6;PSMB7;PSMB4;FZR1;PSMB5;UBB;HECTD2;PSMB3;RBBP6;HSPA5;UBE2B;HUWE1;MIB2;KLHL2;FBXL15;FBXO31;KLHL9;SEM1;FBXL8;PSMC3;PSMC4;UBE2S;CDC16;UBE2O;TRIP12;UBA1;STU…
CD28 Dependent PI3K Akt Signaling	7/24	0.0730487	0.21175	2.18957	5.72928	PRR5;AKT3;PIK3R3;AKT1;PIK3R2;RICTOR;TRIB3
RAS Processing	7/24	0.0730487	0.21175	2.18957	5.72928	ICMT;UBB;ABHD17A;FNTB;CALM1;GOLGA7;HRAS
Thromboxane Signalling Through TP Receptor	7/24	0.0730487	0.21175	2.18957	5.72928	GNA13;GNG3;GNG2;GNA11;GNB1;GNB5;AAMP
ER-Phagosome Pathway	18/80	0.0739573	0.214051	1.54504	4.0237	CHUK;IKBKB;PSMB6;SEM1;SEC61A1;PSMB7;PSMD6;PSMB4;PSMD7;PSMB5;UBB;PSMC3;PSMB3;PSMC4;PSMD3;CALR;MYD88;VAMP3
Iron Uptake and Transport	14/59	0.0742503	0.214565	1.65525	4.30417	ATP6V1A;STEAP3;TFRC;ATP6AP1;NEDD8;MCOLN1;UBB;FTH1;FLVCR1;ATP6V1B2;FBXL5;ATP6V0C;ATP6V1C1;SKP1
Activation of BAD and Translocation to Mitochondria	5/15	0.0750751	0.214946	2.65819	6.88275	YWHAE;AKT3;AKT1;SFN;YWHAG
Constitutive Signaling by EGFRvIII	5/15	0.0750751	0.214946	2.65819	6.88275	CDC37;GRB2;PLCG1;SOS1;HRAS
Processive Synthesis on the Lagging Strand	5/15	0.0750751	0.214946	2.65819	6.88275	POLD3;FEN1;POLD1;POLD2;RPA1
SARS-CoV-2 Targets Host Intracellular Signalling and Regulatory Pathways	5/15	0.0750751	0.214946	2.65819	6.88275	YWHAE;AKT3;AKT1;SFN;YWHAG
Signaling by EGFRvIII in Cancer	5/15	0.0750751	0.214946	2.65819	6.88275	CDC37;GRB2;PLCG1;SOS1;HRAS
Interleukin-1 Family Signaling	29/140	0.0746712	0.214946	1.39118	3.60963	LRRC14;APP;IKBKB;PSMB6;PSMB7;PSMD6;MAPK8;PSMB4;PSMD7;PSMB5;UBB;PSMB3;PSMD3;SKP1;CHUK;IRAK3;PTPN12;NFKB2;NFKBIA;SEM1;PSMC3;PSMC4;TOLLIP;TAB3;PTPN9;TAB2;PTPN6;PTPN4;MYD88
Downstream TCR Signaling	20/91	0.0760655	0.217447	1.49925	3.8623	CHUK;PTEN;PIK3R2;IKBKB;PSMB6;NFKBIA;SEM1;PSMB7;PSMD6;PSMB4;PSMD7;CDC34;PSMB5;UBB;PSMC3;PSMB3;PSMC4;PSMD3;TAB2;SKP1
Downstream Signal Transduction	8/29	0.0763077	0.217805	2.02588	5.21256	RASA1;NCK2;RAPGEF1;PIK3R2;GRB2;PLCG1;SOS1;HRAS
PLC Beta Mediated Events	12/49	0.0770623	0.219622	1.72528	4.42213	PRKCG;PLCB3;AHCYL1;PLCB4;GRK2;PRKAR1A;GNA11;PRKAR2A;CAMK2A;ADCY4;CALM1;ADCY5
RAF Activation	9/34	0.0778762	0.221491	1.91461	4.88729	BRAP;PPP2R1A;CAMK2A;PPP2R5B;BRAF;PHB;CALM1;RAF1;HRAS
Smooth Muscle Contraction	11/44	0.0779563	0.221491	1.77306	4.52416	TRIM72;MYL6;ALDH2;TPM2;ANXA6;CALM1;TLN1;PAK2;ACTG2;CACNA1H;CACNA1G
Mitochondrial Biogenesis	21/97	0.0802711	0.22772	1.47067	3.70954	HSPA9;ATF2;MED1;CREBBP;PRKAA2;CHD9;ATP5PB;IDH2;TWNK;PRKAG1;IMMT;PPRC1;PRKAB1;HCFC1;ATP5B;SAMM50;TFAM;CYCS;TBL1X;CALM1;PPARGC1B
Cardiac Conduction	27/130	0.0809175	0.229205	1.39561	3.50902	RYR1;AHCYL1;CAMK2A;ATP2A2;ATP1A3;ATP2A1;CACNA1C;ATP1A1;SLC8A1;SCN9A;SCN5A;NKX2-5;SCN3A;SCN1B;KCNJ4;KCNJ12;ATP2B1;HIPK1;FGF14;STIM1;SCN8A;FXYD6;SCN4A;CALM1;SCN2A;FGF12;KCNK3
CLEC7A (Dectin-1) Induces NFAT Activation	4/11	0.0820556	0.229978	3.03751	7.59486	PPP3CA;PPP3CB;AHCYL1;CALM1
Establishment of Sister Chromatid Cohesion	4/11	0.0820556	0.229978	3.03751	7.59486	STAG1;ESCO2;PDS5B;PDS5A
MET Activates RAP1 and RAC1	4/11	0.0820556	0.229978	3.03751	7.59486	RAP1B;DOCK7;RAPGEF1;GRB2
Nef Mediated Downregulation of MHC Class I Complex Cell Surface Expression	4/11	0.0820556	0.229978	3.03751	7.59486	AP1G1;AP1B1;AP1S1;AP1M1
Regulation of CDH11 mRNA Translation by microRNAs	4/11	0.0820556	0.229978	3.03751	7.59486	TNRC6C;MOV10;AGO3;TNRC6A
Signaling by FGFR4 in Disease	4/11	0.0820556	0.229978	3.03751	7.59486	GRB2;PLCG1;SOS1;HRAS
Mitochondrial Fatty Acid Beta-Oxidation of Saturated Fatty Acids	4/11	0.0820556	0.229978	3.03751	7.59486	HADHB;ECHS1;HADH;ACADS
Aberrant Regulation of Mitotic Exit in Cancer Due to RB1 Defects	6/20	0.0836389	0.233361	2.27862	5.65383	FZR1;ANAPC15;UBE2S;CDC16;UBE2E1;ANAPC10
SUMOylation of Transcription Factors	6/20	0.0836389	0.233361	2.27862	5.65383	PIAS4;UBE2I;MTA1;SUMO1;CDKN2A;SP3
Signaling by PDGFR in Disease	6/20	0.0836389	0.233361	2.27862	5.65383	WDR48;PIK3R2;GRB2;STRN;SOS1;HRAS
Aryl Hydrocarbon Receptor Signalling	3/7	0.0845282	0.234088	3.98618	9.84854	HSP90AB1;PTGES3;AIP
Attachment of GPI Anchor to uPAR	3/7	0.0845282	0.234088	3.98618	9.84854	PIGT;GPAA1;PIGK
Post-transcriptional Silencing by Small RNAs	3/7	0.0845282	0.234088	3.98618	9.84854	TNRC6C;AGO3;TNRC6A
RHOT2 GTPase Cycle	3/7	0.0845282	0.234088	3.98618	9.84854	RAP1GDS1;MFN2;TRAK1
Release of Apoptotic Factors From the Mitochondria	3/7	0.0845282	0.234088	3.98618	9.84854	CYCS;BAK1;GSDME
RHOJ GTPase Cycle	13/55	0.0854846	0.236385	1.64658	4.04962	STEAP3;TFRC;SCRIB;PIK3R2;CDC42BPB;ARHGAP5;ARHGAP26;CDC42BPA;ARHGAP35;STOM;PAK2;VAMP3;PAK4
Platelet Homeostasis	19/87	0.0864943	0.238822	1.48691	3.63949	NOS3;IRAG1;PPP2R5B;ATP2A2;ATP2A1;ATP2B1;SLC8A1;GNG3;GNG2;STIM1;PPP2R1A;P2RX1;GNB1;GNAS;PTPN6;GNB5;CALM1;PRKG1;PDE9A
Basigin Interactions	7/25	0.0881635	0.240929	2.0678	5.02178	ITGB1;SLC7A5;BSG;ITGA6;SLC7A11;SLC16A3;PPIA
Complex III Assembly	7/25	0.0881635	0.240929	2.0678	5.02178	HSPA9;LETM1;UQCRB;UQCRC1;HSCB;CYC1;TTC19
Metabolism of Cofactors	7/25	0.0881635	0.240929	2.0678	5.02178	COQ2;GCH1;NOS3;AKT1;COQ8A;CALM1;COQ7
NOTCH2 Activation and Transmission of Signal to the Nucleus	7/25	0.0881635	0.240929	2.0678	5.02178	JAG2;PSENEN;JAG1;UBB;MIB2;ADAM10;DLL1
NOTCH3 Activation and Transmission of Signal to the Nucleus	7/25	0.0881635	0.240929	2.0678	5.02178	JAG2;PSENEN;JAG1;UBB;MIB2;ADAM10;DLL1
Resolution of AP Sites via the Multiple-Nucleotide Patch Replacement Pathway	7/25	0.0881635	0.240929	2.0678	5.02178	POLD3;FEN1;POLD1;POLE2;POLD2;POLE3;RPA1
P75 NTR Receptor-Mediated Signalling	21/98	0.0875642	0.240929	1.45148	3.53492	YWHAE;PSENEN;VAV3;BEX3;NGFR;HDAC1;ARHGEF10L;SORCS3;VAV2;TIAM2;NFKBIA;IKBKB;GNA13;FGD4;MAPK8;UBB;ARHGDIA;ARHGEF40;ECT2;SOS1;MYD88
GPER1 Signaling	11/45	0.0890655	0.241619	1.72081	4.16158	ITGB1;GNG3;GNG2;PRKAR1A;PRKAR2A;GNB1;ADCY4;GNAS;GNB5;ADCY5;GNAI2
Paradoxical Activation of RAF Signaling by Kinase Inactive BRAF	11/45	0.0890655	0.241619	1.72081	4.16158	RAP1B;BRAP;CAMK2A;BRAF;PHB;CALM1;RAF1;TLN1;HRAS;ACTB;ACTG1
Signaling by RAS Mutants	11/45	0.0890655	0.241619	1.72081	4.16158	RAP1B;BRAP;CAMK2A;BRAF;PHB;CALM1;RAF1;TLN1;HRAS;ACTB;ACTG1
Signaling by Moderate Kinase Activity BRAF Mutants	11/45	0.0890655	0.241619	1.72081	4.16158	RAP1B;BRAP;CAMK2A;BRAF;PHB;CALM1;RAF1;TLN1;HRAS;ACTB;ACTG1
Signaling Downstream of RAS Mutants	11/45	0.0890655	0.241619	1.72081	4.16158	RAP1B;BRAP;CAMK2A;BRAF;PHB;CALM1;RAF1;TLN1;HRAS;ACTB;ACTG1
Regulation of CDH11 Expression and Function	8/30	0.0902355	0.242703	1.93368	4.65114	ADAM19;TNRC6C;MOV10;AGO3;SNAI1;CTNNB1;HOXC8;TNRC6A
Regulation of TP53 Activity Through Acetylation	8/30	0.0902355	0.242703	1.93368	4.65114	HDAC1;KAT6A;AKT3;AKT1;PIP4K2B;RBBP7;MTA2;GATAD2A
SUMOylation of Intracellular Receptors	8/30	0.0902355	0.242703	1.93368	4.65114	PIAS4;THRB;UBE2I;THRA;SUMO1;PPARG;NR3C1;ESR1
MAP2K and MAPK Activation	10/40	0.0902475	0.242703	1.77282	4.26398	RAP1B;BRAF;LAMTOR2;IL17RD;RAF1;TLN1;HRAS;LAMTOR3;ACTB;ACTG1
Signaling by FGFR3	10/40	0.0902475	0.242703	1.77282	4.26398	FGF8;UBB;PPP2R1A;FGF18;SPRY2;BRAF;GRB2;PLCG1;SOS1;HRAS
Vpr-mediated Nuclear Import of PICs	10/40	0.0902475	0.242703	1.77282	4.26398	RANBP2;SEC13;NUP188;NUP133;NUP85;NUP62;BANF1;NUP98;AAAS;NUP37
CD28 Co-Stimulation	9/35	0.0907507	0.243704	1.84086	4.4174	PRR5;AKT3;PIK3R3;AKT1;PIK3R2;RICTOR;GRB2;TRIB3;PAK2
CRMPs in Sema3A Signaling	5/16	0.0955061	0.255003	2.41639	5.67505	CDK5;DPYSL5;DPYSL2;DPYSL3;PLXNA1
GRB2 Events in ERBB2 Signaling	5/16	0.0955061	0.255003	2.41639	5.67505	NRG4;ERBB2;GRB2;SOS1;HRAS
Spry Regulation of FGF Signaling	5/16	0.0955061	0.255003	2.41639	5.67505	UBB;PPP2R1A;SPRY2;BRAF;GRB2
p75NTR Signals via NF-kB	5/16	0.0955061	0.255003	2.41639	5.67505	IKBKB;NFKBIA;NGFR;UBB;MYD88
Deadenylation-dependent mRNA Decay	13/56	0.0959241	0.255752	1.60819	3.76991	EIF4A2;DDX6;LSM1;CNOT6;LSM7;PAN3;CNOT1;CNOT2;CNOT3;PABPC1;DCPS;EXOSC2;PAIP1
Cargo Trafficking to the Periciliary Membrane	12/51	0.0986136	0.262547	1.63661	3.79128	CCT3;CCT2;BBS1;SMO;TCP1;RAB3IP;EXOC4;BBS7;PKD2;MCHR1;CCT5;RAB11A
Cargo Recognition for Clathrin-Mediated Endocytosis	22/105	0.099224	0.263794	1.41062	3.25907	TFRC;SYT1;SGIP1;GPS1;CLTB;CLTA;COPS7A;AP2A1;NEDD8;AP2B1;SYT9;AP2A2;EPN1;COPS6;GRK2;UBB;COPS2;FCHO2;GRB2;VAMP4;AP2M1;VAMP3
Collagen Biosynthesis and Modifying Enzymes	15/67	0.100022	0.265159	1.53459	3.53318	COL17A1;CRTAP;PCOLCE2;COL24A1;PLOD3;P3H1;PLOD2;PLOD1;P4HA2;COL6A2;COL5A3;COL6A1;P4HB;PPIB;COLGALT1
FOXO-mediated Transcription	15/67	0.100022	0.265159	1.53459	3.53318	CREBBP;SMAD4;NFYA;CITED2;HDAC1;NR3C1;FOXO3;BBC3;ATXN3;STK11;BCL6;AKT3;AKT1;SFN;YWHAG
Negative Regulation of NMDA Receptor-Mediated Neuronal Transmission	6/21	0.10208	0.2687	2.12659	4.85287	DLG2;DLG3;ACTN2;CAMK2A;NEFL;CALM1
Synthesis, Secretion, and Inactivation of Glucagon-like Peptide-1 (GLP-1)	6/21	0.10208	0.2687	2.12659	4.85287	SPCS1;GNB1;FFAR4;CTNNB1;PAX6;SEC11C
TP53 Regulates Transcription of Additional Cell Cycle Genes With Uncertain Roles in the P53 Pathway	6/21	0.10208	0.2687	2.12659	4.85287	PLK3;CNOT6;CNOT1;CENPJ;CNOT2;CNOT3
Unblocking of NMDA Receptors, Glutamate Binding and Activation	6/21	0.10208	0.2687	2.12659	4.85287	DLG2;DLG3;ACTN2;CAMK2A;NEFL;CALM1
ZBP1(DAI) Mediated Induction of Type I IFNs	6/21	0.10208	0.2687	2.12659	4.85287	IKBKB;NFKBIA;CHUK;DHX9;MYD88;NFKB2
DAG and IP3 Signaling	10/41	0.103216	0.270543	1.71553	3.89584	PRKCG;AHCYL1;GRK2;PRKAR1A;PRKAR2A;CAMK2A;ADCY4;PLCG1;CALM1;ADCY5
Dual Incision in GG-NER	10/41	0.103216	0.270543	1.71553	3.89584	POLD3;DDB1;UBB;ERCC3;POLD1;POLE2;POLD2;POLE3;RPA1;DDB2
Signaling by FGFR4	10/41	0.103216	0.270543	1.71553	3.89584	FGF8;UBB;PPP2R1A;FGF18;SPRY2;BRAF;GRB2;PLCG1;SOS1;HRAS
Gluconeogenesis	7/26	0.104903	0.273808	1.95885	4.41666	TPI1;PGAM1;PGK1;ENO1;SLC37A4;ALDOA;FBP2
Synthesis of IP3 and IP4 in the Cytosol	7/26	0.104903	0.273808	1.95885	4.41666	INPP5B;PLCB3;PLCB4;PTEN;PLCG1;CALM1;PLCD1
Transcriptional Regulation by the AP-2 (TFAP2) Family of Transcription Factors	9/36	0.104798	0.273808	1.77257	3.99843	CREBBP;UBE2I;SUMO1;CITED2;ERBB2;ATAD2;APOE;ESR1;HSPD1
Endosomal Sorting Complex Required For Transport (ESCRT)	8/31	0.105527	0.274664	1.8495	4.15913	UBB;VPS4B;CHMP2A;VPS37D;UBAP1;VPS37A;CHMP6;VPS36
Transferrin Endocytosis and Recycling	8/31	0.105527	0.274664	1.8495	4.15913	ATP6V1A;STEAP3;TFRC;ATP6AP1;ATP6V1B2;MCOLN1;ATP6V0C;ATP6V1C1
Clathrin-mediated Endocytosis	29/145	0.105917	0.275296	1.33081	2.9878	TFRC;GPS1;ARPC1A;CLTB;CLTA;COPS7A;AP2A1;NEDD8;AP2A2;ACTB;ACTG1;GRK2;UBB;FCHO2;AP2M1;ACTR3;HSPA8;ACTR2;SYT1;SGIP1;AP2B1;SYT9;EPN1;COPS6;ARPC3;COPS2;GRB2;VAMP4;VAMP3
ALK Mutants Bind TKIs	4/12	0.108212	0.27931	2.65766	5.90974	EML4;PRKAR1A;BIRC6;STRN
Organic Anion Transporters	4/12	0.108212	0.27931	2.65766	5.90974	SLC25A1;SLC17A7;SLC25A11;SLC25A22
Signaling by LTK	4/12	0.108212	0.27931	2.65766	5.90974	LTK;GRB2;PIK3R2;SOS1
Signaling by PDGFRA Extracellular Domain Mutants	4/12	0.108212	0.27931	2.65766	5.90974	GRB2;PIK3R2;SOS1;HRAS
Signaling by PDGFRA Transmembrane, Juxtamembrane and Kinase Domain Mutants	4/12	0.108212	0.27931	2.65766	5.90974	GRB2;PIK3R2;SOS1;HRAS
Rab Regulation of Trafficking	25/123	0.109551	0.282376	1.3577	3.00237	YWHAE;GDI2;GABARAP;GGA1;ALS2CL;AKT3;TRAPPC12;TBC1D13;AKT1;TBC1D17;TBC1D15;POLG;RAB8B;TRAPPC3;DENND2C;TRAPPC2L;TRAPPC10;RAB3IP;TRAPPC8;RAB11A;RAB11B;RAB10;RAB12;MADD;RAB18
Death Receptor Signaling	31/157	0.110615	0.284722	1.30974	2.88365	YWHAE;BEX3;HDAC1;UBE2D3;TNFAIP3;ARHGEF10L;UBE2L3;IKBKB;GNA13;FGD4;MAPK8;UBB;ARHGDIA;RACK1;ARHGEF40;ECT2;PSENEN;VAV3;NGFR;CHUK;MIB2;SORCS3;VAV2;TIAM2;NFKBIA;MADD;TAB3;TAB2;STUB1;SOS1;MYD88
HIV Transcription Initiation	11/47	0.11402	0.290672	1.62502	3.52854	GTF2A1;ERCC3;GTF2B;POLR2E;POLR2G;TAF6;POLR2H;TAF9B;GTF2F1;POLR2J;GTF2E2
RNA Polymerase II HIV Promoter Escape	11/47	0.11402	0.290672	1.62502	3.52854	GTF2A1;ERCC3;GTF2B;POLR2E;POLR2G;TAF6;POLR2H;TAF9B;GTF2F1;POLR2J;GTF2E2
RNA Polymerase II Promoter Escape	11/47	0.11402	0.290672	1.62502	3.52854	GTF2A1;ERCC3;GTF2B;POLR2E;POLR2G;TAF6;POLR2H;TAF9B;GTF2F1;POLR2J;GTF2E2
RNA Polymerase II Transcription Initiation	11/47	0.11402	0.290672	1.62502	3.52854	GTF2A1;ERCC3;GTF2B;POLR2E;POLR2G;TAF6;POLR2H;TAF9B;GTF2F1;POLR2J;GTF2E2
RNA Polymerase II Transcription Initiation And Promoter Clearance	11/47	0.11402	0.290672	1.62502	3.52854	GTF2A1;ERCC3;GTF2B;POLR2E;POLR2G;TAF6;POLR2H;TAF9B;GTF2F1;POLR2J;GTF2E2
RNA Polymerase II Transcription Pre-Initiation And Promoter Opening	11/47	0.11402	0.290672	1.62502	3.52854	GTF2A1;ERCC3;GTF2B;POLR2E;POLR2G;TAF6;POLR2H;TAF9B;GTF2F1;POLR2J;GTF2E2
TGF-beta Receptor Signaling Activates SMADs	11/47	0.11402	0.290672	1.62502	3.52854	ITGB1;FKBP1A;SMAD4;UBB;BAMBI;FURIN;NEDD8;ITGAV;STUB1;LTBP3;MTMR4
Signaling by FGFR in Disease	14/63	0.11469	0.291583	1.51977	3.29108	CPSF6;GTF2F1;FGF8;ZMYM2;CUX1;FGF18;POLR2E;POLR2G;GRB2;PLCG1;POLR2H;SOS1;HRAS;POLR2J
Transcriptional Regulation by MECP2	14/63	0.11469	0.291583	1.51977	3.29108	HDAC1;CAMK2A;PTEN;DLL1;TNRC6C;MOV10;AGO3;DGCR8;PPARG;TBL1X;CALM1;PTPN4;LBR;TNRC6A
Antigen processing-Cross Presentation	20/96	0.116862	0.2967	1.40019	3.00588	NCF1;CHUK;IKBKB;PSMB6;SEM1;SEC61A1;PSMB7;PSMD6;PSMB4;PSMD7;PSMB5;UBB;PSMC3;PSMB3;PSMC4;PSMD3;ITGAV;CALR;MYD88;VAMP3
Deactivation of the Beta-Catenin Transactivating Complex	10/42	0.117203	0.296754	1.66182	3.5627	TLE4;TLE3;BCL9;UBB;CTBP1;HDAC1;CHD8;AKT1;CTNNB1;MEN1
NCAM1 Interactions	10/42	0.117203	0.296754	1.66182	3.5627	PRNP;COL5A3;COL6A2;COL6A1;CNTN2;NCAM1;CACNA1C;AGRN;CACNA1H;CACNA1G
AMPK Inhibits chREBP Transcriptional Activation Activity	3/8	0.119784	0.29697	3.18876	6.76674	STK11;PRKAA2;ADIPOR2
Activated NTRK3 Signals Through RAS	3/8	0.119784	0.29697	3.18876	6.76674	GRB2;SOS1;HRAS
Glycosphingolipid Transport	3/8	0.119784	0.29697	3.18876	6.76674	ARF1;ESYT2;ESYT1
Miro GTPase Cycle	3/8	0.119784	0.29697	3.18876	6.76674	RAP1GDS1;MFN2;TRAK1
NFE2L2 Regulating MDR Associated Enzymes	3/8	0.119784	0.29697	3.18876	6.76674	CREBBP;ABCF2;NFE2L2
Recycling of eIF2 GDP	3/8	0.119784	0.29697	3.18876	6.76674	EIF2B4;EIF2B3;EIF2B2
Metabolism of Nitric Oxide NOS3 Activation and Regulation	5/17	0.118434	0.29697	2.21489	4.72524	NOS3;NMT1;AKT1;ZDHHC21;CALM1
PKA Activation in Glucagon Signalling	5/17	0.118434	0.29697	2.21489	4.72524	PRKAR1A;PRKAR2A;ADCY4;GNAS;ADCY5
Signaling by NTRK3 (TRKC)	5/17	0.118434	0.29697	2.21489	4.72524	PTPRS;GRB2;PLCG1;SOS1;HRAS
Plasma Lipoprotein Clearance	9/37	0.120001	0.29697	1.70917	3.62387	MYLIP;UBB;SOAT2;CLTA;AP2A1;APOE;AP2B1;AP2A2;AP2M1
RHOV GTPase Cycle	9/37	0.120001	0.29697	1.70917	3.62387	DST;NCK2;CCP110;WDR6;RHOV;PAK2;MYO9A;ARHGAP12;PAK4
Constitutive Signaling by NOTCH1 HD+PEST Domain Mutants	13/58	0.119033	0.29697	1.53653	3.27028	PSENEN;JAG2;CREBBP;JAG1;HDAC1;MIB2;ADAM10;CCNC;DLL1;UBB;MAML3;TBL1X;SKP1
Constitutive Signaling by NOTCH1 PEST Domain Mutants	13/58	0.119033	0.29697	1.53653	3.27028	PSENEN;JAG2;CREBBP;JAG1;HDAC1;MIB2;ADAM10;CCNC;DLL1;UBB;MAML3;TBL1X;SKP1
Signaling by NOTCH1 HD+PEST Domain Mutants in Cancer	13/58	0.119033	0.29697	1.53653	3.27028	PSENEN;JAG2;CREBBP;JAG1;HDAC1;MIB2;ADAM10;CCNC;DLL1;UBB;MAML3;TBL1X;SKP1
Signaling by NOTCH1 PEST Domain Mutants in Cancer	13/58	0.119033	0.29697	1.53653	3.27028	PSENEN;JAG2;CREBBP;JAG1;HDAC1;MIB2;ADAM10;CCNC;DLL1;UBB;MAML3;TBL1X;SKP1
Signaling by NOTCH1 in Cancer	13/58	0.119033	0.29697	1.53653	3.27028	PSENEN;JAG2;CREBBP;JAG1;HDAC1;MIB2;ADAM10;CCNC;DLL1;UBB;MAML3;TBL1X;SKP1
Signaling by PDGF	13/58	0.119033	0.29697	1.53653	3.27028	FURIN;PIK3R2;PTPN12;COL6A2;RASA1;COL5A3;COL6A1;NCK2;RAPGEF1;GRB2;PLCG1;SOS1;HRAS
Interferon Signaling	52/280	0.121029	0.299117	1.21484	2.5654	EIF4A2;IFITM2;NUP188;IFI30;IKBKB;TRIM8;TUBA1C;TUBA1B;TUBB6;SUMO1;PPP2R1A;TUBB3;NUP62;KPNA4;KPNA3;SEC13;RSAD2;CHUK;NUP133;UBE2E1;DNAJC3;TUBB2B;TUBB2A;IFI27;IRF2;IRF5;NUP98;RAF1;EIF4E2;KPNB1;DHX9;CAMK2A;AAAS;SAMHD1;UBB;NUP85;NCAM1;PLCG1;IP6K2;TRIM45;RANBP2;HSPA8;UBE2I;MX1;FANCC;FANCB;TUBB4B;TUBB4A;CDK1;PTPN6;EIF4G3;NUP37
HDR Through Homologous Recombination (HRR)	15/69	0.121482	0.299837	1.47758	3.11472	BARD1;RTEL1;XRCC2;RPA1;RAD51B;POLD3;SEM1;WRN;RAD51;UBB;EME2;POLD1;POLE2;POLD2;POLE3
E2F Mediated Regulation of DNA Replication	6/22	0.122452	0.300242	1.99356	4.18654	CCNB1;TFDP1;TFDP2;PPP2R1A;CDK1;E2F1
SHC1 Events in ERBB2 Signaling	6/22	0.122452	0.300242	1.99356	4.18654	NRG4;ERBB2;GRB2;PTPN12;SOS1;HRAS
Signaling by FGFR3 in Disease	6/22	0.122452	0.300242	1.99356	4.18654	FGF8;FGF18;GRB2;PLCG1;SOS1;HRAS
Termination of Translesion DNA Synthesis	8/32	0.122151	0.300242	1.77233	3.72631	POLD3;UBB;POLD1;POLE2;POLD2;POLE3;PCLAF;RPA1
Signaling by FGFR	19/91	0.121998	0.300242	1.40397	2.95361	BRAF;GTF2F1;TIAL1;HNRNPM;FGF8;UBB;PPP2R1A;HNRNPH1;FGF18;POLR2E;SPRY2;POLR2G;GRB2;PLCG1;POLR2H;SOS1;HNRNPA1;HRAS;POLR2J
RNA Pol II CTD Phosphorylation and Interaction With CE	7/27	0.12322	0.300671	1.8608	3.89611	RNGTT;ERCC3;POLR2E;POLR2G;POLR2H;GTF2F1;POLR2J
RNA Pol II CTD Phosphorylation and Interaction With CE During HIV Infection	7/27	0.12322	0.300671	1.8608	3.89611	RNGTT;ERCC3;POLR2E;POLR2G;POLR2H;GTF2F1;POLR2J
Resolution of D-loop Structures Through Synthesis-Dependent Strand Annealing (SDSA)	7/27	0.12322	0.300671	1.8608	3.89611	BARD1;RAD51B;SEM1;RTEL1;WRN;RAD51;XRCC2
Intraflagellar Transport	12/53	0.123435	0.300671	1.55659	3.25644	TUBA1C;TUBA1B;TUBB6;TUBB2B;TUBB2A;KIF3B;TUBB3;DYNLT2B;DYNLL1;TUBB4B;TUBB4A;CLUAP1
Nuclear Receptor Transcription Pathway	12/53	0.123435	0.300671	1.55659	3.25644	MED1;THRB;NR4A3;THRA;RORC;PPARG;NR3C1;NR2C2;NR2E3;ESR1;PPARD;NR2C2AP
HCMV Late Events	33/171	0.128945	0.313683	1.2729	2.60736	NUP188;AAAS;H2AC12;H2AC14;DBP;NUP85;H2BC21;NUP62;H4C1;VPS36;H2BC9;RANBP2;SEC13;H2AC6;NUP133;H2AC7;H2AC4;H2BC3;H2BC4;VPS37D;VPS37A;H2BC12;H2BC13;H2BC14;HNRNPK;H2BC15;H2AC20;H2BC11;CHMP2A;UBAP1;NUP98;CHMP6;NUP37
Cytoprotection by HMOX1	13/59	0.131689	0.319105	1.50304	3.04713	MED1;CREBBP;CHD9;MT-CO1;NDUFA4;COX4I1;COX5B;COX6C;COX7C;COX7A2L;CYCS;TBL1X;NFE2L2
RHOQ GTPase Cycle	13/59	0.131689	0.319105	1.50304	3.04713	STEAP3;TFRC;SCRIB;CDC42BPB;ARHGAP5;ARHGAP26;CDC42BPA;ARHGAP35;STOM;SRGAP2;PAK2;VAMP3;PAK4
Gastrulation	24/120	0.131494	0.319105	1.33029	2.69888	HES7;FOXC2;CREBBP;SMAD4;PAX6;DLL1;PAX2;SEM1;PSMB6;PSMB7;PSMD6;PSMB4;FGF8;PSMD7;PSMB5;PSMC3;PSMB3;PSMC4;MYB;PSMD3;SNAI1;CTNNB1;MAML3;TEAD2
ADORA2B Mediated Anti-Inflammatory Cytokines Production	10/43	0.132186	0.319893	1.61136	3.26067	GNG3;GNG2;PRKAR1A;PRKAR2A;GNB1;ADCY4;GNAS;GNB5;ADCY5;GNAI2
NEP NS2 Interacts With the Cellular Export Machinery	9/38	0.136327	0.329059	1.65013	3.28822	RANBP2;SEC13;NUP188;NUP133;NUP85;NUP62;NUP98;AAAS;NUP37
rRNA Processing in the Mitochondrion	9/38	0.136327	0.329059	1.65013	3.28822	MT-ND4;MT-ND5;MT-CO1;MT-RNR2;MT-RNR1;MTERF4;MT-ND2;MRM3;MT-ND1
Activation of RAC1	4/13	0.137565	0.32906	2.36223	4.68585	NCK2;SOS1;PAK2;PAK4
Cytosolic Iron-Sulfur Cluster Assembly	4/13	0.137565	0.32906	2.36223	4.68585	RTEL1;POLD1;MMS19;NUBP2
ERKs Are Inactivated	4/13	0.137565	0.32906	2.36223	4.68585	DUSP4;DUSP3;PPP2R1A;DUSP7
Inhibition of Replication Initiation of Damaged DNA by RB1 E2F1	4/13	0.137565	0.32906	2.36223	4.68585	TFDP1;TFDP2;PPP2R1A;E2F1
NF-kB Is Activated and Signals Survival	4/13	0.137565	0.32906	2.36223	4.68585	IKBKB;NFKBIA;NGFR;UBB
p75NTR Recruits Signalling Complexes	4/13	0.137565	0.32906	2.36223	4.68585	IKBKB;NGFR;UBB;MYD88
Ion Homeostasis	12/54	0.137048	0.32906	1.51944	3.01976	RYR1;AHCYL1;STIM1;CAMK2A;ATP2A2;ATP1A3;ATP2A1;FXYD6;ATP1A1;ATP2B1;CALM1;SLC8A1
Glucagon Signaling in Metabolic Regulation	8/33	0.140062	0.332894	1.70134	3.34426	GNG3;GNG2;PRKAR1A;PRKAR2A;GNB1;ADCY4;GNAS;ADCY5
Inactivation, Recovery and Regulation of the Phototransduction Cascade	8/33	0.140062	0.332894	1.70134	3.34426	GRK1;FNTB;GNB1;NMT1;GNB5;CALM1;CAMKMT;METAP2
Regulation of Expression and Function of Type II Classical Cadherins	8/33	0.140062	0.332894	1.70134	3.34426	ADAM19;TNRC6C;MOV10;AGO3;SNAI1;CTNNB1;HOXC8;TNRC6A
Regulation of Homotypic Cell-Cell Adhesion	8/33	0.140062	0.332894	1.70134	3.34426	ADAM19;TNRC6C;MOV10;AGO3;SNAI1;CTNNB1;HOXC8;TNRC6A
Signal Amplification	8/33	0.140062	0.332894	1.70134	3.34426	GNA13;GNG3;GNG2;GNA11;GNB1;GNB5;AAMP;GNAI2
Retrograde Transport at the Trans-Golgi-Network	11/49	0.142547	0.338366	1.53931	2.9987	NSF;SCOC;COG7;COG5;GOLGA1;VPS52;STX6;COG1;PLIN3;VAMP4;VAMP3
Adrenaline,noradrenaline Inhibits Insulin Secretion	7/28	0.143042	0.338677	1.77208	3.44603	GNG3;GNG2;GNB1;CACNA1C;GNB5;ADCY5;GNAI2
Platelet Calcium Homeostasis	7/28	0.143042	0.338677	1.77208	3.44603	STIM1;P2RX1;ATP2A2;ATP2A1;ATP2B1;CALM1;SLC8A1
PKA Activation	5/18	0.14367	0.338872	2.04439	3.96661	PRKAR1A;PRKAR2A;ADCY4;CALM1;ADCY5
SHC-mediated Cascade FGFR3	5/18	0.14367	0.338872	2.04439	3.96661	FGF8;FGF18;GRB2;SOS1;HRAS
Serotonin Neurotransmitter Release Cycle	5/18	0.14367	0.338872	2.04439	3.96661	SNAP25;SYT1;SYN3;CPLX1;SYN1
Dopamine Neurotransmitter Release Cycle	6/23	0.144642	0.339873	1.87618	3.62758	SNAP25;SYT1;CASK;SYN3;CPLX1;SYN1
Long-term Potentiation	6/23	0.144642	0.339873	1.87618	3.62758	DLG2;DLG3;ACTN2;CAMK2A;NEFL;CALM1
Nephrin Family Interactions	6/23	0.144642	0.339873	1.87618	3.62758	ACTN2;ACTN1;NCK2;CASK;PIK3R2;ACTN4
GABA Receptor Activation	13/60	0.145062	0.340429	1.47097	2.83985	GABRB3;KCNJ4;GABBR1;KCNJ12;ADCY4;ADCY5;GNAI2;GABRR2;GNG3;GNG2;GNAL;GNB1;GNB5
Amino Acids Regulate mTORC1	12/55	0.151438	0.353609	1.48401	2.80118	ATP6V1A;SEC13;RRAGA;ATP6V1B2;SLC38A9;LAMTOR2;DEPDC5;FNIP1;LAMTOR4;ATP6V0C;LAMTOR3;ATP6V1C1
Signaling by Non-Receptor Tyrosine Kinases	12/55	0.151438	0.353609	1.48401	2.80118	KHDRBS1;CCND1;UBB;CCNE1;NRG4;RASA1;ERBB2;CDK2;AKT1;NR3C1;HRAS;ARHGAP35
Signaling by PTK6	12/55	0.151438	0.353609	1.48401	2.80118	KHDRBS1;CCND1;UBB;CCNE1;NRG4;RASA1;ERBB2;CDK2;AKT1;NR3C1;HRAS;ARHGAP35
Sensory Processing of Sound	16/77	0.151151	0.353609	1.39508	2.63597	SNAP25;CTBP2;WHRN;CASK;MSN;ATP2B1;ACTB;SYN1;ACTG1;TMIE;EPB41L1;DNAJC5;CAPZA2;CDH23;MYH9;BSN
Export of Viral Ribonucleoproteins From Nucleus	9/39	0.153733	0.358069	1.59503	2.98676	RANBP2;SEC13;NUP188;NUP133;NUP85;NUP62;NUP98;AAAS;NUP37
Mitophagy	9/39	0.153733	0.358069	1.59503	2.98676	MAP1LC3A;UBB;UBE2D3;CSNK2A2;MFN2;VDAC2;PGAM5;VDAC1;UBE2L3
Platelet Activation, Signaling and Aggregation	48/262	0.154027	0.358306	1.19423	2.23395	LGALS3BP;APP;CD63;DGKE;WDR1;DGKA;PROS1;STXBP2;OLA1;PIK3R3;PIK3R2;GNAI2;TTN;RAP1B;GNA13;GNG3;GNG2;GNA11;CFL1;AKT1;AAMP;CHID1;PRKCG;VAV3;HSPA5;ACTN2;PRKCB;ACTN1;ACTN4;DGKZ;RHOB;VAV2;SOD1;DGKQ;GNB1;GRB2;MAGED2;PTPN6;GNB5;PFN1;TLN1;CALM1;ALDOA;RAF1;SOS1;PPIA;DGKI;RAPGEF4
Cell-Cell Communication	30/157	0.155122	0.360402	1.25703	2.34253	COL17A1;ITGB1;CD151;ILK;PIK3R2;ACTB;ACTG1;CDH5;NCK2;FLNC;HOXC8;CADM1;DST;ACTN2;ACTN1;CASK;ACTN4;ADAM19;TNRC6C;MOV10;AGO3;CLDN15;SNAI1;CTNNB1;GRB2;ITGA6;PTPN6;FERMT2;TNRC6A;PLEC
Activated NTRK2 Signals Through RAS	3/9	0.159348	0.366559	2.65714	4.88027	GRB2;SOS1;HRAS
CD163 Mediating an Anti-Inflammatory Response	3/9	0.159348	0.366559	2.65714	4.88027	RHBDF2;MYH9;FURIN
EGFR Transactivation by Gastrin	3/9	0.159348	0.366559	2.65714	4.88027	GRB2;SOS1;HRAS
ROBO Receptors Bind AKAP5	3/9	0.159348	0.366559	2.65714	4.88027	ROBO2;PPP3CB;PRKAR2A
Small Interfering RNA (siRNA) Biogenesis	3/9	0.159348	0.366559	2.65714	4.88027	TSNAX;AGO3;TSN
Late Endosomal Microautophagy	8/34	0.159196	0.366559	1.6358	3.00598	HSPA8;UBB;CHMP2A;VPS37D;PLIN3;UBAP1;VPS37A;CHMP6
Telomere C-strand (Lagging Strand) Synthesis	8/34	0.159196	0.366559	1.6358	3.00598	POLD3;FEN1;WRN;STN1;POLD1;POLD2;RPA1;TERF2
The Phototransduction Cascade	8/34	0.159196	0.366559	1.6358	3.00598	GRK1;FNTB;GNB1;NMT1;GNB5;CALM1;CAMKMT;METAP2
Activation of G Protein Gated Potassium Channels	7/29	0.164275	0.374193	1.69144	3.05509	KCNJ4;GNG3;GABBR1;GNG2;KCNJ12;GNB1;GNB5
DAP12 Signaling	7/29	0.164275	0.374193	1.69144	3.05509	VAV3;PIK3R2;GRB2;PLCG1;SOS1;HRAS;VAV2
EPHA-mediated Growth Cone Collapse	7/29	0.164275	0.374193	1.69144	3.05509	EPHA5;EFNA1;MYL6;ROCK1;ROCK2;EPHA8;MYH9
G Protein Gated Potassium Channels	7/29	0.164275	0.374193	1.69144	3.05509	KCNJ4;GNG3;GABBR1;GNG2;KCNJ12;GNB1;GNB5
Inhibition of Voltage Gated Ca2+ Channels via Gbeta Gamma Subunits	7/29	0.164275	0.374193	1.69144	3.05509	KCNJ4;GNG3;GABBR1;GNG2;KCNJ12;GNB1;GNB5
Negative Regulation of FGFR3 Signaling	7/29	0.164275	0.374193	1.69144	3.05509	FGF8;UBB;PPP2R1A;FGF18;SPRY2;BRAF;GRB2
mRNA Capping	7/29	0.164275	0.374193	1.69144	3.05509	RNGTT;ERCC3;POLR2E;POLR2G;POLR2H;GTF2F1;POLR2J
Regulation of Insulin Secretion	16/78	0.163761	0.374193	1.3725	2.48332	SNAP25;AHCYL1;CACNA1A;CACNA1C;ADCY5;GNAI2;PLCB3;GNG3;GNG2;PRKAR1A;GNA11;PRKAR2A;GNB1;GNAS;GNB5;RAPGEF4
Adenylate Cyclase Inhibitory Pathway	4/14	0.169681	0.38276	2.12588	3.77095	GNAL;ADCY4;ADCY5;GNAI2
Mismatch Repair (MMR) Directed by MSH2 MSH3 (MutSbeta)	4/14	0.169681	0.38276	2.12588	3.77095	POLD3;POLD1;POLD2;RPA1
Mismatch Repair (MMR) Directed by MSH2 MSH6 (MutSalpha)	4/14	0.169681	0.38276	2.12588	3.77095	POLD3;POLD1;POLD2;RPA1
SARS-CoV-2 Modulates Autophagy	4/14	0.169681	0.38276	2.12588	3.77095	VPS18;VPS41;VPS11;TUFM
SHC1 Events in ERBB4 Signaling	4/14	0.169681	0.38276	2.12588	3.77095	NRG4;GRB2;SOS1;HRAS
Assembly Of The HIV Virion	6/24	0.168507	0.38276	1.77184	3.15526	UBB;VPS37D;UBAP1;FURIN;VPS37A;PPIA
Incretin Synthesis, Secretion, and Inactivation	6/24	0.168507	0.38276	1.77184	3.15526	SPCS1;GNB1;FFAR4;CTNNB1;PAX6;SEC11C
Cytokine Signaling in Immune System	133/776	0.169058	0.38276	1.10289	1.9604	EIF4A2;ATF2;CNTFR;APP;IFITM2;NUP188;UBE2D3;RORC;IRS2;IFI30;PSMD6;TUBB6;PSMD7;CCND1;TUBB3;PPP2R1A;AKT3;PSMD3;CFL1;PIM1;AKT1;KPNA4;KPNA3;SKP1;RSAD2;UBE2E1;AIP;TALDO1;MIF;THOC5;MAPKAPK3;IFI27;BOLA2;FSCN1;PSME2;NUP98;RAF1;PPIA;KPNB1;DHX9;STXBP2;PIK3R3;PIK3R2;GATA3;AAAS;FOXO3;RAP1B;CNN2;UBB;NUP85;ABL2;PLCG1;IP6K2;MCL1;HSPA9;HSPA8;UBE2I;POU2F1;MSN;FANCC;FANCB;NFKB2;NFKBIA;SEM1;BCL6;TOLLIP;CDK1;TAB3;GRB…
Prostacyclin Signalling Through Prostacyclin Receptor	5/19	0.170978	0.382901	1.89825	3.35273	GNG3;GNG2;GNB1;GNAS;GNB5
RHO GTPases Activate CIT	5/19	0.170978	0.382901	1.89825	3.35273	MYL6;MYH9;PPP1R12B;CIT;RHOB
Regulation of MITF-M-dependent Genes Involved in Apoptosis	5/19	0.170978	0.382901	1.89825	3.35273	TNRC6C;MOV10;AGO3;HDAC1;TNRC6A
SARS-CoV-1 Targets Host Intracellular Signalling and Regulatory Pathways	5/19	0.170978	0.382901	1.89825	3.35273	YWHAE;SMAD4;UBE2I;SFN;YWHAG
Signaling by FGFR2 IIIa TM	5/19	0.170978	0.382901	1.89825	3.35273	POLR2E;POLR2G;POLR2H;GTF2F1;POLR2J
Signaling by FLT3 Fusion Proteins	5/19	0.170978	0.382901	1.89825	3.35273	ZMYM2;PIM1;GRB2;SOS1;HRAS
RHOU GTPase Cycle	9/40	0.172164	0.385093	1.54349	2.71547	DST;MYO6;NCK2;WDR6;PIK3R2;GRB2;SRGAP2;PAK2;PAK4
TCR Signaling	22/113	0.175239	0.391501	1.286	2.2397	CHUK;PTEN;PIK3R2;NFKBIA;SEM1;IKBKB;PSMB6;PSMB7;PSMD6;PSMB4;PSMD7;CDC34;PSMB5;UBB;PSMC3;PSMB3;PSMC4;PSMD3;TAB2;PLCG1;PAK2;SKP1
Disinhibition of SNARE Formation	2/5	0.180539	0.396208	3.54236	6.06384	PRKCG;PRKCB
Free Fatty Acid Receptors	2/5	0.180539	0.396208	3.54236	6.06384	FFAR4;FFAR3
G2 M DNA Replication Checkpoint	2/5	0.180539	0.396208	3.54236	6.06384	CCNB1;CDK1
Hyaluronan Biosynthesis and Export	2/5	0.180539	0.396208	3.54236	6.06384	CEMIP;HAS2
IRS Activation	2/5	0.180539	0.396208	3.54236	6.06384	INSR;IRS2
LRR FLII-interacting Protein 1 (LRRFIP1) Activates Type I IFN Production	2/5	0.180539	0.396208	3.54236	6.06384	CREBBP;CTNNB1
MET Interacts With TNS Proteins	2/5	0.180539	0.396208	3.54236	6.06384	ITGB1;TNS4
NFE2L2 Regulating ER-stress Associated Genes	2/5	0.180539	0.396208	3.54236	6.06384	CREBBP;NFE2L2
RHOT1 GTPase Cycle	2/5	0.180539	0.396208	3.54236	6.06384	RAP1GDS1;TRAK1
RUNX3 Regulates BCL2L11 (BIM) Transcription	2/5	0.180539	0.396208	3.54236	6.06384	SMAD4;FOXO3
Synthesis of PI	2/5	0.180539	0.396208	3.54236	6.06384	PITPNM1;CDIPT
CaM Pathway	8/35	0.179477	0.396208	1.57512	2.70561	PRKCG;GRK2;PRKAR1A;PRKAR2A;CAMK2A;ADCY4;CALM1;ADCY5
Calmodulin Induced Events	8/35	0.179477	0.396208	1.57512	2.70561	PRKCG;GRK2;PRKAR1A;PRKAR2A;CAMK2A;ADCY4;CALM1;ADCY5
Translation of Structural Proteins 9683701	8/35	0.179477	0.396208	1.57512	2.70561	GANAB;UBE2I;SUMO1;UBB;CANX;ST6GALNAC4;ST3GAL3;PARP8
Cell Junction Organization	23/119	0.178036	0.396208	1.27445	2.19941	COL17A1;ITGB1;CD151;CADM1;DST;ACTN1;ILK;ACTB;ACTG1;ADAM19;TNRC6C;CDH5;MOV10;AGO3;CLDN15;SNAI1;CTNNB1;ITGA6;FLNC;HOXC8;FERMT2;TNRC6A;PLEC
Metabolism of Carbohydrates	52/290	0.183352	0.401905	1.16309	1.97301	B4GALT2;PYGB;NUP188;UXS1;HEXB;ENO1;HS2ST1;NDST2;NAGLU;PPP2R1A;NUP62;IDS;SLC37A4;XYLB;PGM1;HGSNAT;SEC13;TPI1;NUP133;GLCE;PGAM1;TALDO1;PGD;PHKA2;PKM;PGP;NUP98;ALDOA;TKT;B4GALT6;CHST5;CHST2;FBP2;CEMIP;AAAS;UBB;NUP85;PGK1;HAS2;CHST14;ST3GAL3;RANBP2;AGL;EXT1;PFKL;MAN2B2;MAN2B1;CALM1;AGRN;FMOD;GALK1;NUP37
Signaling by Interleukins	79/452	0.184216	0.403324	1.12807	1.9083	ITGB1;ATF2;CNTFR;SNAP25;APP;ARF1;RPLP0;RORC;IRS2;LMNB1;IKBKB;PSMD6;PSMD7;CCND1;PPP2R1A;PSMD3;CFL1;PIM1;AKT1;SKP1;DUSP4;DUSP3;CHUK;AIP;TALDO1;IRAK3;MIF;DUSP7;MAPKAPK3;TCP1;BOLA2;CANX;RAPGEF1;FSCN1;PSME2;SNRPA1;SOS1;PPIA;LRRC14;RALA;STXBP2;PIK3R3;PIK3R2;GATA3;FOXO3;PSMB6;RAP1B;CNN2;PSMB7;PSMB4;MAPK8;PSMB5;UBB;PSMB3;STX3;PAK2;MCL1;HSPA9;HSPA8;POU2F1;MSN;PTPN12;NFKB2;SOD1;NFKBIA;SEM1;PSMC3;BCL6;PSMC4…
Signaling by NOTCH1	15/74	0.185717	0.406132	1.35196	2.27606	PSENEN;TLE4;JAG2;TLE3;CREBBP;JAG1;HDAC1;MIB2;ADAM10;CCNC;DLL1;UBB;MAML3;TBL1X;SKP1
Activation of Kainate Receptors Upon Glutamate Binding	7/30	0.186809	0.407086	1.6178	2.71413	GNG3;PLCB3;GNG2;DLG3;GNB1;GNB5;CALM1
Insulin Receptor Recycling	7/30	0.186809	0.407086	1.6178	2.71413	ATP6V1A;ATP6AP1;INSR;ATP6V1B2;ATP6V0C;PTPRF;ATP6V1C1
Respiratory Syncytial Virus (RSV) Genome Replication, Transcription and Translation	7/30	0.186809	0.407086	1.6178	2.71413	HSPA8;HSP90AB1;SPCS1;CSNK2A2;FURIN;KPNB1;SEC11C
MAP Kinase Activation	13/63	0.189264	0.411953	1.38247	2.30127	DUSP4;ATF2;DUSP3;CHUK;DUSP7;IKBKB;MAPK8;MAPKAPK3;UBB;PPP2R1A;TAB3;TAB2;SKP1
G Alpha (12 13) Signalling Events	16/80	0.190557	0.414283	1.32945	2.20397	VAV3;ROCK1;ROCK2;ARHGEF10L;RHOB;VAV2;TIAM2;GNA13;FGD4;GNG3;GNG2;GNB1;GNB5;ARHGEF40;SOS1;ECT2
Signaling by RAF1 Mutants	9/41	0.191556	0.415526	1.49516	2.47087	RAP1B;CAMK2A;BRAF;CALM1;RAF1;TLN1;HRAS;ACTB;ACTG1
Apoptotic Execution Phase	11/52	0.191575	0.415526	1.42642	2.35712	TJP1;DFFB;DBNL;ROCK1;LMNA;HMGB2;CTNNB1;PAK2;KPNB1;LMNB1;PLEC
Defective HDR Through Homologous Recombination Repair Due to PALB2 Loss of BRCA1 Binding Function	6/25	0.193878	0.416156	1.67849	2.7536	BARD1;RAD51B;SEM1;WRN;RAD51;XRCC2
Defective HDR Through Homologous Recomb Repair Due to PALB2 Loss of BRCA2 RAD51 RAD51C Binding Fnc	6/25	0.193878	0.416156	1.67849	2.7536	BARD1;RAD51B;SEM1;WRN;RAD51;XRCC2
Defective Homologous Recombination Repair (HRR) Due to BRCA1 Loss of Function	6/25	0.193878	0.416156	1.67849	2.7536	BARD1;RAD51B;SEM1;WRN;RAD51;XRCC2
Defective Homologous Recombination Repair (HRR) Due to PALB2 Loss of Function	6/25	0.193878	0.416156	1.67849	2.7536	BARD1;RAD51B;SEM1;WRN;RAD51;XRCC2
Downstream Signaling of Activated FGFR3	6/25	0.193878	0.416156	1.67849	2.7536	FGF8;FGF18;GRB2;PLCG1;SOS1;HRAS
G Beta Gamma Signalling Through PI3Kgamma	6/25	0.193878	0.416156	1.67849	2.7536	GNG3;GNG2;AKT3;GNB1;AKT1;GNB5
Glycogen Metabolism	6/25	0.193878	0.416156	1.67849	2.7536	PYGB;UBB;AGL;CALM1;PHKA2;PGM1
Signaling by EGFR in Cancer	6/25	0.193878	0.416156	1.67849	2.7536	UBB;CDC37;GRB2;PLCG1;SOS1;HRAS
Signaling by Erythropoietin	6/25	0.193878	0.416156	1.67849	2.7536	RAPGEF1;IRS2;GRB2;PLCG1;SOS1;HRAS
COPII-mediated Vesicle Transport	14/69	0.195146	0.418395	1.35349	2.21161	NSF;TRAPPC3;MCFD2;SEC13;TRAPPC2L;SEC16A;TRAPPC10;GOLGA2;CNIH1;PPP6R1;GORASP1;LMAN2;CNIH2;SEC22A
AKT Phosphorylates Targets in the Nucleus	3/10	0.20216	0.420133	2.27741	3.64089	AKT3;AKT1;FOXO3
ATF6 (ATF6-alpha) Activates Chaperone Genes	3/10	0.20216	0.420133	2.27741	3.64089	HSPA5;NFYA;CALR
Activation of PPARGC1A (PGC-1alpha) by Phosphorylation	3/10	0.20216	0.420133	2.27741	3.64089	PRKAA2;PRKAG1;PRKAB1
Adenylate Cyclase Activating Pathway	3/10	0.20216	0.420133	2.27741	3.64089	GNAL;ADCY4;ADCY5
IRAK2 Mediated Activation of TAK1 Complex	3/10	0.20216	0.420133	2.27741	3.64089	UBB;TAB3;TAB2
InlA-mediated Entry of Listeria Monocytogenes Into Host Cells	3/10	0.20216	0.420133	2.27741	3.64089	UBB;CTNNB1;CBLL1
MASTL Facilitates Mitotic Progression	3/10	0.20216	0.420133	2.27741	3.64089	CCNB1;PPP2R1A;CDK1
Neurotransmitter Clearance	3/10	0.20216	0.420133	2.27741	3.64089	BCHE;ALDH2;SLC6A4
RUNX3 Regulates p14-ARF	3/10	0.20216	0.420133	2.27741	3.64089	BRD2;CCND1;CDKN2A
CTNNB1 S33 Mutants Aren'T Phosphorylated	4/15	0.204084	0.420133	1.9325	3.07118	PPP2R1A;AXIN1;PPP2R5B;CTNNB1
CTNNB1 S37 Mutants Aren'T Phosphorylated	4/15	0.204084	0.420133	1.9325	3.07118	PPP2R1A;AXIN1;PPP2R5B;CTNNB1
CTNNB1 S45 Mutants Aren'T Phosphorylated	4/15	0.204084	0.420133	1.9325	3.07118	PPP2R1A;AXIN1;PPP2R5B;CTNNB1
CTNNB1 T41 Mutants Aren'T Phosphorylated	4/15	0.204084	0.420133	1.9325	3.07118	PPP2R1A;AXIN1;PPP2R5B;CTNNB1
Diseases Associated With Glycosylation Precursor Biosynthesis	4/15	0.204084	0.420133	1.9325	3.07118	DPM3;PGM1;GALK1;GNE
GRB2 SOS Provides Linkage to MAPK Signaling for Integrins	4/15	0.204084	0.420133	1.9325	3.07118	RAP1B;GRB2;SOS1;TLN1
Integration of Provirus	4/15	0.204084	0.420133	1.9325	3.07118	XRCC5;LIG4;BANF1;PPIA
Membrane Binding and Targetting of GAG Proteins	4/15	0.204084	0.420133	1.9325	3.07118	UBB;VPS37D;UBAP1;VPS37A
Mismatch Repair	4/15	0.204084	0.420133	1.9325	3.07118	POLD3;POLD1;POLD2;RPA1
N-Glycan Antennae Elongation	4/15	0.204084	0.420133	1.9325	3.07118	B4GALT2;MGAT5;ST8SIA3;B4GALT6
Signaling by CTNNB1 Phospho-Site Mutants	4/15	0.204084	0.420133	1.9325	3.07118	PPP2R1A;AXIN1;PPP2R5B;CTNNB1
Signaling by GSK3beta Mutants	4/15	0.204084	0.420133	1.9325	3.07118	PPP2R1A;AXIN1;PPP2R5B;CTNNB1
Synthesis And Processing Of GAG, GAGPOL Polyproteins	4/15	0.204084	0.420133	1.9325	3.07118	UBB;VPS37D;UBAP1;VPS37A
Apoptotic Factor-Mediated Response	5/20	0.200091	0.420133	1.7716	2.85047	CDKN2A;C1QBP;CYCS;BAK1;GSDME
FRS-mediated FGFR3 Signaling	5/20	0.200091	0.420133	1.7716	2.85047	FGF8;FGF18;GRB2;SOS1;HRAS
G Beta Gamma Signalling Through PLC Beta	5/20	0.200091	0.420133	1.7716	2.85047	GNG3;PLCB3;GNG2;GNB1;GNB5
Lagging Strand Synthesis	5/20	0.200091	0.420133	1.7716	2.85047	POLD3;FEN1;POLD1;POLD2;RPA1
PKA-mediated Phosphorylation of CREB	5/20	0.200091	0.420133	1.7716	2.85047	PRKAR1A;PRKAR2A;ADCY4;CALM1;ADCY5
Protein Hydroxylation	5/20	0.200091	0.420133	1.7716	2.85047	JMJD4;RPL27A;RPS6;DRG2;RPL8
SHC-mediated Cascade FGFR4	5/20	0.200091	0.420133	1.7716	2.85047	FGF8;FGF18;GRB2;SOS1;HRAS
Signaling by KIT in Disease	5/20	0.200091	0.420133	1.7716	2.85047	PIK3R3;PIK3R2;GRB2;SOS1;HRAS
Signaling by Phosphorylated Juxtamembrane, Extracellular and Kinase Domain KIT Mutants	5/20	0.200091	0.420133	1.7716	2.85047	PIK3R3;PIK3R2;GRB2;SOS1;HRAS
Signalling to RAS	5/20	0.200091	0.420133	1.7716	2.85047	RALA;MAPKAPK3;GRB2;SOS1;HRAS
Budding and Maturation of HIV Virion	8/36	0.200813	0.420133	1.51878	2.43822	UBB;VPS4B;CHMP2A;VPS37D;UBAP1;VPS37A;CHMP6;PPIA
Resolution of D-Loop Structures	8/36	0.200813	0.420133	1.51878	2.43822	BARD1;RAD51B;SEM1;RTEL1;WRN;RAD51;EME2;XRCC2
Signaling by NOTCH2	8/36	0.200813	0.420133	1.51878	2.43822	JAG2;PSENEN;JAG1;UBB;MIB2;ADAM10;MAML3;DLL1
Regulation of TP53 Activity Through Phosphorylation	18/92	0.198601	0.420133	1.29357	2.09099	BARD1;PLK3;PRKAA2;CSNK2A2;PRKAG1;RPA1;SSRP1;HIPK1;PRKAB1;CCNA2;STK11;WRN;UBB;CDK5;CDK2;MDM4;TAF6;TAF9B
Signaling by EGFR	11/53	0.209421	0.430644	1.39237	2.17685	UBB;ADAM10;SPRY2;GRB2;PLCG1;PTPN12;SOS1;HRAS;AAMP;EPN1;PTPN3
Activated NOTCH1 Transmits Signal to the Nucleus	7/31	0.210516	0.431465	1.5503	2.41566	JAG2;PSENEN;JAG1;UBB;MIB2;ADAM10;DLL1
Disassembly of the Destruction Complex and Recruitment of AXIN to the Membrane	7/31	0.210516	0.431465	1.5503	2.41566	PPP2R1A;LRP5;AXIN1;PPP2R5B;CTNNB1;CSNK1G2;LRP6
Negative Regulation of FGFR4 Signaling	7/31	0.210516	0.431465	1.5503	2.41566	FGF8;UBB;PPP2R1A;FGF18;SPRY2;BRAF;GRB2
Glucagon-like Peptide-1 (GLP1) Regulates Insulin Secretion	9/42	0.211834	0.432736	1.44977	2.24998	GNG3;GNG2;PRKAR1A;PRKAR2A;GNB1;GNAS;GNB5;ADCY5;RAPGEF4
Regulation of MITF-M-dependent Genes Involved in Pigmentation	9/42	0.211834	0.432736	1.44977	2.24998	SMARCB1;BCL7B;ACTL6A;DPF3;MYO5A;CTNNB1;ARID1A;ACTB;USF1
tRNA Processing in the Mitochondrion	9/42	0.211834	0.432736	1.44977	2.24998	MT-ND6;MT-ND4;MT-ND5;MT-CO1;MT-RNR2;MT-RNR1;TRNT1;MT-ND2;MT-ND1
Glycerophospholipid Biosynthesis	24/128	0.214071	0.436827	1.22737	1.89193	AGPAT5;OSBPL8;BCHE;PLA2G12A;PCYT1A;OSBPL5;CSNK2A2;PLA2G6;CRLS1;AGPAT3;PISD;PLD2;PLA2G15;PGS1;HADHB;GNPAT;PTDSS1;PITPNM1;ETNK1;CPNE1;CPNE3;GPD1L;CDIPT;LPIN1
Cell Death Signalling via NRAGE, NRIF and NADE	15/76	0.215288	0.43883	1.30747	2.00799	YWHAE;PSENEN;VAV3;BEX3;NGFR;ARHGEF10L;VAV2;TIAM2;GNA13;FGD4;MAPK8;UBB;ARHGEF40;SOS1;ECT2
Adherens Junctions Interactions	12/59	0.216158	0.439639	1.35739	2.07918	ADAM19;TNRC6C;CDH5;MOV10;CADM1;AGO3;SNAI1;CTNNB1;HOXC8;ACTB;TNRC6A;ACTG1
TNF Signaling	12/59	0.216158	0.439639	1.35739	2.07918	IKBKB;CHUK;UBB;UBE2D3;MADD;RACK1;MIB2;TNFAIP3;TAB3;STUB1;TAB2;UBE2L3
Constitutive Signaling by AKT1 E17K in Cancer	6/26	0.220571	0.446425	1.59447	2.4101	PRR5;CHUK;AKT3;AKT1;RICTOR;FOXO3
HDMs Demethylate Histones	6/26	0.220571	0.446425	1.59447	2.4101	KDM5A;KDM6B;KDM3B;ARID5B;H4C1;KDM6A
MicroRNA (miRNA) Biogenesis	6/26	0.220571	0.446425	1.59447	2.4101	AGO3;POLR2E;DGCR8;POLR2G;POLR2H;POLR2J
G Alpha (Z) Signalling Events	10/48	0.220694	0.446425	1.39893	2.11375	PRKCG;GNG3;GNG2;PRKCB;GNB1;ADCY4;GNAS;GNB5;ADCY5;GNAI2
Inositol Phosphate Metabolism	10/48	0.220694	0.446425	1.39893	2.11375	INPP5B;PLCB3;PLCB4;IMPA2;PTEN;PLCG1;CALM1;PLCD1;NUDT4;IP6K2
Ca-dependent Events	8/37	0.223106	0.450326	1.46632	2.19964	PRKCG;GRK2;PRKAR1A;PRKAR2A;CAMK2A;ADCY4;CALM1;ADCY5
Gap Junction Assembly	8/37	0.223106	0.450326	1.46632	2.19964	TUBA1C;TUBA1B;TUBB6;TUBB2B;TUBB2A;TUBB3;TUBB4B;TUBB4A
Transcription of the HIV Genome	14/71	0.226669	0.457023	1.30584	1.93821	GTF2A1;RNGTT;GTF2B;SSRP1;GTF2F1;GTF2E2;ERCC3;POLR2E;ELOB;POLR2G;TAF6;POLR2H;TAF9B;POLR2J
NR1H2 and NR1H3-mediated Signaling	11/54	0.227935	0.459078	1.35991	2.01089	ABCA1;TNRC6C;MYLIP;MOV10;AGO3;FASN;NRIP1;PLIN1;APOE;TBL1X;TNRC6A
ER Quality Control Compartment (ERQC)	5/21	0.23072	0.461688	1.66077	2.43561	EDEM3;RNF103;UBB;EDEM2;UGGT1
Formation of the Ureteric Bud	5/21	0.23072	0.461688	1.66077	2.43561	ITGB1;ROBO2;FOXC2;WNT11;PAX2
Presynaptic Function of Kainate Receptors	5/21	0.23072	0.461688	1.66077	2.43561	GNG3;PLCB3;GNG2;GNB1;GNB5
RHO GTPases Activate PAKs	5/21	0.23072	0.461688	1.66077	2.43561	MYL6;MYH9;CALM1;PPP1R12B;PAK2
Regulation of FZD by Ubiquitination	5/21	0.23072	0.461688	1.66077	2.43561	USP8;UBB;LRP5;LGR4;LRP6
Signal Transduction by L1	5/21	0.23072	0.461688	1.66077	2.43561	ITGB1;CSNK2A2;ITGAV;NCAM1;VAV2
Formation of Incision Complex in GG-NER	9/43	0.232917	0.465084	1.40705	2.05017	DDB1;UBE2I;SUMO1;UBB;ERCC3;RPA1;RAD23A;RAD23B;DDB2
tRNA Modification in the Nucleus and Cytosol	9/43	0.232917	0.465084	1.40705	2.05017	PUS3;CTU1;TRMT5;TRMT6;TRMT13;CDKAL1;TRMT11;ALKBH8;THG1L
DNA Strand Elongation	7/32	0.235258	0.467253	1.4882	2.15353	POLD3;GINS2;FEN1;POLD1;POLD2;RPA1;MCM5
G-protein Beta Gamma Signalling	7/32	0.235258	0.467253	1.4882	2.15353	GNG3;PLCB3;GNG2;AKT3;GNB1;AKT1;GNB5
PINK1-PRKN Mediated Mitophagy	7/32	0.235258	0.467253	1.4882	2.15353	MAP1LC3A;UBB;UBE2D3;MFN2;VDAC2;VDAC1;UBE2L3
Pausing and Recovery of Tat-mediated HIV Elongation	7/32	0.235258	0.467253	1.4882	2.15353	POLR2E;ELOB;POLR2G;POLR2H;SSRP1;GTF2F1;POLR2J
Tat-mediated HIV Elongation Arrest and Recovery	7/32	0.235258	0.467253	1.4882	2.15353	POLR2E;ELOB;POLR2G;POLR2H;SSRP1;GTF2F1;POLR2J
Acyl Chain Remodeling of CL	2/6	0.243506	0.472643	2.65661	3.75277	HADHB;PLA2G6
Assembly of Viral Components at the Budding Site	2/6	0.243506	0.472643	2.65661	3.75277	CANX;CALR
Maturation of Spike Protein 9683686	2/6	0.243506	0.472643	2.65661	3.75277	GANAB;CANX
NFE2L2 Regulating Inflammation Associated Genes	2/6	0.243506	0.472643	2.65661	3.75277	CREBBP;NFE2L2
Negative Feedback Regulation of MAPK Pathway	2/6	0.243506	0.472643	2.65661	3.75277	BRAF;RAF1
Protein Repair	2/6	0.243506	0.472643	2.65661	3.75277	MSRB2;MSRB1
Proton-coupled Monocarboxylate Transport	2/6	0.243506	0.472643	2.65661	3.75277	BSG;SLC16A3
RUNX1 Regulates Estrogen Receptor Mediated Transcription	2/6	0.243506	0.472643	2.65661	3.75277	AXIN1;ESR1
RUNX1 Regulates Transcription of Genes Involved in WNT Signaling	2/6	0.243506	0.472643	2.65661	3.75277	AXIN1;ESR1
RUNX3 Regulates Immune Response and Cell Migration	2/6	0.243506	0.472643	2.65661	3.75277	RORC;ITGAL
Signaling by LRP5 Mutants	2/6	0.243506	0.472643	2.65661	3.75277	KREMEN1;LRP5
Mitochondrial Fatty Acid Beta-Oxidation of Unsaturated Fatty Acids	2/6	0.243506	0.472643	2.65661	3.75277	HADHB;DECR1
p75NTR Negatively Regulates Cell Cycle via SC1	2/6	0.243506	0.472643	2.65661	3.75277	NGFR;HDAC1
Activated NTRK2 Signals Through FRS2 and FRS3	3/11	0.247199	0.472643	1.99262	2.78481	GRB2;SOS1;HRAS
Alpha-protein Kinase 1 Signaling Pathway	3/11	0.247199	0.472643	1.99262	2.78481	UBB;TAB3;TAB2
Biotin Transport and Metabolism	3/11	0.247199	0.472643	1.99262	2.78481	BTD;PDZD11;PCCB
Condensation of Prometaphase Chromosomes	3/11	0.247199	0.472643	1.99262	2.78481	CCNB1;CSNK2A2;CDK1
MET Activates RAS Signaling	3/11	0.247199	0.472643	1.99262	2.78481	GRB2;SOS1;HRAS
Mucopolysaccharidoses	3/11	0.247199	0.472643	1.99262	2.78481	HGSNAT;NAGLU;IDS
NOTCH4 Activation and Transmission of Signal to the Nucleus	3/11	0.247199	0.472643	1.99262	2.78481	PSENEN;JAG1;ADAM10
Pexophagy	3/11	0.247199	0.472643	1.99262	2.78481	UBB;PEX5;USP30
Receptor Mediated Mitophagy	3/11	0.247199	0.472643	1.99262	2.78481	MAP1LC3A;CSNK2A2;PGAM5
Sodium Calcium Exchangers	3/11	0.247199	0.472643	1.99262	2.78481	CALM1;SLC8B1;SLC8A1
TICAM1,TRAF6-dependent Induction of TAK1 Complex	3/11	0.247199	0.472643	1.99262	2.78481	UBB;TAB3;TAB2
MAP3K8 (TPL2)-dependent MAPK1 3 Activation	4/16	0.240276	0.472643	1.77135	2.52589	IKBKB;CHUK;UBB;SKP1
NRIF Signals Cell Death From the Nucleus	4/16	0.240276	0.472643	1.77135	2.52589	PSENEN;NGFR;MAPK8;UBB
Polo-like Kinase Mediated Events	4/16	0.240276	0.472643	1.77135	2.52589	CCNB1;CENPF;PLK1;FOXM1
Rap1 Signalling	4/16	0.240276	0.472643	1.77135	2.52589	RAP1B;RAF1;PRKG1;RAPGEF4
Sema3A PAK Dependent Axon Repulsion	4/16	0.240276	0.472643	1.77135	2.52589	HSP90AB1;CFL1;PLXNA1;PAK2
Signaling by FLT3 ITD and TKD Mutants	4/16	0.240276	0.472643	1.77135	2.52589	PIM1;GRB2;SOS1;HRAS
Cardiogenesis	6/27	0.248385	0.472643	1.51845	2.11486	SMAD4;HAND2;TBX20;WDR5;CTNNB1;NKX2-5
Downstream Signaling of Activated FGFR4	6/27	0.248385	0.472643	1.51845	2.11486	FGF8;FGF18;GRB2;PLCG1;SOS1;HRAS
Integrin Signaling	6/27	0.248385	0.472643	1.51845	2.11486	RAP1B;AKT1;GRB2;SOS1;TLN1;RAPGEF4
Pyroptosis	6/27	0.248385	0.472643	1.51845	2.11486	IRF2;CHMP2A;CYCS;BAK1;CHMP6;GSDME
Syndecan Interactions	6/27	0.248385	0.472643	1.51845	2.11486	ITGB1;ACTN1;COL5A3;CASK;ITGAV;ITGA6
FLT3 Signaling	8/38	0.246247	0.472643	1.41736	1.98631	UBB;AKT3;ABL2;AKT1;GRB2;FOXO3;SOS1;HRAS
Signaling by FGFR1 in Disease	8/38	0.246247	0.472643	1.41736	1.98631	FGF8;ZMYM2;CPSF6;CUX1;GRB2;PLCG1;SOS1;HRAS
Signaling by NOTCH3	10/49	0.240731	0.472643	1.36298	1.94098	PSENEN;JAG2;CREBBP;JAG1;PLXND1;UBB;MIB2;ADAM10;MAML3;DLL1
Ion Transport by P-type ATPases	11/55	0.24706	0.472643	1.32893	1.85801	PDZD11;CAMK2A;ATP2A2;ATP11C;ATP1A3;ATP2A1;ATP11B;FXYD6;ATP1A1;ATP2B1;CALM1
Transport of Inorganic Cations Anions and Amino Acids Oligopeptides	20/107	0.244458	0.472643	1.22236	1.72195	SLC25A1;SLC12A2;SLC12A3;AHCYL2;SLC32A1;SLC1A2;SLC16A10;SLC7A11;SLC8B1;SLC8A1;SLC7A5;SLC4A8;SLC9A6;SLC17A7;CALM1;SLC38A2;SLC25A11;SLC25A22;SLC26A6;SLC38A4
Generic Transcription Pathway	204/1230	0.24263	0.472643	1.05987	1.50101	ATF2;SMARCB1;MT-CO1;EHMT2;CCNC;GLS;PSMD6;PSMD7;H2AC14;TRIM28;PPP2R1A;AKT3;PSMD3;MYB;AKT1;PIP4K2B;H4C1;SKP1;MED1;DAXX;PRKCB;CSNK2A2;PRKAB1;MED6;COX7A2L;RRAGA;DDIT4;MAML3;ZFPM1;ANAPC15;GATA3;ANAPC10;SFN;APOE;NKX2-5;PPARGC1B;NR2C2AP;BANP;BARD1;PLK3;CREBBP;JAG1;PHC1;SETD1A;MOV10;AGO3;H2AC20;CDC16;CALM1;CITED2;PRKAG1;MED15;COX7C;BBC3;MED14;MED13;ELOB;TEAD2;BRD2;PBRM1;PRMT1;ACTL6A;TCF12;PAX5;DDB2;H2AJ;…
Nuclear Events (Kinase and Transcription Factor Activation)	12/61	0.25225	0.479399	1.30183	1.79306	DUSP4;ATF2;DUSP3;JUND;CDK5;PPP2R1A;TCF12;ID1;FOSB;ID3;CDK5R2;DUSP7
RAB GEFs Exchange GTP for GDP on RABs	17/90	0.252451	0.479399	1.23812	1.70432	YWHAE;DENND2C;TRAPPC3;TRAPPC2L;TRAPPC10;GDI2;RAB3IP;TRAPPC8;RAB10;ALS2CL;RAB12;AKT3;MADD;TRAPPC12;RAB18;AKT1;RAB8B
ADP Signalling Through P2Y Purinoceptor 12	5/22	0.262563	0.492571	1.56299	2.09013	GNG3;GNG2;GNB1;GNB5;GNAI2
Chaperone Mediated Autophagy	5/22	0.262563	0.492571	1.56299	2.09013	EEF1A1;HSPA8;HSP90AB1;UBB;PLIN3
Defects in Vitamin and Cofactor Metabolism	5/22	0.262563	0.492571	1.56299	2.09013	LMBRD1;BTD;PCCB;MTR;MMACHC
Early Phase of HIV Life Cycle	5/22	0.262563	0.492571	1.56299	2.09013	FEN1;XRCC5;LIG4;BANF1;PPIA
FRS-mediated FGFR4 Signaling	5/22	0.262563	0.492571	1.56299	2.09013	FGF8;FGF18;GRB2;SOS1;HRAS
Insertion of Tail-Anchored Proteins Into the Endoplasmic Reticulum Membrane	5/22	0.262563	0.492571	1.56299	2.09013	BAG6;APP;PRNP;SERP1;GET3
Regulation of Signaling by CBL	5/22	0.262563	0.492571	1.56299	2.09013	UBB;RAPGEF1;PIK3R3;PIK3R2;GRB2
FGFR2 Mutant Receptor Activation	7/33	0.260888	0.492571	1.43087	1.92261	FGF8;FGF18;POLR2E;POLR2G;POLR2H;GTF2F1;POLR2J
HIV Elongation Arrest and Recovery	7/33	0.260888	0.492571	1.43087	1.92261	POLR2E;ELOB;POLR2G;POLR2H;SSRP1;GTF2F1;POLR2J
Pausing and Recovery of HIV Elongation	7/33	0.260888	0.492571	1.43087	1.92261	POLR2E;ELOB;POLR2G;POLR2H;SSRP1;GTF2F1;POLR2J
TNFR1-induced NF-kappa-B Signaling Pathway	7/33	0.260888	0.492571	1.43087	1.92261	IKBKB;UBB;CHUK;RACK1;TNFAIP3;TAB3;TAB2
Regulation of TNFR1 Signaling	10/50	0.261391	0.492571	1.32882	1.78293	IKBKB;CHUK;UBB;UBE2D3;MADD;RACK1;MIB2;TNFAIP3;STUB1;UBE2L3
Regulation of Cholesterol Biosynthesis by SREBP (SREBF)	11/56	0.266733	0.499889	1.29932	1.71706	MED1;CREBBP;GGPS1;NFYA;CHD9;INSIG1;FASN;SCAP;TBL1X;DHCR7;KPNB1
NGF-stimulated Transcription	8/39	0.270122	0.505731	1.37156	1.7952	ATF2;JUND;CDK5;TCF12;ID1;FOSB;ID3;CDK5R2
Beta-catenin Phosphorylation Cascade	4/17	0.277766	0.51384	1.635	2.09439	PPP2R1A;AXIN1;PPP2R5B;CTNNB1
Metabolism of Folate and Pterines	4/17	0.277766	0.51384	1.635	2.09439	MTHFD1;SHMT2;SLC25A32;ALDH1L2
Regulation of MITF-M-dependent Genes Involved in Lysosome Biogenesis and Autophagy	4/17	0.277766	0.51384	1.635	2.09439	ATP6V1A;ATP6V1B2;ATP6V0C;ATP6V1C1
The NLRP3 Inflammasome	4/17	0.277766	0.51384	1.635	2.09439	APP;PSTPIP1;HSP90AB1;NFKB2
BMAL1 CLOCK,NPAS2 Activates Circadian Gene Expression	6/28	0.277116	0.51384	1.44934	1.85997	MED1;CREBBP;DBP;CHD9;NOCT;TBL1X
FLT3 Signaling in Disease	6/28	0.277116	0.51384	1.44934	1.85997	ZMYM2;UBB;PIM1;GRB2;SOS1;HRAS
Keratan Sulfate Biosynthesis	6/28	0.277116	0.51384	1.44934	1.85997	B4GALT2;B4GALT6;FMOD;CHST5;CHST2;ST3GAL3
Sulfur Amino Acid Metabolism	6/28	0.277116	0.51384	1.44934	1.85997	AHCY;BHMT2;GOT2;MTR;CDO1;TXN2
TGFBR3 Expression	6/28	0.277116	0.51384	1.44934	1.85997	TNRC6C;MOV10;SMAD4;AGO3;TCF12;TNRC6A
TAK1-dependent IKK and NF-kappa-B Activation	9/45	0.277144	0.51384	1.32872	1.70503	LRRC14;IKBKB;NFKBIA;APP;UBB;CHUK;TAB3;TAB2;NFKB2
TBC RABGAPs	9/45	0.277144	0.51384	1.32872	1.70503	GGA1;TBC1D13;TBC1D17;GABARAP;TBC1D15;RAB11A;POLG;RAB8B;RAB11B
Phospholipid Metabolism	37/211	0.275865	0.51384	1.13091	1.45643	AGPAT5;ARF1;MTMR14;PTEN;PIK3R3;PIK3R2;MTMR4;PLA2G6;MTMR6;AGPAT3;PLD2;PIK3C2B;PGS1;PTDSS1;CPNE1;CPNE3;PIP4K2B;PIP5K1B;CDIPT;BCHE;OSBPL8;PLA2G12A;PCYT1A;PNPLA7;OSBPL5;CSNK2A2;CRLS1;PISD;HADHB;PLA2G15;GNPAT;PITPNM1;ETNK1;PI4KA;PNPLA6;GPD1L;LPIN1
IRE1alpha Activates Chaperones	10/51	0.282596	0.522256	1.29634	1.63823	DNAJC3;KLHDC3;ZBTB17;SERP1;EXTL1;HSPA5;LMNA;PPP2R5B;SRPRB;TLN1
MyD88 Cascade Initiated on Plasma Membrane	18/98	0.284838	0.524836	1.19612	1.50213	DUSP4;LRRC14;APP;ATF2;DUSP3;CHUK;NFKB2;DUSP7;NFKBIA;IKBKB;MAPK8;MAPKAPK3;UBB;PPP2R1A;TAB3;TAB2;MYD88;SKP1
Toll Like Receptor 10 (TLR10) Cascade	18/98	0.284838	0.524836	1.19612	1.50213	DUSP4;LRRC14;APP;ATF2;DUSP3;CHUK;NFKB2;DUSP7;NFKBIA;IKBKB;MAPK8;MAPKAPK3;UBB;PPP2R1A;TAB3;TAB2;MYD88;SKP1
Toll Like Receptor 5 (TLR5) Cascade	18/98	0.284838	0.524836	1.19612	1.50213	DUSP4;LRRC14;APP;ATF2;DUSP3;CHUK;NFKB2;DUSP7;NFKBIA;IKBKB;MAPK8;MAPKAPK3;UBB;PPP2R1A;TAB3;TAB2;MYD88;SKP1
Negative Regulation of FGFR2 Signaling	7/34	0.287253	0.527717	1.3778	1.71865	FGF8;UBB;PPP2R1A;FGF18;SPRY2;BRAF;GRB2
Signalling to ERKs	7/34	0.287253	0.527717	1.3778	1.71865	RALA;MAPKAPK3;RAPGEF1;BRAF;GRB2;SOS1;HRAS
Neurexins and Neuroligins	11/57	0.28689	0.527717	1.271	1.58703	DBNL;DLG2;SYT1;DLG3;EPB41L1;NRXN1;NRXN3;CASK;SYT9;SYT7;DLGAP4
Disorders of Transmembrane Transporters	29/164	0.288854	0.530135	1.14221	1.41844	VCP;NUP188;DERL1;AAAS;PSMB6;PSMB7;PSMD6;PSMB4;PSMD7;PSMB5;UBB;NUP85;PSMB3;BSG;PSMD3;NUP62;ABCA1;RANBP2;SLC12A3;SEC13;NUP133;SLC2A10;SEM1;LMBRD1;SLC9A6;PSMC3;PSMC4;NUP98;NUP37
ATF6 (ATF6-alpha) Activates Chaperones	3/12	0.293527	0.535544	1.77111	2.171	HSPA5;NFYA;CALR
CREB1 Phosphorylation Through the Activation of Adenylate Cyclase	3/12	0.293527	0.535544	1.77111	2.171	PRKAR1A;PRKAR2A;CALM1
Maturation of Nucleoprotein 9683610	3/12	0.293527	0.535544	1.77111	2.171	UBE2I;SUMO1;PARP8
PECAM1 Interactions	3/12	0.293527	0.535544	1.77111	2.171	ITGAV;PTPN6;PLCG1
Transport of Nucleosides and Free Purine and Pyrimidine Bases Across the Plasma Membrane	3/12	0.293527	0.535544	1.77111	2.171	SLC29A4;SLC29A1;SLC25A4
Z-decay Degradation of Maternal mRNAs by Zygotically Expressed Factors	3/12	0.293527	0.535544	1.77111	2.171	EIF4A2;PABPC1;PAIP1
Abortive Elongation of HIV-1 Transcript in the Absence of Tat	5/23	0.295319	0.537758	1.47607	1.80036	POLR2E;POLR2G;POLR2H;GTF2F1;POLR2J
SHC-mediated Cascade FGFR2	5/23	0.295319	0.537758	1.47607	1.80036	FGF8;FGF18;GRB2;SOS1;HRAS
RNA Polymerase II Pre-transcription Events	15/81	0.296983	0.54026	1.20806	1.46668	GTF2A1;GTF2B;CTR9;SSRP1;GTF2F1;GTF2E2;ERCC3;POLR2E;PAF1;ELOB;POLR2G;TAF6;POLR2H;TAF9B;POLR2J
Kidney Development	9/46	0.3001	0.545397	1.29273	1.55598	ITGB1;ROBO2;FOXC2;WNT11;JAG1;CTNNB1;GATA3;DLL1;PAX2
APEX1-Independent Resolution of AP Sites via the Single Nucleotide Replacement Pathway	2/7	0.307097	0.547495	2.12517	2.50895	NEIL2;LIG3
Activation of C3 and C5	2/7	0.307097	0.547495	2.12517	2.50895	C4A;CFP
Cation-coupled Chloride Cotransporters	2/7	0.307097	0.547495	2.12517	2.50895	SLC12A2;SLC12A3
Cobalamin (Cbl) Metabolism	2/7	0.307097	0.547495	2.12517	2.50895	MTR;MMACHC
Coenzyme A Biosynthesis	2/7	0.307097	0.547495	2.12517	2.50895	PPCS;DCAKD
Erythropoietin Activates Phospholipase C Gamma (PLCG)	2/7	0.307097	0.547495	2.12517	2.50895	IRS2;PLCG1
FGFR3b Ligand Binding and Activation	2/7	0.307097	0.547495	2.12517	2.50895	FGF8;FGF18
Glycerophospholipid Catabolism	2/7	0.307097	0.547495	2.12517	2.50895	PNPLA7;PNPLA6
Highly Sodium Permeable Postsynaptic Acetylcholine Nicotinic Receptors	2/7	0.307097	0.547495	2.12517	2.50895	CHRNB2;CHRNB4
Mitochondrial Uncoupling	2/7	0.307097	0.547495	2.12517	2.50895	UCP2;SLC25A4
NrCAM Interactions	2/7	0.307097	0.547495	2.12517	2.50895	DLG3;CNTN2
RAS Signaling Downstream of NF1 Loss-Of-Function Variants	2/7	0.307097	0.547495	2.12517	2.50895	NF1;HRAS
RUNX1 Regulates Transcription of Genes Involved in Differentiation of Myeloid Cells	2/7	0.307097	0.547495	2.12517	2.50895	CREBBP;PRKCB
RUNX3 Regulates CDKN1A Transcription	2/7	0.307097	0.547495	2.12517	2.50895	SMAD4;ZFHX3
Reversal of Alkylation Damage by DNA Dioxygenases	2/7	0.307097	0.547495	2.12517	2.50895	FTO;ASCC1
SUMO Is Transferred From E1 to E2 (UBE2I, UBC9)	2/7	0.307097	0.547495	2.12517	2.50895	UBE2I;SUMO1
Scavenging by Class F Receptors	2/7	0.307097	0.547495	2.12517	2.50895	HSPH1;CALR
Signaling by LTK in Cancer	2/7	0.307097	0.547495	2.12517	2.50895	CLIP1;PIK3R2
Signaling by FGFR1	10/52	0.304268	0.547495	1.26539	1.50563	FGF8;UBB;PPP2R1A;FGF18;SPRY2;BRAF;GRB2;PLCG1;SOS1;HRAS
Transport of Small Molecules	120/724	0.307138	0.547495	1.05737	1.24817	AHCYL2;STEAP3;TFRC;AQP5;PHB2;AQP3;SLC8A1;PSMD6;PSMD7;SLCO2B1;FTH1;PSMD3;BSG;SLC39A6;SLC16A3;AP2M1;SKP1;MYLIP;ATP11C;ATP11B;SLC30A1;TRPC4AP;SLC9A6;PRKAR1A;SOAT2;SCNN1A;VDAC2;VDAC1;RAF1;ATP6V1A;VCP;SLC1A2;SLC41A1;PHB;UBB;PRKAR2A;TRPM7;APOE;TRPM5;SLC38A2;ATP6V1C1;SLC38A4;ABCA1;SLC16A10;SEM1;WNK1;WNK3;GNB1;GNAS;FXYD6;GNB5;CALM1;FBXL5;SLC26A6;SLC25A1;RYR1;ARF1;CLTA;ATP2A2;AP2A1;ATP2A1;SLC7A11;SLC2A4;A…
Signaling by ERBB4	11/58	0.307466	0.547554	1.24388	1.46702	GABRB3;PSENEN;UBB;NRG4;STMN1;GRB2;TAB2;APOE;SOS1;HRAS;ESR1
Activation of SMO	4/18	0.316079	0.55703	1.51812	1.74852	GRK2;SMO;PTCH1;GAS8
G Beta Gamma Signalling Through BTK	4/18	0.316079	0.55703	1.51812	1.74852	GNG3;GNG2;GNB1;GNB5
Pre-NOTCH Processing in Golgi	4/18	0.316079	0.55703	1.51812	1.74852	ATP2A2;ATP2A1;FURIN;ST3GAL3
RORA Activates Gene Expression	4/18	0.316079	0.55703	1.51812	1.74852	MED1;CREBBP;CHD9;TBL1X
Regulation of NF-kappa B Signaling	4/18	0.316079	0.55703	1.51812	1.74852	LRRC14;IKBKB;CHUK;UBB
Signaling by Cytosolic FGFR1 Fusion Mutants	4/18	0.316079	0.55703	1.51812	1.74852	CPSF6;ZMYM2;CUX1;GRB2
Inwardly Rectifying K+ Channels	7/35	0.314197	0.55703	1.32851	1.53806	KCNJ4;GNG3;GABBR1;GNG2;KCNJ12;GNB1;GNB5
Resolution of D-loop Structures Through Holliday Junction Intermediates	7/35	0.314197	0.55703	1.32851	1.53806	BARD1;RAD51B;SEM1;WRN;RAD51;EME2;XRCC2
Transcriptional Regulation by NPAS4	7/35	0.314197	0.55703	1.32851	1.53806	TNRC6C;MOV10;CREBBP;AGO3;CDK5;NR3C1;TNRC6A
Signaling by Insulin Receptor	15/82	0.314372	0.55703	1.18996	1.377	ATP6V1A;ATP6AP1;INSR;IRS2;PIK3R2;PTPRF;FGF8;FGF18;ATP6V1B2;TRIB3;GRB2;SOS1;HRAS;ATP6V0C;ATP6V1C1
TNFR2 Non-Canonical NF-kB Pathway	16/88	0.315172	0.55703	1.18117	1.36382	CHUK;NFKB2;PSMB6;SEM1;PSMB7;PSMD6;PSMB4;PSMD7;PSMB5;UBB;PSMC3;PSMB3;PSMC4;PSMD3;LTB;SKP1
MET Promotes Cell Motility	8/41	0.319595	0.56216	1.28828	1.46954	ITGB1;RAP1B;COL24A1;COL5A3;DOCK7;RAPGEF1;GRB2;TNS4
RET Signaling	8/41	0.319595	0.56216	1.28828	1.46954	DOK2;PIK3R3;IRS2;PIK3R2;GRB2;PLCG1;SOS1;PDLIM7
G-protein Activation	5/24	0.328691	0.575441	1.3983	1.5558	GNG3;GNG2;GNA11;GNB1;GNB5
Impaired BRCA2 Binding to PALB2	5/24	0.328691	0.575441	1.3983	1.5558	BARD1;RAD51B;WRN;RAD51;XRCC2
Maturation of hRSV A Proteins	5/24	0.328691	0.575441	1.3983	1.5558	SPCS1;CSNK2A2;FURIN;KPNB1;SEC11C
Metal Ion SLC Transporters	5/24	0.328691	0.575441	1.3983	1.5558	SLC31A1;SLC39A6;SLC39A10;SLC41A1;SLC30A1
NRAGE Signals Death Through JNK	11/59	0.32839	0.575441	1.21789	1.35619	VAV3;TIAM2;GNA13;FGD4;NGFR;MAPK8;ARHGEF10L;ARHGEF40;SOS1;ECT2;VAV2
Toll Like Receptor 7 8 (TLR7 8) Cascade	19/107	0.331795	0.580329	1.14761	1.26609	DUSP4;LRRC14;APP;ATF2;DUSP3;CHUK;NFKB2;DUSP7;NFKBIA;IKBKB;MAPK8;MAPKAPK3;UBB;PPP2R1A;TAB3;TAB2;IRF5;MYD88;SKP1
Unfolded Protein Response (UPR)	17/95	0.332213	0.580515	1.15841	1.27654	KLHDC3;ZBTB17;CEBPB;HSPA5;NFYA;PPP2R5B;DNAJC3;SERP1;EXTL1;KHSRP;CREB3L2;LMNA;CREBRF;SRPRB;CALR;TLN1;EXOSC2
2-LTR Circle Formation	3/13	0.340316	0.58424	1.5939	1.71804	XRCC5;LIG4;BANF1
Apoptosis Induced DNA Fragmentation	3/13	0.340316	0.58424	1.5939	1.71804	DFFB;HMGB2;KPNB1
Diseases of Branched-Chain Amino Acid Catabolism	3/13	0.340316	0.58424	1.5939	1.71804	ECHS1;AUH;ACAT1
Disorders of Developmental Biology	3/13	0.340316	0.58424	1.5939	1.71804	HDAC1;TBL1X;CALM1
Disorders of Nervous System Development	3/13	0.340316	0.58424	1.5939	1.71804	HDAC1;TBL1X;CALM1
GRB2 Events in EGFR Signaling	3/13	0.340316	0.58424	1.5939	1.71804	GRB2;SOS1;HRAS
Loss of Function of MECP2 in Rett Syndrome	3/13	0.340316	0.58424	1.5939	1.71804	HDAC1;TBL1X;CALM1
Mitochondrial Iron-Sulfur Cluster Biogenesis	3/13	0.340316	0.58424	1.5939	1.71804	GLRX5;FDXR;HSCB
Nephron Development	3/13	0.340316	0.58424	1.5939	1.71804	JAG1;DLL1;PAX2
Passive Transport by Aquaporins	3/13	0.340316	0.58424	1.5939	1.71804	AQP11;AQP5;AQP3
Pervasive Developmental Disorders	3/13	0.340316	0.58424	1.5939	1.71804	HDAC1;TBL1X;CALM1
Phospholipase C-mediated Cascade; FGFR3	3/13	0.340316	0.58424	1.5939	1.71804	FGF8;FGF18;PLCG1
Synthesis of PE	3/13	0.340316	0.58424	1.5939	1.71804	ETNK1;LPIN1;PISD
Synthesis, Secretion, and Inactivation of Glucose-dependent Insulinotropic Polypeptide (GIP)	3/13	0.340316	0.58424	1.5939	1.71804	SPCS1;PAX6;SEC11C
TFAP2 (AP-2) Family Regulates Transcription of Growth Factors and Their Receptors	3/13	0.340316	0.58424	1.5939	1.71804	ATAD2;ERBB2;ESR1
Ubiquinol Biosynthesis	3/13	0.340316	0.58424	1.5939	1.71804	COQ2;COQ8A;COQ7
p38MAPK Events	3/13	0.340316	0.58424	1.5939	1.71804	RALA;MAPKAPK3;HRAS
Downstream Signaling of Activated FGFR2	6/30	0.336488	0.58424	1.32841	1.44689	FGF8;FGF18;GRB2;PLCG1;SOS1;HRAS
Detoxification of Reactive Oxygen Species	7/36	0.341565	0.58424	1.28262	1.37782	NCF1;TXNRD1;CYCS;P4HB;SOD3;TXN2;SOD1
Keratan Sulfate Keratin Metabolism	7/36	0.341565	0.58424	1.28262	1.37782	B4GALT2;HEXB;B4GALT6;FMOD;CHST5;CHST2;ST3GAL3
Signaling by High-Kinase Activity BRAF Mutants	7/36	0.341565	0.58424	1.28262	1.37782	RAP1B;BRAF;RAF1;TLN1;HRAS;ACTB;ACTG1
Striated Muscle Contraction	7/36	0.341565	0.58424	1.28262	1.37782	MYL4;ACTN2;TPM2;TNNT2;MYL3;MYH6;TTN
Signaling by the B Cell Receptor (BCR)	28/162	0.338776	0.58424	1.11077	1.20231	AHCYL1;IKBKB;PSMB6;PPP3CA;PSMB7;PSMD6;PPP3CB;PSMB4;PSMD7;PSMB5;UBB;PSMB3;PSMD3;HRAS;SKP1;CHUK;PRKCB;NFKBIA;SEM1;FKBP1A;STIM1;PSMC3;PSMC4;GRB2;PTPN6;CALM1;SOS1;PPIA
NOTCH1 Intracellular Domain Regulates Transcription	9/48	0.34721	0.59335	1.22629	1.2972	TLE4;TLE3;CREBBP;UBB;HDAC1;CCNC;TBL1X;MAML3;SKP1
TRAF6 Mediated Induction of NFkB and MAP Kinases Upon TLR7 8 or 9 Activation	18/102	0.348232	0.59455	1.13889	1.2014	DUSP4;LRRC14;APP;ATF2;DUSP3;CHUK;NFKB2;DUSP7;NFKBIA;IKBKB;MAPK8;MAPKAPK3;UBB;PPP2R1A;TAB3;TAB2;MYD88;SKP1
Interleukin-17 Signaling	13/72	0.350249	0.597446	1.17095	1.22846	DUSP4;ATF2;DUSP3;CHUK;DUSP7;IKBKB;MAPK8;MAPKAPK3;UBB;PPP2R1A;TAB3;TAB2;SKP1
Competing Endogenous RNAs (ceRNAs) Regulate PTEN Translation	4/19	0.354773	0.602402	1.41683	1.46823	TNRC6C;MOV10;AGO3;TNRC6A
Glycosphingolipid Biosynthesis	4/19	0.354773	0.602402	1.41683	1.46823	B3GALNT1;ST3GAL5;B4GALT6;ST3GAL3
Scavenging by Class A Receptors	4/19	0.354773	0.602402	1.41683	1.46823	SCARA5;FTH1;APOE;CALR
TICAM1, RIP1-mediated IKK Complex Recruitment	4/19	0.354773	0.602402	1.41683	1.46823	IKBKB;CHUK;UBB;UBE2D3
Translesion Synthesis by POLH	4/19	0.354773	0.602402	1.41683	1.46823	VCP;NPLOC4;UBB;RPA1
ChREBP Activates Metabolic Gene Expression	2/8	0.369534	0.606448	1.77087	1.76292	FASN;MLX
Cross-presentation of Particulate Exogenous Antigens (Phagosomes)	2/8	0.369534	0.606448	1.77087	1.76292	NCF1;ITGAV
DNA Damage Reversal	2/8	0.369534	0.606448	1.77087	1.76292	FTO;ASCC1
DNA Replication Initiation	2/8	0.369534	0.606448	1.77087	1.76292	POLE2;POLE3
Defective ST3GAL3 Causes MCT12 and EIEE15	2/8	0.369534	0.606448	1.77087	1.76292	FMOD;ST3GAL3
Defects in Biotin (Btn) Metabolism	2/8	0.369534	0.606448	1.77087	1.76292	BTD;PCCB
Fatty Acids Bound to GPR40 (FFAR1) Regulate Insulin Secretion	2/8	0.369534	0.606448	1.77087	1.76292	PLCB3;GNA11
Formation of Intermediate Mesoderm	2/8	0.369534	0.606448	1.77087	1.76292	FOXC2;PAX2
Gain-of-function MRAS Complexes Activate RAF Signaling	2/8	0.369534	0.606448	1.77087	1.76292	BRAF;RAF1
Insulin-like Growth Factor-2 mRNA Binding Proteins (IGF2BPs IMPs VICKZs) Bind RNA	2/8	0.369534	0.606448	1.77087	1.76292	IGF2BP2;ACTB
MECP2 Regulates Transcription of Neuronal Ligands	2/8	0.369534	0.606448	1.77087	1.76292	HDAC1;DLL1
RUNX2 Regulates Genes Involved in Cell Migration	2/8	0.369534	0.606448	1.77087	1.76292	AKT3;AKT1
RUNX3 Regulates WNT Signaling	2/8	0.369534	0.606448	1.77087	1.76292	CCND1;CTNNB1
Regulation of NFE2L2 Gene Expression	2/8	0.369534	0.606448	1.77087	1.76292	CREBBP;NFE2L2
SHOC2 M1731 Mutant Abolishes MRAS Complex Function	2/8	0.369534	0.606448	1.77087	1.76292	BRAF;RAF1
Sema4D Mediated Inhibition of Cell Attachment and Migration	2/8	0.369534	0.606448	1.77087	1.76292	ARHGAP35;RND1
Signaling by MRAS-complex Mutants	2/8	0.369534	0.606448	1.77087	1.76292	BRAF;RAF1
Signaling by RNF43 Mutants	2/8	0.369534	0.606448	1.77087	1.76292	LRP5;LRP6
Signaling by TGF-beta Receptor Complex in Cancer	2/8	0.369534	0.606448	1.77087	1.76292	FKBP1A;SMAD4
Synthesis of PG	2/8	0.369534	0.606448	1.77087	1.76292	PGS1;PLD2
Synthesis of UDP-N-acetyl-glucosamine	2/8	0.369534	0.606448	1.77087	1.76292	NAGK;GFPT2
Synthesis of diphthamide-EEF2	2/8	0.369534	0.606448	1.77087	1.76292	DPH1;EEF2
Vitamin C (Ascorbate) Metabolism	2/8	0.369534	0.606448	1.77087	1.76292	CYB5R3;GSTO2
WNT Mediated Activation of DVL	2/8	0.369534	0.606448	1.77087	1.76292	CSNK2A2;PIP5K1B
ADP Signalling Through P2Y Purinoceptor 1	5/25	0.362394	0.606448	1.3283	1.34826	GNG3;GNG2;GNA11;GNB1;GNB5
FRS-mediated FGFR2 Signaling	5/25	0.362394	0.606448	1.3283	1.34826	FGF8;FGF18;GRB2;SOS1;HRAS
Signaling by NTRK2 (TRKB)	5/25	0.362394	0.606448	1.3283	1.34826	CDK5;GRB2;PLCG1;SOS1;HRAS
TRAF6 Mediated NF-kB Activation	5/25	0.362394	0.606448	1.3283	1.34826	IKBKB;NFKBIA;APP;CHUK;NFKB2
Downregulation of SMAD2 3 SMAD4 Transcriptional Activity	6/31	0.366721	0.606448	1.27519	1.27921	SKI;PPM1A;SMAD4;UBB;HDAC1;UBE2D3
EGFR Downregulation	6/31	0.366721	0.606448	1.27519	1.27921	UBB;SPRY2;GRB2;PTPN12;EPN1;PTPN3
MAPK Targets Nuclear Events Mediated by MAP Kinases	6/31	0.366721	0.606448	1.27519	1.27921	DUSP4;ATF2;MAPK8;DUSP3;PPP2R1A;DUSP7
Signaling by BMP	6/31	0.366721	0.606448	1.27519	1.27921	SKI;SMAD4;BMPR2;UBE2D3;SMAD5;BMPR1A
NOD1 2 Signaling Pathway	7/37	0.369206	0.606448	1.23979	1.23533	IKBKB;UBB;CHUK;TNFAIP3;TAB3;TAB2;AAMP
RUNX1 Interacts With Co-Factors Whose Precise Effect on RUNX1 Targets Is Not Known	7/37	0.369206	0.606448	1.23979	1.23533	PBRM1;SMARCB1;PHC1;ACTL6A;CSNK2A2;ARID2;ARID1A
Activation of Gene Expression by SREBF (SREBP)	8/43	0.370558	0.606448	1.21452	1.20571	MED1;CREBBP;GGPS1;NFYA;CHD9;FASN;TBL1X;DHCR7
XBP1(S) Activates Chaperone Genes	9/49	0.371168	0.606448	1.19556	1.18492	DNAJC3;KLHDC3;ZBTB17;SERP1;EXTL1;LMNA;PPP2R5B;SRPRB;TLN1
Assembly of Collagen Fibrils and Other Multimeric Structures	11/61	0.371012	0.606448	1.16904	1.15913	COL17A1;CD151;DST;COL24A1;COL6A2;COL5A3;COL6A1;LOXL4;ITGA6;CTSB;PLEC
Gamma Carboxylation, Hypusinylation, Hydroxylation, and Arylsulfatase Activation	11/61	0.371012	0.606448	1.16904	1.15913	EIF5A;JMJD4;ICMT;DPH1;PROS1;RPL27A;RPS6;DRG2;FURIN;RPL8;EEF2
Nucleotide-binding Domain, Leucine Rich Repeat Containing Receptor (NLR) Signaling Pathways	11/61	0.371012	0.606448	1.16904	1.15913	IKBKB;APP;PSTPIP1;HSP90AB1;CHUK;UBB;TNFAIP3;TAB3;TAB2;AAMP;NFKB2
Regulated Necrosis	11/61	0.371012	0.606448	1.16904	1.15913	UBB;CDC37;IRF2;CHMP2A;CYCS;STUB1;BAK1;CHMP6;OGT;UBE2L3;GSDME
Response to Elevated Platelet Cytosolic Ca2+	23/133	0.358203	0.606448	1.11132	1.14094	CHID1;PRKCG;LGALS3BP;APP;CD63;HSPA5;WDR1;ACTN2;PRKCB;PROS1;ACTN1;STXBP2;OLA1;ACTN4;TTN;SOD1;CFL1;MAGED2;PFN1;TLN1;CALM1;ALDOA;PPIA
MyD88 Dependent Cascade Initiated on Endosome	18/103	0.364559	0.606448	1.12542	1.13563	DUSP4;LRRC14;APP;ATF2;DUSP3;CHUK;NFKB2;DUSP7;NFKBIA;IKBKB;MAPK8;MAPKAPK3;UBB;PPP2R1A;TAB3;TAB2;MYD88;SKP1
Potential Therapeutics for SARS	28/164	0.364492	0.606448	1.0943	1.10443	ITGB1;HSP90AB1;ROCK1;HDAC1;ROCK2;KEAP1;ATP1A3;AP2A1;FURIN;ATP1A1;NR3C1;AP2A2;MTA1;FNTB;SUDS3;RBBP7;MTA2;AP2M1;PTGES3;AP2B1;SAP30;GATAD2A;FKBP1A;IMPDH2;FXYD6;GRB2;SOS1;NFE2L2
Toll Like Receptor 9 (TLR9) Cascade	19/110	0.379314	0.619214	1.10958	1.07561	DUSP4;LRRC14;APP;ATF2;DUSP3;CHUK;NFKB2;DUSP7;NFKBIA;IKBKB;MAPK8;MAPKAPK3;UBB;PPP2R1A;TAB3;TAB2;IRF5;MYD88;SKP1
AKT Phosphorylates Targets in the Cytosol	3/14	0.386853	0.620632	1.44892	1.37605	CHUK;AKT3;AKT1
APC Truncation Mutants Have Impaired AXIN Binding	3/14	0.386853	0.620632	1.44892	1.37605	PPP2R1A;AXIN1;PPP2R5B
AXIN Missense Mutants Destabilize the Destruction Complex	3/14	0.386853	0.620632	1.44892	1.37605	PPP2R1A;AXIN1;PPP2R5B
Carnitine Shuttle	3/14	0.386853	0.620632	1.44892	1.37605	PRKAA2;MID1IP1;PPARD
Defects in Cobalamin (B12) Metabolism	3/14	0.386853	0.620632	1.44892	1.37605	LMBRD1;MTR;MMACHC
Heme Biosynthesis	3/14	0.386853	0.620632	1.44892	1.37605	UROS;FLVCR1;COX10
IRAK1 Recruits IKK Complex	3/14	0.386853	0.620632	1.44892	1.37605	IKBKB;CHUK;UBB
IRAK1 Recruits IKK Complex Upon TLR7 8 or 9 Stimulation	3/14	0.386853	0.620632	1.44892	1.37605	IKBKB;CHUK;UBB
Leading Strand Synthesis	3/14	0.386853	0.620632	1.44892	1.37605	POLD3;POLD1;POLD2
Nucleotide Biosynthesis	3/14	0.386853	0.620632	1.44892	1.37605	ADSL;IMPDH2;CAD
PTK6 Regulates RHO GTPases, RAS GTPase and MAP Kinases	3/14	0.386853	0.620632	1.44892	1.37605	RASA1;HRAS;ARHGAP35
Polymerase Switching	3/14	0.386853	0.620632	1.44892	1.37605	POLD3;POLD1;POLD2
RUNX3 Regulates NOTCH Signaling	3/14	0.386853	0.620632	1.44892	1.37605	CREBBP;JAG1;MAML3
Regulation of TP53 Activity Through Association With Co-factors	3/14	0.386853	0.620632	1.44892	1.37605	AKT3;AKT1;BANP
SEMA3A-Plexin Repulsion Signaling by Inhibiting Integrin Adhesion	3/14	0.386853	0.620632	1.44892	1.37605	PLXNA1;TLN1;RND1
SHC1 Events in EGFR Signaling	3/14	0.386853	0.620632	1.44892	1.37605	GRB2;SOS1;HRAS
Signaling by AMER1 Mutants	3/14	0.386853	0.620632	1.44892	1.37605	PPP2R1A;AXIN1;PPP2R5B
Signaling by APC Mutants	3/14	0.386853	0.620632	1.44892	1.37605	PPP2R1A;AXIN1;PPP2R5B
Signaling by AXIN Mutants	3/14	0.386853	0.620632	1.44892	1.37605	PPP2R1A;AXIN1;PPP2R5B
Truncations of AMER1 Destabilize the Destruction Complex	3/14	0.386853	0.620632	1.44892	1.37605	PPP2R1A;AXIN1;PPP2R5B
G Beta Gamma Signalling Through CDC42	4/20	0.393443	0.629036	1.3282	1.23897	GNG3;GNG2;GNB1;GNB5
TP53 Regulates Transcription of Genes Involved in Cytochrome C Release	4/20	0.393443	0.629036	1.3282	1.23897	BNIP3L;CREBBP;STEAP3;BBC3
Vitamin B5 (Pantothenate) Metabolism	4/20	0.393443	0.629036	1.3282	1.23897	PDZD11;PPCS;DCAKD;FASN
TP53 Regulates Transcription of DNA Repair Genes	11/62	0.39257	0.629036	1.14605	1.0716	ATF2;ERCC3;POLR2E;ELOB;POLR2G;FANCC;POLR2H;SSRP1;GTF2F1;POLR2J;DDB2
Polymerase Switching on the C-strand of the Telomere	5/26	0.396161	0.631022	1.26497	1.17128	POLD3;STN1;POLD1;POLD2;TERF2
Nuclear Signaling by ERBB4	6/32	0.397059	0.631022	1.22608	1.13249	PSENEN;NRG4;STMN1;TAB2;APOE;ESR1
Thrombin Signalling Through Proteinase Activated Receptors (PARs)	6/32	0.397059	0.631022	1.22608	1.13249	GNA13;GNG3;GNG2;GNA11;GNB1;GNB5
Apoptotic Cleavage of Cellular Proteins	7/38	0.39697	0.631022	1.19973	1.10842	TJP1;DBNL;ROCK1;LMNA;CTNNB1;LMNB1;PLEC
Formation of HIV-1 Elongation Complex Containing HIV-1 Tat	8/44	0.3963	0.631022	1.18071	1.09285	ERCC3;POLR2E;ELOB;POLR2G;POLR2H;SSRP1;GTF2F1;POLR2J
HIV Transcription Elongation	8/44	0.3963	0.631022	1.18071	1.09285	ERCC3;POLR2E;ELOB;POLR2G;POLR2H;SSRP1;GTF2F1;POLR2J
Tat-mediated Elongation of the HIV-1 Transcript	8/44	0.3963	0.631022	1.18071	1.09285	ERCC3;POLR2E;ELOB;POLR2G;POLR2H;SSRP1;GTF2F1;POLR2J
Plasma Lipoprotein Assembly, Remodeling, and Clearance	13/75	0.409192	0.649196	1.11409	0.995521	ABCA1;MYLIP;CLTA;LCAT;AP2A1;FURIN;AP2B1;AP2A2;UBB;SOAT2;APOE;P4HB;AP2M1
Negative Regulation of the PI3K AKT Network	20/118	0.408967	0.649196	1.08444	0.96962	INSR;PTEN;PPP2R5B;PIK3R3;IRS2;PIK3R2;ESR1;FGF8;PPP2R1A;NRG4;AKT3;FGF18;ERBB2;AKT1;PIP4K2B;TRIB3;PIP5K1B;GRB2;STRN;MYD88
Toll Like Receptor 3 (TLR3) Cascade	18/106	0.414199	0.65658	1.08686	0.957969	DUSP4;LRRC14;APP;ATF2;DUSP3;CHUK;UBE2D3;NFKB2;DUSP7;NFKBIA;IKBKB;MAPK8;MAPKAPK3;UBB;PPP2R1A;TAB3;TAB2;SKP1
Axonal Growth Inhibition (RHOA Activation)	2/9	0.429588	0.662524	1.5178	1.28243	NGFR;ARHGDIA
Beta-oxidation of pristanoyl-CoA	2/9	0.429588	0.662524	1.5178	1.28243	HSD17B4;CROT
CHL1 Interactions	2/9	0.429588	0.662524	1.5178	1.28243	ITGB1;HSPA8
CREB3 Factors Activate Genes	2/9	0.429588	0.662524	1.5178	1.28243	CREB3L2;CREBRF
E2F-enabled Inhibition of Pre-Replication Complex Formation	2/9	0.429588	0.662524	1.5178	1.28243	CCNB1;CDK1
Formyl Peptide Receptors Bind Formyl Peptides and Many Other Ligands	2/9	0.429588	0.662524	1.5178	1.28243	APP;MT-RNR2
Highly Calcium Permeable Nicotinic Acetylcholine Receptors	2/9	0.429588	0.662524	1.5178	1.28243	CHRNB2;CHRNB4
NR1H2 & NR1H3 Regulate Gene Expression Linked to Lipogenesis	2/9	0.429588	0.662524	1.5178	1.28243	FASN;NRIP1
PI3K AKT Activation	2/9	0.429588	0.662524	1.5178	1.28243	IRS2;PIK3R2
PTK6 Regulates RTKs and Their Effectors AKT1 and DOK1	2/9	0.429588	0.662524	1.5178	1.28243	UBB;AKT1
RHO GTPases Activate Rhotekin and Rhophilins	2/9	0.429588	0.662524	1.5178	1.28243	RHPN1;RHOB
Regulation of PTEN Localization	2/9	0.429588	0.662524	1.5178	1.28243	UBB;PTEN
Degradation of Cysteine and Homocysteine	3/15	0.432545	0.662524	1.3281	1.11303	GOT2;CDO1;TXN2
ERBB2 Regulates Cell Motility	3/15	0.432545	0.662524	1.3281	1.11303	NRG4;ERBB2;MEMO1
IRAK2 Mediated Activation of TAK1 Complex Upon TLR7 8 or 9 Stimulation	3/15	0.432545	0.662524	1.3281	1.11303	UBB;TAB3;TAB2
Negative Regulation of TCF-dependent Signaling by WNT Ligand Antagonists	3/15	0.432545	0.662524	1.3281	1.11303	KREMEN1;LRP5;LRP6
Pentose Phosphate Pathway	3/15	0.432545	0.662524	1.3281	1.11303	TALDO1;PGD;TKT
Phospholipase C-mediated Cascade; FGFR4	3/15	0.432545	0.662524	1.3281	1.11303	FGF8;FGF18;PLCG1
Regulation of Innate Immune Responses to Cytosolic DNA	3/15	0.432545	0.662524	1.3281	1.11303	UBB;TRIM32;TRIM56
Regulation of Pyruvate Dehydrogenase (PDH) Complex	3/15	0.432545	0.662524	1.3281	1.11303	PDP1;PDHX;PDP2
Synthesis of Prostaglandins (PG) and Thromboxanes (TX)	3/15	0.432545	0.662524	1.3281	1.11303	CBR1;PTGES2;PTGES3
YAP1- and WWTR1 (TAZ)-stimulated Gene Expression	3/15	0.432545	0.662524	1.3281	1.11303	HIPK1;NKX2-5;TEAD2
Zinc Transporters	3/15	0.432545	0.662524	1.3281	1.11303	SLC39A6;SLC39A10;SLC30A1
mRNA Decay by 5' to 3' Exoribonuclease	3/15	0.432545	0.662524	1.3281	1.11303	DDX6;LSM7;LSM1
Branched-chain Amino Acid Catabolism	4/21	0.431731	0.662524	1.24999	1.04994	ACAD8;ECHS1;AUH;ACAT1
CD209 (DC-SIGN) Signaling	4/21	0.431731	0.662524	1.24999	1.04994	CREBBP;RAF1;HRAS;PAK2
CTLA4 Inhibitory Signaling	4/21	0.431731	0.662524	1.24999	1.04994	PPP2R1A;AKT3;PPP2R5B;AKT1
Interleukin-37 Signaling	4/21	0.431731	0.662524	1.24999	1.04994	PTPN9;PTPN6;PTPN12;PTPN4
SHC-mediated Cascade FGFR1	4/21	0.431731	0.662524	1.24999	1.04994	FGF8;GRB2;SOS1;HRAS
VxPx Cargo-Targeting to Cilium	4/21	0.431731	0.662524	1.24999	1.04994	RAB3IP;EXOC4;PKD2;RAB11A
Effects of PIP2 Hydrolysis	5/27	0.429747	0.662524	1.2074	1.01972	DGKE;DGKA;DGKQ;DGKZ;DGKI
Interleukin Receptor SHC Signaling	5/27	0.429747	0.662524	1.2074	1.01972	PIK3R3;PIK3R2;GRB2;PTPN6;SOS1
Regulation of RUNX1 Expression and Activity	5/27	0.429747	0.662524	1.2074	1.01972	TNRC6C;MOV10;CCND1;AGO3;TNRC6A
Activation of the Pre-Replicative Complex	6/33	0.427319	0.662524	1.1806	1.00377	POLE2;GMNN;CDK2;POLE3;RPA1;MCM5
Formation of the Early Elongation Complex	6/33	0.427319	0.662524	1.1806	1.00377	ERCC3;POLR2E;POLR2G;POLR2H;GTF2F1;POLR2J
Formation of the HIV-1 Early Elongation Complex	6/33	0.427319	0.662524	1.1806	1.00377	ERCC3;POLR2E;POLR2G;POLR2H;GTF2F1;POLR2J
Negative Regulation of FGFR1 Signaling	6/33	0.427319	0.662524	1.1806	1.00377	FGF8;UBB;PPP2R1A;SPRY2;BRAF;GRB2
RNA Polymerase I Transcription Termination	6/33	0.427319	0.662524	1.1806	1.00377	ERCC3;POLR1A;POLR2E;UBTF;POLR1D;POLR2H
Ovarian Tumor Domain Proteases	7/39	0.424718	0.662524	1.16217	0.995199	VCP;UBB;PTEN;CDK1;TNFAIP3;ESR1;OTUD3
Formation of HIV Elongation Complex in the Absence of HIV Tat	8/45	0.422063	0.662524	1.14873	0.990895	ERCC3;POLR2E;ELOB;POLR2G;POLR2H;SSRP1;GTF2F1;POLR2J
Circadian Clock	12/70	0.432328	0.662524	1.09923	0.921784	ATF2;MED1;CREBBP;DBP;UBB;CHD9;NOCT;NRIP1;CRY1;TBL1X;NR3C1;SKP1
Hemostasis	114/707	0.434246	0.664582	1.02181	0.85234	APP;DGKE;DGKA;PROS1;JMJD1C;SLC8A1;ACTB;TUBB6;TUBB3;PPP2R1A;MYB;CFL1;BSG;AKT1;SLC16A3;CHID1;PRKCG;PRKCB;ACTN2;ACTN1;IRAG1;ACTN4;MIF;DGKZ;DOK2;STIM1;PRKAR1A;DGKQ;PFN1;TLN1;RAF1;ZFPM1;PPIA;DGKI;PDE9A;STXBP2;PIK3R3;PIK3R2;GATA3;RAP1B;KLC2;KIF3B;PRKAR2A;MICAL1;PLCG1;CBX5;HSPA5;EHD1;CDK5;CDK2;GNB1;GNAS;GRB2;MAGED2;GNB5;CALM1;ITGB1;DOCK6;LGALS3BP;DOCK5;DOCK4;WDR1;DOCK7;OLA1;ATP2A2;ATP2A1;SLC7A11;ITGAL;K…
Formation of RNA Pol II Elongation Complex	10/58	0.439559	0.671608	1.10682	0.909792	ERCC3;CTR9;POLR2E;PAF1;ELOB;POLR2G;POLR2H;SSRP1;GTF2F1;POLR2J
RNA Polymerase II Transcription Elongation	10/58	0.439559	0.671608	1.10682	0.909792	ERCC3;CTR9;POLR2E;PAF1;ELOB;POLR2G;POLR2H;SSRP1;GTF2F1;POLR2J
IRS-related Events Triggered by IGF1R	9/52	0.443508	0.677087	1.11195	0.90406	FGF8;FGF18;IRS2;TRIB3;PIK3R2;GRB2;SOS1;HRAS;IGF1R
Presynaptic Phase of Homologous DNA Pairing and Strand Exchange	7/40	0.452317	0.689969	1.12689	0.894039	BARD1;RAD51B;SEM1;WRN;RAD51;XRCC2;RPA1
Diseases of Carbohydrate Metabolism	6/34	0.457333	0.697049	1.13836	0.89059	HGSNAT;NAGLU;UBB;IDS;TALDO1;SLC37A4
MyD88 MAL(TIRAP) Cascade Initiated on Plasma Membrane	19/115	0.460155	0.700203	1.05147	0.816143	DUSP4;LRRC14;APP;ATF2;DUSP3;CHUK;IRAK3;NFKB2;DUSP7;NFKBIA;IKBKB;MAPK8;MAPKAPK3;UBB;PPP2R1A;TAB3;TAB2;MYD88;SKP1
Toll Like Receptor TLR6 TLR2 Cascade	19/115	0.460155	0.700203	1.05147	0.816143	DUSP4;LRRC14;APP;ATF2;DUSP3;CHUK;IRAK3;NFKB2;DUSP7;NFKBIA;IKBKB;MAPK8;MAPKAPK3;UBB;PPP2R1A;TAB3;TAB2;MYD88;SKP1
Regulation of PTEN mRNA Translation	5/28	0.462928	0.703543	1.15484	0.88944	TNRC6C;MOV10;AGO3;PTEN;TNRC6A
Ion Channel Transport	30/184	0.463106	0.703543	1.03497	0.796718	ATP6V1A;RYR1;CAMK2A;ATP2A2;ATP1A3;ATP2A1;ATP1A1;CLCN2;UBB;PDZD11;STOM;TRPM7;TRPM5;ATP6V1C1;ATP6AP1;ATP11C;ATP11B;ATP2B1;MCOLN1;TRPC4AP;OSTM1;WNK1;SCNN1A;WNK3;ATP6V1B2;FXYD6;RAF1;CALM1;ATP6V0C;UNC79
ERK MAPK Targets	4/22	0.469324	0.708938	1.18048	0.892989	DUSP4;DUSP3;PPP2R1A;DUSP7
JNK (c-Jun Kinases) Phosphorylation and Activation Mediated by Activated Human TAK1	4/22	0.469324	0.708938	1.18048	0.892989	MAPK8;UBB;TAB3;TAB2
Listeria Monocytogenes Entry Into Host Cells	4/22	0.469324	0.708938	1.18048	0.892989	UBB;CTNNB1;GRB2;CBLL1
IGF1R Signaling Cascade	9/53	0.467477	0.708938	1.08662	0.826267	FGF8;FGF18;IRS2;TRIB3;PIK3R2;GRB2;SOS1;HRAS;IGF1R
Synthesis of PIPs at the Plasma Membrane	9/53	0.467477	0.708938	1.08662	0.826267	ARF1;MTMR14;PTEN;PIK3R3;PIP4K2B;PIK3R2;PIP5K1B;MTMR6;PIK3C2B
Platelet Degranulation	21/128	0.467975	0.708938	1.04266	0.791731	CHID1;LGALS3BP;APP;CD63;HSPA5;WDR1;ACTN2;PROS1;ACTN1;STXBP2;OLA1;ACTN4;TTN;SOD1;CFL1;MAGED2;PFN1;TLN1;CALM1;ALDOA;PPIA
Fc Epsilon Receptor (FCERI) Signaling	32/197	0.468987	0.708938	1.03035	0.780157	AHCYL1;PIK3R2;IKBKB;PSMB6;PPP3CA;PSMB7;PSMD6;PPP3CB;PSMB4;MAPK8;PSMD7;PSMB5;UBB;PSMB3;PSMD3;PLCG1;HRAS;PAK2;SKP1;VAV3;CHUK;VAV2;NFKBIA;SEM1;CDC34;PSMC3;PSMC4;TAB3;GRB2;TAB2;CALM1;SOS1
Acetylcholine Regulates Insulin Secretion	2/10	0.486444	0.714501	1.32799	0.956994	PLCB3;GNA11
Activation of Ca-permeable Kainate Receptor	2/10	0.486444	0.714501	1.32799	0.956994	DLG3;CALM1
Activation of the AP-1 Family of Transcription Factors	2/10	0.486444	0.714501	1.32799	0.956994	ATF2;MAPK8
Bicarbonate Transporters	2/10	0.486444	0.714501	1.32799	0.956994	SLC4A8;AHCYL2
CaMK IV-mediated Phosphorylation of CREB	2/10	0.486444	0.714501	1.32799	0.956994	CAMK2A;CALM1
Chylomicron Assembly	2/10	0.486444	0.714501	1.32799	0.956994	APOE;P4HB
HDL Remodeling	2/10	0.486444	0.714501	1.32799	0.956994	LCAT;APOE
Ionotropic Activity of Kainate Receptors	2/10	0.486444	0.714501	1.32799	0.956994	DLG3;CALM1
Ketone Body Metabolism	2/10	0.486444	0.714501	1.32799	0.956994	OXCT1;ACAT1
Maturation of Protein 3A 9683673	2/10	0.486444	0.714501	1.32799	0.956994	ST6GALNAC4;ST3GAL3
Maturation of Protein 3A 9694719	2/10	0.486444	0.714501	1.32799	0.956994	ST6GALNAC4;ST3GAL3
Negative Regulation of Activity of TFAP2 (AP-2) Family Transcription Factors	2/10	0.486444	0.714501	1.32799	0.956994	UBE2I;SUMO1
Processing and Activation of SUMO	2/10	0.486444	0.714501	1.32799	0.956994	UBE2I;SUMO1
RHOBTB3 ATPase Cycle	2/10	0.486444	0.714501	1.32799	0.956994	CCNE1;PLIN3
Regulation of CDH11 Gene Transcription	2/10	0.486444	0.714501	1.32799	0.956994	SNAI1;HOXC8
Regulation of FOXO Transcriptional Activity by Acetylation	2/10	0.486444	0.714501	1.32799	0.956994	CREBBP;FOXO3
Regulation of Commissural Axon Pathfinding by SLIT and ROBO	2/10	0.486444	0.714501	1.32799	0.956994	ROBO2;SLIT3
Removal of Aminoterminal Propeptides From Gamma-Carboxylated Proteins	2/10	0.486444	0.714501	1.32799	0.956994	PROS1;FURIN
STAT5 Activation Downstream of FLT3 ITD Mutants	2/10	0.486444	0.714501	1.32799	0.956994	PIM1;GRB2
Urea Cycle	2/10	0.486444	0.714501	1.32799	0.956994	ASL;ASS1
Virus Assembly and Release	2/10	0.486444	0.714501	1.32799	0.956994	CANX;CALR
Zinc Influx Into Cells by the SLC39 Gene Family	2/10	0.486444	0.714501	1.32799	0.956994	SLC39A6;SLC39A10
p75NTR Regulates Axonogenesis	2/10	0.486444	0.714501	1.32799	0.956994	NGFR;ARHGDIA
PI3K Events in ERBB2 Signaling	3/16	0.476915	0.714501	1.22586	0.907649	NRG4;ERBB2;GRB2
Processing of SMDT1	3/16	0.476915	0.714501	1.22586	0.907649	PHB;PHB2;PARL
Regulation of BACH1 Activity	3/16	0.476915	0.714501	1.22586	0.907649	UBB;FBXL17;SKP1
Regulation of KIT Signaling	3/16	0.476915	0.714501	1.22586	0.907649	GRB2;PTPN6;SOS1
SUMOylation of DNA Methylation Proteins	3/16	0.476915	0.714501	1.22586	0.907649	PHC1;UBE2I;SUMO1
TRAF6-mediated Induction of TAK1 Complex Within TLR4 Complex	3/16	0.476915	0.714501	1.22586	0.907649	UBB;TAB3;TAB2
Translesion Synthesis by REV1	3/16	0.476915	0.714501	1.22586	0.907649	UBB;RPA1;REV3L
cGMP Effects	3/16	0.476915	0.714501	1.22586	0.907649	IRAG1;PDE9A;PRKG1
Defective Homologous Recombination Repair (HRR) Due to BRCA2 Loss of Function	7/41	0.479642	0.714501	1.09368	0.803541	BARD1;RAD51B;SEM1;WRN;RAD51;XRCC2;RPA1
Diseases of DNA Double-Strand Break Repair	7/41	0.479642	0.714501	1.09368	0.803541	BARD1;RAD51B;SEM1;WRN;RAD51;XRCC2;RPA1
MyD88-independent TLR4 Cascade	18/110	0.480805	0.714501	1.03936	0.761116	DUSP4;LRRC14;APP;ATF2;DUSP3;CHUK;UBE2D3;NFKB2;DUSP7;NFKBIA;IKBKB;MAPK8;MAPKAPK3;UBB;PPP2R1A;TAB3;TAB2;SKP1
TRIF (TICAM1)-mediated TLR4 Signaling	18/110	0.480805	0.714501	1.03936	0.761116	DUSP4;LRRC14;APP;ATF2;DUSP3;CHUK;UBE2D3;NFKB2;DUSP7;NFKBIA;IKBKB;MAPK8;MAPKAPK3;UBB;PPP2R1A;TAB3;TAB2;SKP1
GPVI-mediated Activation Cascade	6/35	0.486948	0.714677	1.09904	0.79087	VAV3;PIK3R3;PIK3R2;PTPN6;RHOB;VAV2
Biosynthesis of the N-glycan Precursor (Dolichol LLO) and Transfer to a Nascent Protein	13/79	0.488095	0.715796	1.04632	0.75047	DPAGT1;GFPT2;ST8SIA3;ALG2;ALG1;DPM3;NAGK;GMDS;ST3GAL5;NUDT14;ST6GALNAC4;GNE;ST3GAL3
Adaptive Immune System	136/854	0.488999	0.716556	1.00628	0.719888	AHCYL1;NCF1;CD81;UBE2D3;KEAP1;RNF19B;UBE3A;CBLB;FBXO21;IFI30;UBE2L3;CDC20;PSMD6;RNF115;TUBB6;PSMD7;HERC2;HERC1;TUBB3;PPP2R1A;AKT3;PSMD3;AKT1;AP1S1;AP2M1;SKP1;MYLIP;PRKCB;UBE2E1;AP1B1;DYNC1LI2;RNF126;CDC34;STIM1;TRIB3;RAF1;PPIA;COL17A1;ANAPC13;CUL2;PIK3R3;PIK3R2;ANAPC10;RAP1B;KLC2;KIF3B;UBB;PLCG1;AP1M1;UBE2B;HSPA5;FBXO31;NFKBIA;SEM1;FBXL8;UBE2S;CDC16;UBE2O;GRB2;TAB2;UBA1;CALR;CALM1;FBXL5;MYD88;ITG…
Insulin Receptor Signalling Cascade	9/54	0.491236	0.718703	1.06241	0.755191	FGF8;INSR;FGF18;IRS2;TRIB3;PIK3R2;GRB2;SOS1;HRAS
Signaling by Type 1 Insulin-like Growth Factor 1 Receptor (IGF1R)	9/54	0.491236	0.718703	1.06241	0.755191	FGF8;FGF18;IRS2;TRIB3;PIK3R2;GRB2;SOS1;HRAS;IGF1R
PPARA Activates Gene Expression	19/117	0.492427	0.719879	1.02989	0.729584	ABCA1;MED1;CDK19;CREBBP;NFYA;CHD9;NCOA3;TXNRD1;CCNC;MED15;MED6;TIAM2;MED14;MED13;FAM120B;TRIB3;PPARG;TBL1X;PPARGC1B
PIWI-interacting RNA (piRNA) Biogenesis	5/29	0.495506	0.723812	1.10666	0.777067	POLR2E;POLR2G;POLR2H;MYBL1;POLR2J
IRS-mediated Signalling	8/48	0.49843	0.727513	1.06238	0.73973	FGF8;FGF18;IRS2;PIK3R2;GRB2;TRIB3;SOS1;HRAS
Azathioprine ADME	4/23	0.505956	0.735613	1.11828	0.761892	VAV3;IMPDH2;SLC29A1;VAV2
FRS-mediated FGFR1 Signaling	4/23	0.505956	0.735613	1.11828	0.761892	FGF8;GRB2;SOS1;HRAS
IKK Complex Recruitment Mediated by RIP1	4/23	0.505956	0.735613	1.11828	0.761892	IKBKB;CHUK;UBB;UBE2D3
Nitric Oxide Stimulates Guanylate Cyclase	4/23	0.505956	0.735613	1.11828	0.761892	NOS3;IRAG1;PDE9A;PRKG1
Activated TAK1 Mediates P38 MAPK Activation	4/23	0.505956	0.735613	1.11828	0.761892	MAPKAPK3;UBB;TAB3;TAB2
Toll Like Receptor 2 (TLR2) Cascade	19/118	0.508444	0.738077	1.01943	0.689539	DUSP4;LRRC14;APP;ATF2;DUSP3;CHUK;IRAK3;NFKB2;DUSP7;NFKBIA;IKBKB;MAPK8;MAPKAPK3;UBB;PPP2R1A;TAB3;TAB2;MYD88;SKP1
Toll Like Receptor TLR1 TLR2 Cascade	19/118	0.508444	0.738077	1.01943	0.689539	DUSP4;LRRC14;APP;ATF2;DUSP3;CHUK;IRAK3;NFKB2;DUSP7;NFKBIA;IKBKB;MAPK8;MAPKAPK3;UBB;PPP2R1A;TAB3;TAB2;MYD88;SKP1
Sensory Processing of Sound by Outer Hair Cells of the Cochlea	9/55	0.514707	0.746586	1.03925	0.690223	TMIE;EPB41L1;WHRN;CDH23;CASK;MYH9;MSN;ACTB;ACTG1
ROS and RNS Production in Phagocytes	6/36	0.516024	0.747914	1.06235	0.70285	ATP6V1A;NCF1;NOS3;ATP6V1B2;ATP6V0C;ATP6V1C1
Acetylcholine Neurotransmitter Release Cycle	3/17	0.519589	0.748998	1.13823	0.745219	SNAP25;SYT1;CPLX1
Formation of Senescence-Associated Heterochromatin Foci (SAHF)	3/17	0.519589	0.748998	1.13823	0.745219	UBN1;CABIN1;LMNB1
Hyaluronan Metabolism	3/17	0.519589	0.748998	1.13823	0.745219	CEMIP;HEXB;HAS2
KSRP (KHSRP) Binds and Destabilizes mRNA	3/17	0.519589	0.748998	1.13823	0.745219	KHSRP;AKT1;EXOSC2
Platelet Sensitization by LDL	3/17	0.519589	0.748998	1.13823	0.745219	PPP2R1A;PPP2R5B;PTPN6
Translesion Synthesis by POLI	3/17	0.519589	0.748998	1.13823	0.745219	UBB;RPA1;REV3L
Translesion Synthesis by POLK	3/17	0.519589	0.748998	1.13823	0.745219	UBB;RPA1;REV3L
Signaling by TGFBR3	8/49	0.523262	0.753707	1.03641	0.671257	PSENEN;TNRC6C;MOV10;SMAD4;MMP16;AGO3;TCF12;TNRC6A
Regulation of Lipid Metabolism by PPARalpha	19/119	0.524351	0.754692	1.00917	0.651516	ABCA1;MED1;CDK19;CREBBP;NFYA;CHD9;NCOA3;TXNRD1;CCNC;MED15;MED6;TIAM2;MED14;MED13;FAM120B;TRIB3;PPARG;TBL1X;PPARGC1B
Signaling by ALK	5/30	0.527309	0.757778	1.06233	0.679855	HDAC1;PIK3R2;PTPN6;PTN;PLCG1
Signaling by CSF3 (G-CSF)	5/30	0.527309	0.757778	1.06233	0.679855	UBB;UBE2D3;ELOB;GRB2;RNF7
Homologous DNA Pairing and Strand Exchange	7/43	0.53303	0.764817	1.03279	0.649812	BARD1;RAD51B;SEM1;WRN;RAD51;XRCC2;RPA1
Signaling by SCF-KIT	7/43	0.53303	0.764817	1.03279	0.649812	FER;PIK3R3;PIK3R2;GRB2;PTPN6;SOS1;HRAS
APOBEC3G Mediated Resistance to HIV-1 Infection	2/11	0.53961	0.767162	1.18037	0.728178	BANF1;PPIA
Apoptotic Cleavage of Cell Adhesion Proteins	2/11	0.53961	0.767162	1.18037	0.728178	TJP1;CTNNB1
Free Fatty Acids Regulate Insulin Secretion	2/11	0.53961	0.767162	1.18037	0.728178	PLCB3;GNA11
Gamma-carboxylation, Transport, and Amino-Terminal Cleavage of Proteins	2/11	0.53961	0.767162	1.18037	0.728178	PROS1;FURIN
Highly Calcium Permeable Postsynaptic Nicotinic Acetylcholine Receptors	2/11	0.53961	0.767162	1.18037	0.728178	CHRNB2;CHRNB4
NFE2L2 Regulating Tumorigenic Genes	2/11	0.53961	0.767162	1.18037	0.728178	CREBBP;NFE2L2
Purine Ribonucleoside Monophosphate Biosynthesis	2/11	0.53961	0.767162	1.18037	0.728178	ADSL;IMPDH2
Regulated Proteolysis of p75NTR	2/11	0.53961	0.767162	1.18037	0.728178	PSENEN;NGFR
Regulation of CDH11 Function	2/11	0.53961	0.767162	1.18037	0.728178	ADAM19;CTNNB1
Regulation of Gene Expression by Hypoxia-inducible Factor	2/11	0.53961	0.767162	1.18037	0.728178	CREBBP;CITED2
TGFBR3 PTM Regulation	2/11	0.53961	0.767162	1.18037	0.728178	PSENEN;MMP16
Transport of Organic Anions	2/11	0.53961	0.767162	1.18037	0.728178	SLCO3A1;SLCO2B1
Estrogen-dependent Nuclear Events Downstream of ESR-membrane Signaling	4/24	0.541409	0.768545	1.06231	0.65181	CCND1;AKT3;AKT1;FOXO3
HS-GAG Degradation	4/24	0.541409	0.768545	1.06231	0.65181	HGSNAT;NAGLU;IDS;AGRN
Respiratory Syncytial Virus Infection Pathway	21/133	0.543831	0.771395	0.995811	0.606564	MED1;HSPA8;CDK19;CREBBP;HSP90AB1;CSNK2A2;CCNC;FURIN;MED15;MED6;IGF1R;MED14;MED13;H2BC15;SPCS1;UBB;MAP1B;ELOB;AGRN;KPNB1;SEC11C
Metabolism of Water-Soluble Vitamins and Cofactors	20/127	0.549633	0.77903	0.99269	0.59413	PDXK;GSTO2;SHMT2;DCAKD;MTR;NMNAT2;ALDH1L2;PARP8;LMBRD1;BTD;CYB5R3;MTHFD1;PPCS;PDZD11;FASN;PCCB;SLC25A32;NAXD;MMACHC;NADK
Peroxisomal Protein Import	10/63	0.550785	0.780069	1.00211	0.597669	GNPAT;UBB;UBE2D3;PEX5;ACOT2;LONP2;PIPOX;HSD17B4;CROT;DHRS4
ECM Proteoglycans	12/76	0.553813	0.783761	0.995823	0.58846	ITGB1;APP;PTPRS;TNXB;COL6A2;COL5A3;COL6A1;ITGAV;NCAM1;AGRN;FMOD;MATN4
Activation of RAS in B Cells	1/5	0.577954	0.78509	1.32789	0.728028	HRAS
Alternative Complement Activation	1/5	0.577954	0.78509	1.32789	0.728028	CFP
Biosynthesis of E-series 18(S)-resolvins	1/5	0.577954	0.78509	1.32789	0.728028	LTA4H
Chylomicron Clearance	1/5	0.577954	0.78509	1.32789	0.728028	APOE
Drug-mediated Inhibition of CDK4 CDK6 Activity	1/5	0.577954	0.78509	1.32789	0.728028	CCND1
FBXW7 Mutants and NOTCH1 in Cancer	1/5	0.577954	0.78509	1.32789	0.728028	SKP1
Formation of the Active Cofactor, UDP-glucuronate	1/5	0.577954	0.78509	1.32789	0.728028	UXS1
Formation of Xylulose-5-Phosphate	1/5	0.577954	0.78509	1.32789	0.728028	XYLB
GRB7 Events in ERBB2 Signaling	1/5	0.577954	0.78509	1.32789	0.728028	ERBB2
IRAK4 Deficiency (TLR5)	1/5	0.577954	0.78509	1.32789	0.728028	MYD88
Loss of Function of FBXW7 in Cancer and NOTCH1 Signaling	1/5	0.577954	0.78509	1.32789	0.728028	SKP1
MECP2 Regulates Transcription Factors	1/5	0.577954	0.78509	1.32789	0.728028	PPARG
MET Activates PTPN11	1/5	0.577954	0.78509	1.32789	0.728028	GRB2
Maturation of Protein E 9683683	1/5	0.577954	0.78509	1.32789	0.728028	UBB
Maturation of Protein E 9694493	1/5	0.577954	0.78509	1.32789	0.728028	UBB
NOSTRIN Mediated eNOS Trafficking	1/5	0.577954	0.78509	1.32789	0.728028	NOS3
NR1H2 & NR1H3 Regulate Gene Expression Linked to Gluconeogenesis	1/5	0.577954	0.78509	1.32789	0.728028	NRIP1
NR1H2 & NR1H3 Regulate Gene Expression Linked to Triglyceride Lipolysis in Adipose	1/5	0.577954	0.78509	1.32789	0.728028	PLIN1
NR1H2 & NR1H3 Regulate Gene Expression to Limit Cholesterol Uptake	1/5	0.577954	0.78509	1.32789	0.728028	MYLIP
Negative Regulation of TCF-dependent Signaling by DVL-interacting Proteins	1/5	0.577954	0.78509	1.32789	0.728028	CXXC4
PTK6 Expression	1/5	0.577954	0.78509	1.32789	0.728028	NR3C1
PTK6 Regulates Proteins Involved in RNA Processing	1/5	0.577954	0.78509	1.32789	0.728028	KHDRBS1
Propionyl-CoA Catabolism	1/5	0.577954	0.78509	1.32789	0.728028	PCCB
RUNX1 Regulates Expression of Components of Tight Junctions	1/5	0.577954	0.78509	1.32789	0.728028	TJP1
Regulation of HMOX1 Expression and Activity	1/5	0.577954	0.78509	1.32789	0.728028	NFE2L2
Regulation of NPAS4 Gene Transcription	1/5	0.577954	0.78509	1.32789	0.728028	NR3C1
SUMO Is Conjugated to E1 (UBA2 SAE1)	1/5	0.577954	0.78509	1.32789	0.728028	SUMO1
Serotonin and Melatonin Biosynthesis	1/5	0.577954	0.78509	1.32789	0.728028	AANAT
Signaling by MST1	1/5	0.577954	0.78509	1.32789	0.728028	MST1
Signalling to P38 via RIT and RIN	1/5	0.577954	0.78509	1.32789	0.728028	BRAF
Synthesis of PIPs at the ER Membrane	1/5	0.577954	0.78509	1.32789	0.728028	PI4KA
TFAP2A Acts as a Transcriptional Repressor During Retinoic Acid Induced Cell Differentiation	1/5	0.577954	0.78509	1.32789	0.728028	HSPD1
The Fatty Acid Cycling Model	1/5	0.577954	0.78509	1.32789	0.728028	UCP2
Toxicity of Botulinum Toxin Type E (botE)	1/5	0.577954	0.78509	1.32789	0.728028	SNAP25
VLDL Assembly	1/5	0.577954	0.78509	1.32789	0.728028	P4HB
Zinc Efflux and Compartmentalization by the SLC30 Family	1/5	0.577954	0.78509	1.32789	0.728028	SLC30A1
Formation of the Nephric Duct	3/18	0.560291	0.78509	1.06229	0.615381	CTNNB1;GATA3;PAX2
Gastrin-CREB Signalling Pathway via PKC and MAPK	3/18	0.560291	0.78509	1.06229	0.615381	GRB2;SOS1;HRAS
Norepinephrine Neurotransmitter Release Cycle	3/18	0.560291	0.78509	1.06229	0.615381	SNAP25;SYT1;CPLX1
PI-3K Cascade FGFR3	3/18	0.560291	0.78509	1.06229	0.615381	FGF8;FGF18;GRB2
Phospholipase C-mediated Cascade; FGFR2	3/18	0.560291	0.78509	1.06229	0.615381	FGF8;FGF18;PLCG1
Downstream Signaling of Activated FGFR1	5/31	0.558192	0.78509	1.02141	0.595534	FGF8;GRB2;PLCG1;SOS1;HRAS
FGFR1 Mutant Receptor Activation	5/31	0.558192	0.78509	1.02141	0.595534	FGF8;ZMYM2;CPSF6;CUX1;GRB2
FOXO-mediated Transcription of Oxidative Stress, Metabolic and Neuronal Genes	5/31	0.558192	0.78509	1.02141	0.595534	ATXN3;SMAD4;HDAC1;FOXO3;NR3C1
HS-GAG Biosynthesis	5/31	0.558192	0.78509	1.02141	0.595534	NDST2;EXT1;GLCE;AGRN;HS2ST1
Elastic Fibre Formation	7/44	0.558897	0.78509	1.00482	0.584594	ITGB1;EFEMP2;LOXL4;FURIN;ITGAV;LTBP3;GDF5
NR1H3 & NR1H2 Regulate Gene Expression Linked to Cholesterol Transport and Efflux	7/44	0.558897	0.78509	1.00482	0.584594	ABCA1;TNRC6C;MOV10;AGO3;APOE;TBL1X;TNRC6A
Uptake and Actions of Bacterial Toxins	7/44	0.558897	0.78509	1.00482	0.584594	SNAP25;HSP90AB1;SYT1;TXNRD1;FURIN;EEF2;CALM1
Extracellular Matrix Organization	47/300	0.558676	0.78509	0.986453	0.574298	COL17A1;ITGB1;APP;PTPRS;TNXB;CD151;PCOLCE2;NRXN1;LOXL4;PLOD3;PLOD2;FURIN;PLOD1;LTBP3;ITGAL;NID2;EFEMP2;BSG;ITGAV;NCAM1;COLGALT1;CTSB;CRTAP;COL24A1;DST;ACTN1;P3H1;ADAM10;CASK;GDF5;ADAM19;CAPN11;MMP16;P4HA2;CAPN10;COL5A3;COL6A2;MMP17;ITGA11;COL6A1;ITGA6;P4HB;AGRN;FMOD;PPIB;MATN4;PLEC
Inactivation of CSF3 (G-CSF) Signaling	4/25	0.575508	0.78509	1.01166	0.558945	UBB;UBE2D3;ELOB;RNF7
Inflammasomes	4/25	0.575508	0.78509	1.01166	0.558945	APP;PSTPIP1;HSP90AB1;NFKB2
Fanconi Anemia Pathway	6/38	0.572091	0.78509	0.995831	0.556128	WDR48;UBB;EME2;RPA1;FANCC;FANCB
Transcriptional and Post-Translational Regulation of MITF-M Expression and Activity	8/51	0.571499	0.78509	0.988089	0.552828	AIMP2;CREBBP;HDAC1;AKT3;ID1;CTNNB1;SNAI2;TBX3
Synthesis of Substrates in N-glycan Biosythesis	10/64	0.57207	0.78509	0.983492	0.549275	DPM3;NAGK;GMDS;GFPT2;ST8SIA3;ST3GAL5;NUDT14;ST6GALNAC4;GNE;ST3GAL3
ABC-family Proteins Mediated Transport	14/90	0.574645	0.78509	0.978272	0.541965	VCP;DERL1;PSMB6;SEM1;PSMB7;PSMD6;PSMB4;PSMD7;PSMB5;UBB;PSMC3;PSMB3;PSMC4;PSMD3
Activation of the TFAP2 (AP-2) Family of Transcription Factors	2/12	0.588827	0.790055	1.06227	0.562602	CREBBP;CITED2
Aspartate and Asparagine Metabolism	2/12	0.588827	0.790055	1.06227	0.562602	GOT2;NAT8L
CD28 Dependent Vav1 Pathway	2/12	0.588827	0.790055	1.06227	0.562602	GRB2;PAK2
Caspase-mediated Cleavage of Cytoskeletal Proteins	2/12	0.588827	0.790055	1.06227	0.562602	DBNL;PLEC
FGFR3 Mutant Receptor Activation	2/12	0.588827	0.790055	1.06227	0.562602	FGF8;FGF18
Frs2-mediated Activation	2/12	0.588827	0.790055	1.06227	0.562602	RAPGEF1;BRAF
HDR Through MMEJ (alt-NHEJ)	2/12	0.588827	0.790055	1.06227	0.562602	FEN1;LIG3
Pregnenolone Biosynthesis	2/12	0.588827	0.790055	1.06227	0.562602	STARD3NL;FDXR
Presynaptic Depolarization and Calcium Channel Opening	2/12	0.588827	0.790055	1.06227	0.562602	CACNA1B;CACNA1A
Presynaptic Nicotinic Acetylcholine Receptors	2/12	0.588827	0.790055	1.06227	0.562602	CHRNB2;CHRNB4
Signaling by Activated Point Mutants of FGFR3	2/12	0.588827	0.790055	1.06227	0.562602	FGF8;FGF18
Unwinding of DNA	2/12	0.588827	0.790055	1.06227	0.562602	GINS2;MCM5
Vitamin D (Calciferol) Metabolism	2/12	0.588827	0.790055	1.06227	0.562602	PIAS4;UBE2I
DAP12 Interactions	7/45	0.584104	0.790055	0.97832	0.52602	VAV3;PIK3R2;GRB2;PLCG1;SOS1;HRAS;VAV2
PI Metabolism	13/84	0.583089	0.790055	0.972349	0.5245	ARF1;PNPLA7;MTMR14;PTEN;PIK3R3;PIK3R2;MTMR4;MTMR6;PIK3C2B;PI4KA;PIP4K2B;PIP5K1B;PNPLA6
Regulation of Necroptotic Cell Death	5/32	0.588031	0.790055	0.983518	0.522224	UBB;CDC37;STUB1;OGT;UBE2L3
PI3K AKT Signaling in Cancer	17/110	0.585123	0.790055	0.970696	0.520228	PRR5;CHUK;PTEN;PIK3R3;IRS2;PIK3R2;FOXO3;ESR1;FGF8;NRG4;AKT3;FGF18;ERBB2;AKT1;GRB2;STRN;RICTOR
Costimulation by the CD28 Family	12/78	0.592248	0.794073	0.965531	0.505775	PRR5;PPP2R1A;AKT3;PPP2R5B;AKT1;PIK3R3;TRIB3;PIK3R2;RICTOR;GRB2;PTPN6;PAK2
Other Semaphorin Interactions	3/19	0.598826	0.798945	0.995835	0.510648	ITGB1;PLXND1;PLXNA1
Phase 4 - Resting Membrane Potential	3/19	0.598826	0.798945	0.995835	0.510648	KCNJ4;KCNJ12;KCNK3
Plasma Lipoprotein Assembly	3/19	0.598826	0.798945	0.995835	0.510648	ABCA1;APOE;P4HB
Regulation of TP53 Activity Through Methylation	3/19	0.598826	0.798945	0.995835	0.510648	UBB;EHMT2;MDM4
Synthesis, Secretion, and Deacylation of Ghrelin	3/19	0.598826	0.798945	0.995835	0.510648	BCHE;SPCS1;SEC11C
Platelet Aggregation (Plug Formation)	6/39	0.598886	0.798945	0.965596	0.495045	RAP1B;AKT1;GRB2;SOS1;TLN1;RAPGEF4
Synthesis of PA	6/39	0.598886	0.798945	0.965596	0.495045	AGPAT5;GNPAT;PLA2G12A;GPD1L;AGPAT3;PLD2
PI5P, PP2A and IER3 Regulate PI3K AKT Signaling	17/111	0.600999	0.801189	0.960312	0.488954	INSR;PPP2R5B;PIK3R3;IRS2;PIK3R2;ESR1;FGF8;PPP2R1A;NRG4;FGF18;ERBB2;AKT1;PIP4K2B;PIP5K1B;GRB2;STRN;MYD88
Downregulation of TGF-beta Receptor Signaling	4/26	0.608116	0.809516	0.965618	0.480289	UBB;BAMBI;STUB1;MTMR4
N-glycan Antennae Elongation in the Medial trans-Golgi	4/26	0.608116	0.809516	0.965618	0.480289	B4GALT2;MGAT5;ST8SIA3;B4GALT6
Signaling by MET	12/79	0.610902	0.812643	0.951063	0.468702	ITGB1;RAP1B;USP8;UBB;COL24A1;COL5A3;DOCK7;RAPGEF1;GRB2;TNS4;SOS1;HRAS
Amino Acid Transport Across the Plasma Membrane	5/33	0.616729	0.817474	0.948336	0.458354	SLC7A5;SLC16A10;SLC7A11;SLC38A2;SLC38A4
Cargo Concentration in the ER	5/33	0.616729	0.817474	0.948336	0.458354	MCFD2;CNIH1;LMAN2;MIA2;CNIH2
Glucagon-type Ligand Receptors	5/33	0.616729	0.817474	0.948336	0.458354	GNG3;GNG2;GNB1;GNAS;GNB5
PERK Regulates Gene Expression	5/33	0.616729	0.817474	0.948336	0.458354	CEBPB;HSPA5;NFYA;KHSRP;EXOSC2
Sialic Acid Metabolism	5/33	0.616729	0.817474	0.948336	0.458354	ST8SIA3;ST3GAL5;ST6GALNAC4;ST3GAL3;GNE
Activated NTRK2 Signals Through CDK5	1/6	0.644844	0.832461	1.06225	0.466058	CDK5
Activation of Caspases Through Apoptosome-Mediated Cleavage	1/6	0.644844	0.832461	1.06225	0.466058	CYCS
Biosynthesis of EPA-derived SPMs	1/6	0.644844	0.832461	1.06225	0.466058	LTA4H
Estrogen-stimulated Signaling Through PRKCZ	1/6	0.644844	0.832461	1.06225	0.466058	HRAS
Fibronectin Matrix Formation	1/6	0.644844	0.832461	1.06225	0.466058	ITGB1
GDP-fucose Biosynthesis	1/6	0.644844	0.832461	1.06225	0.466058	GMDS
LDL Remodeling	1/6	0.644844	0.832461	1.06225	0.466058	P4HB
MET Activates PI3K AKT Signaling	1/6	0.644844	0.832461	1.06225	0.466058	GRB2
PDH Complex Synthesizes acetyl-CoA From PYR	1/6	0.644844	0.832461	1.06225	0.466058	PDHX
Phenylalanine Metabolism	1/6	0.644844	0.832461	1.06225	0.466058	ASRGL1
Pre-NOTCH Processing in the Endoplasmic Reticulum	1/6	0.644844	0.832461	1.06225	0.466058	POGLUT1
RUNX1 Regulates Transcription of Genes Involved in BCR Signaling	1/6	0.644844	0.832461	1.06225	0.466058	PAX5
SARS-CoV-2 Targets PDZ Proteins in Cell-Cell Junction	1/6	0.644844	0.832461	1.06225	0.466058	TJP1
SUMO Is Proteolytically Processed	1/6	0.644844	0.832461	1.06225	0.466058	SUMO1
Sensory Perception of Salty Taste	1/6	0.644844	0.832461	1.06225	0.466058	SCNN1A
Synthesis of Wybutosine at G37 of tRNA(Phe)	1/6	0.644844	0.832461	1.06225	0.466058	TRMT5
TNFR1-mediated Ceramide Production	1/6	0.644844	0.832461	1.06225	0.466058	RACK1
Vitamins	1/6	0.644844	0.832461	1.06225	0.466058	CYP26C1
Advanced Glycosylation Endproduct Receptor Signaling	2/13	0.63401	0.832461	0.96564	0.440032	APP;CAPZA2
ERBB2 Activates PTK6 Signaling	2/13	0.63401	0.832461	0.96564	0.440032	NRG4;ERBB2
FGFR2c Ligand Binding and Activation	2/13	0.63401	0.832461	0.96564	0.440032	FGF8;FGF18
FGFR3 Ligand Binding and Activation	2/13	0.63401	0.832461	0.96564	0.440032	FGF8;FGF18
FGFR3c Ligand Binding and Activation	2/13	0.63401	0.832461	0.96564	0.440032	FGF8;FGF18
FGFRL1 Modulation of FGFR1 Signaling	2/13	0.63401	0.832461	0.96564	0.440032	FGF8;FGF18
NF-kB Activation Through FADD RIP-1 Pathway Mediated by Caspase-8 and -10	2/13	0.63401	0.832461	0.96564	0.440032	IKBKB;CHUK
TRAF6 Mediated IRF7 Activation in TLR7 8 or 9 Signaling	2/13	0.63401	0.832461	0.96564	0.440032	UBB;MYD88
Telomere C-strand Synthesis Initiation	2/13	0.63401	0.832461	0.96564	0.440032	STN1;TERF2
Metabolism of Vitamins and Cofactors	30/198	0.635738	0.832461	0.947925	0.42938	UBIAD1;PDXK;SHMT2;MTR;ALDH1L2;CYB5R3;PPCS;PDZD11;AKT1;APOE;NADK;GSTO2;GCH1;NOS3;DCAKD;NMNAT2;COQ7;PARP8;COQ2;LMBRD1;BTD;MTHFD1;FASN;PCCB;SLC25A32;COQ8A;NAXD;CALM1;AGRN;MMACHC
Heme Signaling	7/47	0.632266	0.832461	0.929293	0.42603	ATF2;MED1;CREBBP;CHD9;NRIP1;TBL1X;NFE2L2
Sensory Perception of Taste	7/47	0.632266	0.832461	0.929293	0.42603	SCN9A;GNB1;SCNN1A;TRPM5;SCN2A;SCN3A;SCN1B
Class I Peroxisomal Membrane Protein Import	3/20	0.63507	0.832461	0.9372	0.425507	ATAD1;FIS1;ACBD5
Diseases Associated With N-glycosylation of Proteins	3/20	0.63507	0.832461	0.9372	0.425507	DPAGT1;ALG2;ALG1
PI-3K Cascade FGFR4	3/20	0.63507	0.832461	0.9372	0.425507	FGF8;FGF18;GRB2
Cell Recruitment (Pro-Inflammatory Response)	4/27	0.639137	0.832461	0.92358	0.413429	APP;PSTPIP1;HSP90AB1;NFKB2
Cholesterol Biosynthesis	4/27	0.639137	0.832461	0.92358	0.413429	GGPS1;DHCR24;DHCR7;LBR
Purinergic Signaling in Leishmaniasis Infection	4/27	0.639137	0.832461	0.92358	0.413429	APP;PSTPIP1;HSP90AB1;NFKB2
Glycosaminoglycan Metabolism	19/127	0.645035	0.832461	0.933971	0.409501	B4GALT2;HGSNAT;CEMIP;UXS1;GLCE;HEXB;HS2ST1;NDST2;EXT1;NAGLU;IDS;HAS2;CHST14;B4GALT6;AGRN;FMOD;CHST5;CHST2;ST3GAL3
RIPK1-mediated Regulated Necrosis	5/34	0.644212	0.832461	0.915581	0.402606	UBB;CDC37;STUB1;OGT;UBE2L3
Diseases Associated With Glycosaminoglycan Metabolism	6/41	0.649628	0.837228	0.910311	0.392668	EXT1;HEXB;CHST14;AGRN;FMOD;ST3GAL3
Sensory Perception of Sweet, Bitter, and Umami (Glutamate) Taste	6/41	0.649628	0.837228	0.910311	0.392668	SCN9A;GNB1;TRPM5;SCN2A;SCN3A;SCN1B
Protein-protein Interactions at Synapses	13/88	0.653299	0.841376	0.92027	0.391778	PTPRS;DBNL;SYT1;NRXN1;NRXN3;CASK;SYT9;PTPRF;SYT7;DLG2;DLG3;EPB41L1;DLGAP4
Interleukin-3, Interleukin-5 and GM-CSF Signaling	7/48	0.655116	0.843133	0.906574	0.383429	UBB;RAPGEF1;PIK3R3;PIK3R2;GRB2;PTPN6;SOS1
ATF4 Activates Genes in Response to Endoplasmic Reticulum Stress	4/28	0.668505	0.8519	0.885045	0.356418	CEBPB;NFYA;KHSRP;EXOSC2
Metabolism of Porphyrins	4/28	0.668505	0.8519	0.885045	0.356418	SLCO2B1;UROS;FLVCR1;COX10
Notch-HLH Transcription Pathway	4/28	0.668505	0.8519	0.885045	0.356418	CREBBP;HDAC1;TBL1X;MAML3
Synthesis of PC	4/28	0.668505	0.8519	0.885045	0.356418	BCHE;PCYT1A;CSNK2A2;LPIN1
TRP Channels	4/28	0.668505	0.8519	0.885045	0.356418	TRPM7;TRPM5;MCOLN1;TRPC4AP
Mitochondrial tRNA Aminoacylation	3/21	0.66896	0.8519	0.885081	0.35583	LARS2;MARS2;WARS2
Negative Regulation of MET Activity	3/21	0.66896	0.8519	0.885081	0.35583	USP8;UBB;GRB2
Regulation of Gene Expression in Beta Cells	3/21	0.66896	0.8519	0.885081	0.35583	AKT3;AKT1;PAX6
Synaptic Adhesion-Like Molecules	3/21	0.66896	0.8519	0.885081	0.35583	PTPRS;DLG3;PTPRF
Diseases Associated With the TLR Signaling Cascade	5/35	0.670422	0.8519	0.885008	0.353869	IKBKB;NFKBIA;CHUK;MYD88;NFKB2
Diseases of Immune System	5/35	0.670422	0.8519	0.885008	0.353869	IKBKB;NFKBIA;CHUK;MYD88;NFKB2
Impaired BRCA2 Binding to RAD51	5/35	0.670422	0.8519	0.885008	0.353869	BARD1;SEM1;WRN;RAD51;RPA1
Acetylcholine Binding and Downstream Events	2/14	0.675203	0.8519	0.885117	0.347622	CHRNB2;CHRNB4
CS DS Degradation	2/14	0.675203	0.8519	0.885117	0.347622	HEXB;IDS
DCC Mediated Attractive Signaling	2/14	0.675203	0.8519	0.885117	0.347622	ABLIM1;ABLIM3
Defective EXT1 Causes Exostoses 1, TRPS2 and CHDS	2/14	0.675203	0.8519	0.885117	0.347622	EXT1;AGRN
Defective EXT2 Causes Exostoses 2	2/14	0.675203	0.8519	0.885117	0.347622	EXT1;AGRN
FGFR4 Ligand Binding and Activation	2/14	0.675203	0.8519	0.885117	0.347622	FGF8;FGF18
Formation of Axial Mesoderm	2/14	0.675203	0.8519	0.885117	0.347622	CTNNB1;TEAD2
Glycogen Synthesis	2/14	0.675203	0.8519	0.885117	0.347622	UBB;PGM1
Interleukin-15 Signaling	2/14	0.675203	0.8519	0.885117	0.347622	GRB2;SOS1
Methylation	2/14	0.675203	0.8519	0.885117	0.347622	AHCY;MTR
Physiological Factors	2/14	0.675203	0.8519	0.885117	0.347622	HIPK1;NKX2-5
Postsynaptic Nicotinic Acetylcholine Receptors	2/14	0.675203	0.8519	0.885117	0.347622	CHRNB2;CHRNB4
Prolonged ERK Activation Events	2/14	0.675203	0.8519	0.885117	0.347622	RAPGEF1;BRAF
Regulation of IFNG Signaling	2/14	0.675203	0.8519	0.885117	0.347622	SUMO1;PTPN6
Synthesis of IP2, IP, and Ins in the Cytosol	2/14	0.675203	0.8519	0.885117	0.347622	INPP5B;IMPA2
TP53 Regulates Transcription of Cell Death Genes With Uncertain Role in P53-Dependent Apoptosis	2/14	0.675203	0.8519	0.885117	0.347622	BCL6;RABGGTB
Uptake and Function of Anthrax Toxins	2/14	0.675203	0.8519	0.885117	0.347622	FURIN;CALM1
Innate Immune System	177/1149	0.675784	0.852055	0.965209	0.378248	ATF2;APP;AHCYL1;NCF1;CD81;PROS1;UBE2D3;WIPF3;ACTB;ACTG1;C4A;PSMD6;PSMD7;PPP2R1A;FTH1;PSMD3;CFL1;CPNE1;COTL1;CPNE3;GOLGA7;SKP1;CHRNB4;ADAM10;ATP11B;MIF;ARMC8;EEF1A1;CDC34;MAPKAPK3;CRISPLD2;PPIE;RAF1;PPIA;ARL8A;KPNB1;ATP6V1A;VCP;DHX9;BRI3;PIK3R2;PLA2G6;CFP;PLD2;RAP1B;CNN2;CYB5R3;PRDX4;UBB;DHX36;NCKAP1L;LTA4H;PLCG1;ATP6V1C1;AP1M1;HSPA8;CREBBP;XRCC5;SURF4;MYO5A;PA2G4;EEF2;NFKB2;NFKBIA;SEM1;ARPC3;TOLL…
ARMS-mediated Activation	1/7	0.701135	0.864114	0.885154	0.314278	BRAF
Activated NTRK2 Signals Through PI3K	1/7	0.701135	0.864114	0.885154	0.314278	GRB2
Activation of RAC1 Downstream of NMDARs	1/7	0.701135	0.864114	0.885154	0.314278	CALM1
CDH11 Homotypic and Heterotypic Interactions	1/7	0.701135	0.864114	0.885154	0.314278	CTNNB1
Defective HLCS Causes Multiple Carboxylase Deficiency	1/7	0.701135	0.864114	0.885154	0.314278	PCCB
Epithelial-Mesenchymal Transition (EMT) During Gastrulation	1/7	0.701135	0.864114	0.885154	0.314278	SNAI1
Erythropoietin Activates STAT5	1/7	0.701135	0.864114	0.885154	0.314278	IRS2
FLT3 Signaling by CBL Mutants	1/7	0.701135	0.864114	0.885154	0.314278	UBB
GLI Proteins Bind Promoters of Hh Responsive Genes to Promote Transcription	1/7	0.701135	0.864114	0.885154	0.314278	PTCH1
Glycine Degradation	1/7	0.701135	0.864114	0.885154	0.314278	OGDH
Loss of Function of SMAD2 3 in Cancer	1/7	0.701135	0.864114	0.885154	0.314278	SMAD4
Loss of Function of TGFBR1 in Cancer	1/7	0.701135	0.864114	0.885154	0.314278	FKBP1A
Loss of MECP2 Binding Ability to the NCoR SMRT Complex	1/7	0.701135	0.864114	0.885154	0.314278	TBL1X
Minus-strand DNA Synthesis	1/7	0.701135	0.864114	0.885154	0.314278	PPIA
Nectin Necl Trans Heterodimerization	1/7	0.701135	0.864114	0.885154	0.314278	CADM1
PP2A-mediated Dephosphorylation of Key Metabolic Factors	1/7	0.701135	0.864114	0.885154	0.314278	PPP2R1A
Plus-strand DNA Synthesis	1/7	0.701135	0.864114	0.885154	0.314278	PPIA
RSK Activation	1/7	0.701135	0.864114	0.885154	0.314278	RPS6KA6
Regulation of CDH19 Expression and Function	1/7	0.701135	0.864114	0.885154	0.314278	CTNNB1
Replication of the SARS-CoV-1 Genome	1/7	0.701135	0.864114	0.885154	0.314278	DDX5
Replication of the SARS-CoV-2 Genome	1/7	0.701135	0.864114	0.885154	0.314278	DDX5
Respiratory Syncytial Virus Genome Transcription	1/7	0.701135	0.864114	0.885154	0.314278	HSPA8
Reverse Transcription of HIV RNA	1/7	0.701135	0.864114	0.885154	0.314278	PPIA
SMAC (DIABLO) Binds to IAPs	1/7	0.701135	0.864114	0.885154	0.314278	CYCS
SMAC(DIABLO)-mediated Dissociation of IAP Caspase Complexes	1/7	0.701135	0.864114	0.885154	0.314278	CYCS
STAT5 Activation	1/7	0.701135	0.864114	0.885154	0.314278	GRB2
Signaling by MAPK Mutants	1/7	0.701135	0.864114	0.885154	0.314278	DUSP7
TYSND1 Cleaves Peroxisomal Proteins	1/7	0.701135	0.864114	0.885154	0.314278	HSD17B4
Wax and Plasmalogen Biosynthesis	1/7	0.701135	0.864114	0.885154	0.314278	GNPAT
Transport of Vitamins, Nucleosides, and Related Molecules	6/43	0.696243	0.864114	0.861003	0.311732	SLCO3A1;PDZD11;SLCO2B1;SLC29A4;SLC29A1;SLC25A4
Heparan Sulfate Heparin (HS-GAG) Metabolism	8/57	0.700684	0.864114	0.866788	0.308315	NDST2;EXT1;HGSNAT;NAGLU;GLCE;IDS;AGRN;HS2ST1
Acyl Chain Remodelling of PS	3/22	0.700481	0.864114	0.838448	0.298477	OSBPL8;PLA2G12A;OSBPL5
Cobalamin (Cbl, Vitamin B12) Transport and Metabolism	3/22	0.700481	0.864114	0.838448	0.298477	LMBRD1;MTR;MMACHC
RA Biosynthesis Pathway	3/22	0.700481	0.864114	0.838448	0.298477	CYP26C1;CRABP1;DHRS4
SARS-CoV-2 Activates Modulates Innate and Adaptive Immune Responses	20/138	0.703586	0.866561	0.899559	0.316254	RANBP2;CREBBP;SEC13;HSP90AB1;NUP188;CHUK;NUP133;CNBP;AAAS;IKBKB;LARP1;UBB;NUP85;G3BP1;NUP62;TAB3;TAB2;PTPN6;NUP98;NUP37
Interferon Alpha Beta Signaling	11/78	0.709926	0.873791	0.871532	0.298582	IFITM2;RSAD2;IFI27;UBB;IRF2;MX1;IRF5;PTPN6;SAMHD1;KPNB1;IP6K2
Keratan Sulfate Degradation	2/15	0.712535	0.874689	0.816983	0.276897	HEXB;FMOD
Negative Regulation of FLT3	2/15	0.712535	0.874689	0.816983	0.276897	UBB;ABL2
Response of EIF2AK1 (HRI) to Heme Deficiency	2/15	0.712535	0.874689	0.816983	0.276897	CEBPB;TRIB3
p130Cas Linkage to MAPK Signaling for Integrins	2/15	0.712535	0.874689	0.816983	0.276897	RAP1B;TLN1
Leishmania Infection	36/245	0.716123	0.877732	0.913859	0.30514	APP;AHCYL1;HSP90AB1;ARPC1B;WIPF3;ARPC1A;ADCY4;BRK1;FURIN;ACTB;ADCY5;GNAI2;ACTG1;PSTPIP1;GNG3;MAPK8;GNG2;PRKAR2A;NCKAP1L;PLCG1;VAV3;ACTR3;ACTR2;RHBDF2;MYO5A;BAIAP2;VAV2;NFKB2;PRKAR1A;ARPC3;GNB1;GNAS;MYH9;GRB2;GNB5;CALM1
Parasitic Infection Pathways	36/245	0.716123	0.877732	0.913859	0.30514	APP;AHCYL1;HSP90AB1;ARPC1B;WIPF3;ARPC1A;ADCY4;BRK1;FURIN;ACTB;ADCY5;GNAI2;ACTG1;PSTPIP1;GNG3;MAPK8;GNG2;PRKAR2A;NCKAP1L;PLCG1;VAV3;ACTR3;ACTR2;RHBDF2;MYO5A;BAIAP2;VAV2;NFKB2;PRKAR1A;ARPC3;GNB1;GNAS;MYH9;GRB2;GNB5;CALM1
Cell-cell Junction Organization	13/92	0.716612	0.877732	0.873466	0.291058	CADM1;ACTB;ACTG1;ADAM19;TNRC6C;CDH5;MOV10;CLDN15;AGO3;SNAI1;CTNNB1;HOXC8;TNRC6A
Diseases of DNA Repair	7/51	0.718316	0.877732	0.844611	0.279436	RAD51B;BARD1;SEM1;WRN;RAD51;XRCC2;RPA1
Netrin-1 Signaling	6/44	0.717929	0.877732	0.838295	0.277798	ABLIM1;ABLIM3;UNC5B;SLIT3;PLCG1;RGMB
PI3K Cascade	6/44	0.717929	0.877732	0.838295	0.277798	FGF8;FGF18;IRS2;PIK3R2;GRB2;TRIB3
TP53 Regulates Transcription of Cell Death Genes	6/44	0.717929	0.877732	0.838295	0.277798	BNIP3L;STEAP3;CREBBP;BCL6;RABGGTB;BBC3
Molecules Associated With Elastic Fibres	5/37	0.718901	0.87787	0.829597	0.273794	ITGB1;EFEMP2;ITGAV;LTBP3;GDF5
Glycosphingolipid Metabolism	8/58	0.719556	0.878095	0.849402	0.279556	GALC;B3GALNT1;SMPD4;HEXB;ST3GAL5;B4GALT6;GBA2;ST3GAL3
RAB Geranylgeranylation	9/65	0.721353	0.879711	0.853159	0.278664	RAB10;RAB36;RAB12;RAB24;RAB18;RABGGTB;RAB11A;RAB8B;RAB11B
Laminin Interactions	4/30	0.722165	0.880124	0.816867	0.265891	ITGB1;ITGAV;ITGA6;NID2
PI-3K Cascade FGFR2	3/23	0.72966	0.887515	0.796478	0.251031	FGF8;FGF18;GRB2
RAF-independent MAPK1 3 Activation	3/23	0.72966	0.887515	0.796478	0.251031	DUSP4;CDK1;DUSP7
Signaling by NODAL	3/23	0.72966	0.887515	0.796478	0.251031	SMAD4;FURIN;FOXO3
Stimuli-sensing Channels	15/107	0.736859	0.887808	0.865309	0.26423	RYR1;MCOLN1;TRPC4AP;CLCN2;UBB;OSTM1;WNK1;SCNN1A;WNK3;STOM;TRPM7;RAF1;TRPM5;CALM1;UNC79
Toll Like Receptor 4 (TLR4) Cascade	21/148	0.742876	0.887808	0.877408	0.260788	DUSP4;LRRC14;APP;ATF2;DUSP3;CHUK;UBE2D3;IRAK3;NFKB2;DUSP7;NFKBIA;IKBKB;MAPK8;MAPKAPK3;UBB;PPP2R1A;TAB3;TAB2;PTPN4;MYD88;SKP1
Non-integrin membrane-ECM Interactions	8/59	0.737617	0.887808	0.832697	0.253416	ITGB1;ACTN1;NRXN1;COL5A3;CASK;ITGAV;ITGA6;AGRN
Antigen Presentation Folding, Assembly and Peptide Loading of Class I MHC	4/31	0.746458	0.887808	0.786566	0.230005	SEC13;HSPA5;CANX;CALR
Nicotinate Metabolism	4/31	0.746458	0.887808	0.786566	0.230005	NMNAT2;NAXD;NADK;PARP8
Signaling by CSF1 (M-CSF) in Myeloid Cells	4/31	0.746458	0.887808	0.786566	0.230005	UBB;GRB2;THOC5;SOS1
Elevation of Cytosolic Ca2+ Levels	2/16	0.746195	0.887808	0.758582	0.222088	STIM1;P2RX1
Glycogen Storage Diseases	2/16	0.746195	0.887808	0.758582	0.222088	UBB;SLC37A4
InlB-mediated Entry of Listeria Monocytogenes Into Host Cell	2/16	0.746195	0.887808	0.758582	0.222088	UBB;GRB2
Phospholipase C-mediated Cascade FGFR1	2/16	0.746195	0.887808	0.758582	0.222088	FGF8;PLCG1
Regulation of Gene Expression in Late Stage (Branching Morphogenesis) Pancreatic Bud Precursor Cells	2/16	0.746195	0.887808	0.758582	0.222088	CREBBP;MAML3
Signal Regulatory Protein Family Interactions	2/16	0.746195	0.887808	0.758582	0.222088	GRB2;PTPN6
TGF-beta Receptor Signaling in EMT (Epithelial to Mesenchymal Transition)	2/16	0.746195	0.887808	0.758582	0.222088	FKBP1A;UBB
mRNA Decay by 3' to 5' Exoribonuclease	2/16	0.746195	0.887808	0.758582	0.222088	DCPS;EXOSC2
Binding of TCF LEF CTNNB1 to Target Gene Promoters	1/8	0.748507	0.887808	0.758658	0.219764	CTNNB1
CREB1 Phosphorylation Through the Activation of CaMKII CaMKK CaMKIV Cascasde	1/8	0.748507	0.887808	0.758658	0.219764	CALM1
Defective B4GALT1 Causes B4GALT1-CDG (CDG-2d)	1/8	0.748507	0.887808	0.758658	0.219764	FMOD
Defective CHST14 Causes EDS, Musculocontractural Type	1/8	0.748507	0.887808	0.758658	0.219764	CHST14
Defective CHST6 Causes MCDC1	1/8	0.748507	0.887808	0.758658	0.219764	FMOD
HDL Assembly	1/8	0.748507	0.887808	0.758658	0.219764	ABCA1
Histidine Catabolism	1/8	0.748507	0.887808	0.758658	0.219764	HAL
IFNG Signaling Activates MAPKs	1/8	0.748507	0.887808	0.758658	0.219764	RAF1
Inactivation of CDC42 and RAC1	1/8	0.748507	0.887808	0.758658	0.219764	SRGAP2
Ligand-receptor Interactions	1/8	0.748507	0.887808	0.758658	0.219764	PTCH1
Metabolism of Ingested SeMet, Sec, MeSec Into H2Se	1/8	0.748507	0.887808	0.758658	0.219764	AHCY
Netrin Mediated Repulsion Signals	1/8	0.748507	0.887808	0.758658	0.219764	UNC5B
Noncanonical Activation of NOTCH3	1/8	0.748507	0.887808	0.758658	0.219764	PSENEN
POLB-Dependent Long Patch Base Excision Repair	1/8	0.748507	0.887808	0.758658	0.219764	FEN1
Phosphate Bond Hydrolysis by NTPDase Proteins	1/8	0.748507	0.887808	0.758658	0.219764	ENTPD2
RUNX3 Regulates YAP1-mediated Transcription	1/8	0.748507	0.887808	0.758658	0.219764	TEAD2
Regulation of Cytoskeletal Remodeling and Cell Spreading by IPP Complex Components	1/8	0.748507	0.887808	0.758658	0.219764	ACTN1
Role of ABL in ROBO-SLIT Signaling	1/8	0.748507	0.887808	0.758658	0.219764	ABL2
SARS-CoV-1 Genome Replication and Transcription	1/8	0.748507	0.887808	0.758658	0.219764	DDX5
SARS-CoV-2 Genome Replication and Transcription	1/8	0.748507	0.887808	0.758658	0.219764	DDX5
SMAC, XIAP-regulated Apoptotic Response	1/8	0.748507	0.887808	0.758658	0.219764	CYCS
Synthesis of Ketone Bodies	1/8	0.748507	0.887808	0.758658	0.219764	ACAT1
Toxicity of Botulinum Toxin Type B (botB)	1/8	0.748507	0.887808	0.758658	0.219764	SYT1
Transport of RCbl Within the Body	1/8	0.748507	0.887808	0.758658	0.219764	LMBRD1
Uncoating of the HIV Virion	1/8	0.748507	0.887808	0.758658	0.219764	PPIA
Other Interleukin Signaling	3/24	0.756553	0.89621	0.758506	0.21161	SNAP25;STXBP2;STX3
Triglyceride Catabolism	3/24	0.756553	0.89621	0.758506	0.21161	PLIN3;ABHD5;PLIN1
Early SARS-CoV-2 Infection Events	6/46	0.758008	0.897362	0.796285	0.22062	DDX5;VCP;CHMP2A;FURIN;AGRN;CHMP6
Activated Point Mutants of FGFR2	2/17	0.776409	0.914118	0.707968	0.179169	FGF8;FGF18
Biosynthesis of DHA-derived SPMs	2/17	0.776409	0.914118	0.707968	0.179169	GSTM4;LTA4H
Butyrate Response Factor 1 (BRF1) Binds and Destabilizes mRNA	2/17	0.776409	0.914118	0.707968	0.179169	AKT1;EXOSC2
FOXO-mediated Transcription of Cell Cycle Genes	2/17	0.776409	0.914118	0.707968	0.179169	SMAD4;FOXO3
Germ Layer Formation at Gastrulation	2/17	0.776409	0.914118	0.707968	0.179169	SMAD4;CTNNB1
Signaling by Activin	2/17	0.776409	0.914118	0.707968	0.179169	SMAD4;FSTL3
Specification of the Neural Plate Border	2/17	0.776409	0.914118	0.707968	0.179169	MYB;CTNNB1
Translation of Replicase and Assembly of the Replication Transcription Complex 9694676	2/17	0.776409	0.914118	0.707968	0.179169	CHMP2A;CHMP6
Insulin Processing	3/25	0.781241	0.914118	0.723985	0.178731	EXOC4;MYO5A;P4HB
Interleukin-7 Signaling	3/25	0.781241	0.914118	0.723985	0.178731	PIK3R3;IRS2;PIK3R2
NOTCH3 Intracellular Domain Regulates Transcription	3/25	0.781241	0.914118	0.723985	0.178731	CREBBP;PLXND1;MAML3
Atorvastatin ADME	1/9	0.788372	0.914118	0.663786	0.157839	SLCO2B1
Autointegration Results in Viral DNA Circles	1/9	0.788372	0.914118	0.663786	0.157839	BANF1
BH3-only Proteins Associate With and Inactivate Anti-Apoptotic BCL-2 Members	1/9	0.788372	0.914118	0.663786	0.157839	BBC3
Cellular Response to Mitochondrial Stress	1/9	0.788372	0.914118	0.663786	0.157839	PHB2
Displacement of DNA Glycosylase by APEX1	1/9	0.788372	0.914118	0.663786	0.157839	UNG
Downregulation of ERBB4 Signaling	1/9	0.788372	0.914118	0.663786	0.157839	UBB
EGFR Interacts With Phospholipase C-gamma	1/9	0.788372	0.914118	0.663786	0.157839	PLCG1
Hydrolysis of LPC	1/9	0.788372	0.914118	0.663786	0.157839	PLA2G15
Integration of Viral DNA Into Host Genomic DNA	1/9	0.788372	0.914118	0.663786	0.157839	BANF1
Interleukin-1 Processing	1/9	0.788372	0.914118	0.663786	0.157839	NFKB2
Interleukin-23 Signaling	1/9	0.788372	0.914118	0.663786	0.157839	P4HB
Multifunctional Anion Exchangers	1/9	0.788372	0.914118	0.663786	0.157839	SLC26A6
Myoclonic Epilepsy of Lafora	1/9	0.788372	0.914118	0.663786	0.157839	UBB
Nef and Signal Transduction	1/9	0.788372	0.914118	0.663786	0.157839	PAK2
PI5P Regulates TP53 Acetylation	1/9	0.788372	0.914118	0.663786	0.157839	PIP4K2B
Prostanoid Ligand Receptors	1/9	0.788372	0.914118	0.663786	0.157839	PTGER4
Respiratory Syncytial Virus Genome Replication	1/9	0.788372	0.914118	0.663786	0.157839	HSP90AB1
Sodium Proton Exchangers	1/9	0.788372	0.914118	0.663786	0.157839	SLC9A6
Synthesis of (16-20)-Hydroxyeicosatetraenoic Acids (HETE)	1/9	0.788372	0.914118	0.663786	0.157839	CYP2U1
Toxicity of Botulinum Toxin Type A (botA)	1/9	0.788372	0.914118	0.663786	0.157839	SNAP25
Gamma-carboxylated Protein Precursors Transport From the Endoplasmic Reticulum to Golgi Apparatus	1/9	0.788372	0.914118	0.663786	0.157839	PROS1
tRNA Modification in the Mitochondrion	1/9	0.788372	0.914118	0.663786	0.157839	MTO1
Cristae Formation	4/33	0.790105	0.915558	0.732233	0.172506	HSPA9;SAMM50;ATP5PB;IMMT
Toll-like Receptor Cascades	24/174	0.8002	0.925689	0.848636	0.189155	DUSP4;LRRC14;APP;ATF2;DUSP3;CHUK;UBE2D3;IRAK3;NFKB2;DUSP7;NFKBIA;IKBKB;MAPK8;MAPKAPK3;UBB;PPP2R1A;TAB3;TAB2;IRF5;PTPN4;MYD88;SKP1;GSDME;CTSB
Signaling by Retinoic Acid	5/41	0.800021	0.925689	0.737244	0.164492	PDHX;CYP26C1;CRABP1;DHRS4;PPARD
Attachment and Entry 9694614	3/26	0.803823	0.925689	0.692466	0.151218	VCP;FURIN;AGRN
WNT Ligand Biogenesis and Trafficking	3/26	0.803823	0.925689	0.692466	0.151218	WNT10B;WNT10A;WNT11
Acyl Chain Remodelling of PG	2/18	0.803424	0.925689	0.66368	0.145261	PLA2G12A;CRLS1
Formation of Definitive Endoderm	2/18	0.803424	0.925689	0.66368	0.145261	SMAD4;CTNNB1
MECP2 Regulates Neuronal Receptors and Channels	2/18	0.803424	0.925689	0.66368	0.145261	HDAC1;PTPN4
Metabolism of Amine-Derived Hormones	2/18	0.803424	0.925689	0.66368	0.145261	AANAT;DBH
Synthesis of PIPs at the Golgi Membrane	2/18	0.803424	0.925689	0.66368	0.145261	ARF1;PI4KA
Translation of Replicase and Assembly of the Replication Transcription Complex 9679504	2/18	0.803424	0.925689	0.66368	0.145261	CHMP2A;CHMP6
SLC-mediated Transmembrane Transport	35/249	0.805222	0.926728	0.867177	0.187862	SLC25A1;AHCYL2;SLC1A2;SLC41A1;SLC7A11;SLC2A4;SLC8A1;PDZD11;SLCO2B1;BSG;SLC39A6;SLC17A7;SLC16A3;SLC38A2;SLC25A22;SLC38A4;SLC12A2;SLC12A3;SLC32A1;SLC2A10;SLC31A1;SLC39A10;SLC16A10;SLC30A1;SLC8B1;SLC7A5;SLC4A8;SLCO3A1;SLC9A6;SLC29A4;CALM1;SLC29A1;SLC25A11;SLC25A4;SLC26A6
Fcgamma Receptor (FCGR) Dependent Phagocytosis	23/168	0.807495	0.928769	0.841305	0.179887	ACTR3;VAV3;ACTR2;AHCYL1;HSP90AB1;ARPC1B;WIPF3;ARPC1A;MYO5A;BRK1;PIK3R2;PLA2G6;BAIAP2;ACTB;ACTG1;PLD2;VAV2;ARPC3;CFL1;MYH9;NCKAP1L;GRB2;PLCG1
SLC Transporter Disorders	13/99	0.808543	0.9294	0.802034	0.170449	RANBP2;SLC12A3;SEC13;NUP188;NUP133;SLC2A10;AAAS;SLC9A6;NUP85;BSG;NUP62;NUP98;NUP37
Metabolic Disorders of Biological Oxidation Enzymes	4/34	0.809558	0.929418	0.707783	0.149531	AHCY;CYP26C1;CYP2U1;FDXR
Plasma Lipoprotein Remodeling	4/34	0.809558	0.929418	0.707783	0.149531	LCAT;FURIN;APOE;P4HB
Post-translational Protein Phosphorylation	14/107	0.819316	0.933247	0.798637	0.159157	APP;GOLM1;TMEM132A;ADAM10;CKAP4;FSTL3;DNAJC3;C4A;SPARCL1;APOE;P4HB;MFGE8;CHGB;MEN1
Peptide Hormone Metabolism	11/86	0.821555	0.933247	0.778197	0.152959	BCHE;SPCS1;GNB1;FFAR4;EXOC4;MYO5A;CTNNB1;PAX6;P4HB;SEC11C;INHBE
Regulation of Beta-Cell Development	5/42	0.817123	0.933247	0.717275	0.144865	CREBBP;AKT3;AKT1;PAX6;MAML3
Caspase Activation via Dependence Receptors in the Absence of Ligand	1/10	0.821919	0.933247	0.589997	0.115706	UNC5B
Chylomicron Remodeling	1/10	0.821919	0.933247	0.589997	0.115706	APOE
Creatine Metabolism	1/10	0.821919	0.933247	0.589997	0.115706	SLC6A8
Entry of Influenza Virion Into Host Cell via Endocytosis	1/10	0.821919	0.933247	0.589997	0.115706	CLTA
Formation of the Posterior Neural Plate	1/10	0.821919	0.933247	0.589997	0.115706	FGF8
Gamma-carboxylation of Protein Precursors	1/10	0.821919	0.933247	0.589997	0.115706	PROS1
Glucocorticoid Biosynthesis	1/10	0.821919	0.933247	0.589997	0.115706	HSD11B2
Glycoprotein Hormones	1/10	0.821919	0.933247	0.589997	0.115706	INHBE
MAPK3 (ERK1) Activation	1/10	0.821919	0.933247	0.589997	0.115706	CDK1
MET Receptor Recycling	1/10	0.821919	0.933247	0.589997	0.115706	GRB2
PI3K Events in ERBB4 Signaling	1/10	0.821919	0.933247	0.589997	0.115706	NRG4
Prednisone ADME	1/10	0.821919	0.933247	0.589997	0.115706	HSD11B2
Role of Second Messengers in Netrin-1 Signaling	1/10	0.821919	0.933247	0.589997	0.115706	PLCG1
Synthesis of Pyrophosphates in the Cytosol	1/10	0.821919	0.933247	0.589997	0.115706	NUDT4
Uptake of Dietary Cobalamins Into Enterocytes	1/10	0.821919	0.933247	0.589997	0.115706	LMBRD1
Biosynthesis of Specialized Proresolving Mediators (SPMs)	2/19	0.827494	0.93729	0.624603	0.118271	GSTM4;LTA4H
Ephrin Signaling	2/19	0.827494	0.93729	0.624603	0.118271	NCK2;PAK2
Glyoxylate Metabolism and Glycine Degradation	2/19	0.827494	0.93729	0.624603	0.118271	GOT2;OGDH
Nicotinamide Salvaging	2/19	0.827494	0.93729	0.624603	0.118271	NAXD;PARP8
Immune System	326/2150	0.828347	0.937684	0.94343	0.17767	EIF4A2;ATF2;CNTFR;APP;IFITM2;AHCYL1;WIPF3;KEAP1;CBLB;IFI30;ACTB;UBE2L3;CDC20;C4A;PSMD6;RNF115;HERC2;PSMD7;HERC1;PPP2R1A;FTH1;AKT3;PSMD3;CPNE1;AKT1;AP1S1;CPNE3;GOLGA7;SKP1;RSAD2;PRKCB;AP1B1;TALDO1;ARMC8;MIF;DYNC1LI2;RNF126;CDC34;IFI27;CRISPLD2;BOLA2;PSME2;TRIB3;NUP98;ANAPC13;DHX9;STXBP2;PIK3R3;PIK3R2;GATA3;PLA2G6;CFP;AAAS;ANAPC10;CYB5R3;PRDX4;NUP85;DHX36;NCKAP1L;LTA4H;PLCG1;ATP6V1C1;CREBBP;XRCC5;S…
Collagen Chain Trimerization	5/44	0.847785	0.946816	0.680411	0.112355	COL17A1;COL24A1;COL5A3;COL6A2;COL6A1
Interleukin-2 Family Signaling	5/44	0.847785	0.946816	0.680411	0.112355	PIK3R3;PIK3R2;GRB2;PTPN6;SOS1
Peroxisomal Lipid Metabolism	3/28	0.843117	0.946816	0.636993	0.108703	ACBD5;HSD17B4;CROT
FGFR2 Ligand Binding and Activation	2/20	0.848875	0.946816	0.589868	0.0966461	FGF8;FGF18
NOTCH4 Intracellular Domain Regulates Transcription	2/20	0.848875	0.946816	0.589868	0.0966461	CREBBP;MAML3
Receptor-type Tyrosine-Protein Phosphatases	2/20	0.848875	0.946816	0.589868	0.0966461	PTPRS;PTPRF
Signaling by Hippo	2/20	0.848875	0.946816	0.589868	0.0966461	YWHAE;TJP1
Activation of the Phototransduction Cascade	1/11	0.85015	0.946816	0.530966	0.0861985	GNB1
Assembly and Release of Respiratory Syncytial Virus (RSV) Virions	1/11	0.85015	0.946816	0.530966	0.0861985	HSP90AB1
Attachment and Entry 9678110	1/11	0.85015	0.946816	0.530966	0.0861985	VCP
Beta-oxidation of Very Long Chain Fatty Acids	1/11	0.85015	0.946816	0.530966	0.0861985	HSD17B4
Dermatan Sulfate Biosynthesis	1/11	0.85015	0.946816	0.530966	0.0861985	CHST14
Formation of Apoptosome	1/11	0.85015	0.946816	0.530966	0.0861985	CYCS
Formation of the Anterior Neural Plate	1/11	0.85015	0.946816	0.530966	0.0861985	PAX6
Interleukin-27 Signaling	1/11	0.85015	0.946816	0.530966	0.0861985	CANX
Metallothioneins Bind Metals	1/11	0.85015	0.946816	0.530966	0.0861985	MT3
Modulation by Mtb of Host Immune System	1/11	0.85015	0.946816	0.530966	0.0861985	UBB
Phenylalanine and Tyrosine Metabolism	1/11	0.85015	0.946816	0.530966	0.0861985	ASRGL1
Pyrimidine Salvage	1/11	0.85015	0.946816	0.530966	0.0861985	UCK1
RHO GTPases Activate KTN1	1/11	0.85015	0.946816	0.530966	0.0861985	KLC2
Regulation of TBK1, IKK?-mediated Activation of IRF3, IRF7 Upon TLR3 Ligation	1/11	0.85015	0.946816	0.530966	0.0861985	UBB
Regulation of the Apoptosome Activity	1/11	0.85015	0.946816	0.530966	0.0861985	CYCS
Ribavirin ADME	1/11	0.85015	0.946816	0.530966	0.0861985	SLC29A1
STAT3 Nuclear Events Downstream of ALK Signaling	1/11	0.85015	0.946816	0.530966	0.0861985	HDAC1
Signaling by Leptin	1/11	0.85015	0.946816	0.530966	0.0861985	IRS2
Signaling by Activated Point Mutants of FGFR1	1/11	0.85015	0.946816	0.530966	0.0861985	FGF8
Synthesis of PIPs at the Late Endosome Membrane	1/11	0.85015	0.946816	0.530966	0.0861985	MTMR4
HDR Through Single Strand Annealing (SSA)	4/37	0.859202	0.955753	0.643324	0.0976255	BARD1;WRN;RAD51;RPA1
Sphingolipid De Novo Biosynthesis	4/37	0.859202	0.955753	0.643324	0.0976255	SAMD8;PRKD2;KDSR;CSNK1G2
FCERI Mediated NF-kB Activation	19/147	0.86269	0.95906	0.787096	0.116254	CHUK;NFKBIA;SEM1;IKBKB;PSMB6;PSMB7;PSMD6;PSMB4;PSMD7;CDC34;PSMB5;UBB;PSMC3;PSMB3;PSMC4;PSMD3;TAB3;TAB2;SKP1
Fatty Acid Metabolism	23/176	0.869526	0.959492	0.796933	0.111417	CBR1;ACBD5;ACOT7;ECHS1;PRKAA2;PTGES2;MID1IP1;PTGES3;ACOT13;HSD17B4;CROT;HACD3;MCAT;HADHB;CYP2U1;FASN;PCCB;ACOT2;LTA4H;HADH;ACADS;DECR1;PPARD
Constitutive Signaling by Aberrant PI3K in Cancer	10/83	0.866475	0.959492	0.726691	0.104151	FGF8;NRG4;ERBB2;FGF18;PIK3R3;IRS2;PIK3R2;GRB2;STRN;ESR1
Triglyceride Metabolism	4/38	0.873091	0.959492	0.624366	0.0847363	PLIN3;ABHD5;PLIN1;LPIN1
Neurotoxicity of Clostridium Toxins	2/21	0.867813	0.959492	0.558789	0.0792245	SNAP25;SYT1
PI-3K Cascade FGFR1	2/21	0.867813	0.959492	0.558789	0.0792245	FGF8;GRB2
Binding and Entry of HIV Virion	1/12	0.873906	0.959492	0.482668	0.0650549	PPIA
Erythropoietin Activates Phosphoinositide-3-kinase (PI3K)	1/12	0.873906	0.959492	0.482668	0.0650549	IRS2
Ethanol Oxidation	1/12	0.873906	0.959492	0.482668	0.0650549	ALDH2
GP1b-IX-V Activation Signalling	1/12	0.873906	0.959492	0.482668	0.0650549	RAF1
Hyaluronan Uptake and Degradation	1/12	0.873906	0.959492	0.482668	0.0650549	HEXB
Interleukin-35 Signalling	1/12	0.873906	0.959492	0.482668	0.0650549	CANX
Killing Mechanisms	1/12	0.873906	0.959492	0.482668	0.0650549	MAPK8
Lysine Catabolism	1/12	0.873906	0.959492	0.482668	0.0650549	PIPOX
Miscellaneous Substrates	1/12	0.873906	0.959492	0.482668	0.0650549	CYP2U1
NOTCH2 Intracellular Domain Regulates Transcription	1/12	0.873906	0.959492	0.482668	0.0650549	MAML3
P2Y Receptors	1/12	0.873906	0.959492	0.482668	0.0650549	LPAR6
Peptide Hormone Biosynthesis	1/12	0.873906	0.959492	0.482668	0.0650549	INHBE
Regulation of Glycolysis by Fructose 2,6-Bisphosphate Metabolism	1/12	0.873906	0.959492	0.482668	0.0650549	PPP2R1A
Sphingolipid Catabolism	1/12	0.873906	0.959492	0.482668	0.0650549	SGPP2
Tandem Pore Domain Potassium Channels	1/12	0.873906	0.959492	0.482668	0.0650549	KCNK3
WNT5 FZD7-mediated Leishmania Damping	1/12	0.873906	0.959492	0.482668	0.0650549	MAPK8
MET Activates PTK2 Signaling	3/30	0.875393	0.960558	0.589738	0.0784836	ITGB1;COL24A1;COL5A3
SARS-CoV-1 Activates Modulates Innate Immune Responses	6/54	0.876719	0.961446	0.663255	0.0872638	FKBP1A;NFKBIA;UBB;PPIB;PPIA;KPNB1
Metabolism of Lipids	109/758	0.881261	0.965858	0.888163	0.112265	CCNC;GBA2;FDXR;CPNE1;PIP4K2B;CPNE3;HADH;PIAS4;MED1;ACOT7;CSNK2A2;ACOT13;MED6;PISD;TIAM2;PLA2G15;GNPAT;CYP2U1;ACOT2;PRKD2;TRIB3;CSNK1G2;KPNB1;INSIG1;PIK3R3;PIK3R2;ABHD5;HACD3;MTMR4;PLA2G6;MTMR6;ACAT1;PLD2;PGS1;HSD11B2;PTDSS1;ST3GAL5;SCAP;PIP5K1B;LTA4H;KDSR;PPARGC1B;ST3GAL3;DECR1;ABCA1;GSTM4;B3GALNT1;OSBPL8;CDK19;CREBBP;ACBD5;UBE2I;OSBPL5;DHCR24;MCAT;CRLS1;FASN;PI4KA;DHCR7;ARF1;CHD9;HEXB;MTMR14;PTE…
Regulation of Actin Dynamics for Phagocytic Cup Formation	18/143	0.884623	0.966258	0.76346	0.0935955	ACTR3;VAV3;ACTR2;HSP90AB1;ARPC1B;WIPF3;ARPC1A;MYO5A;BRK1;BAIAP2;ACTB;ACTG1;VAV2;ARPC3;CFL1;MYH9;NCKAP1L;GRB2
Sphingolipid Metabolism	13/107	0.884448	0.966258	0.733426	0.0900588	B3GALNT1;SAMD8;HEXB;GBA2;SGPP2;GALC;SMPD4;ST3GAL5;PRKD2;KDSR;B4GALT6;CSNK1G2;ST3GAL3
Integrin Cell Surface Interactions	10/85	0.884663	0.966258	0.707228	0.0866698	ITGB1;COL6A2;COL5A3;BSG;COL6A1;ITGA11;ITGAV;ITGA6;ITGAL;AGRN
Glycosphingolipid Catabolism	4/39	0.885779	0.966258	0.606491	0.0735597	GALC;SMPD4;HEXB;GBA2
O-glycosylation of TSR Domain-Containing Proteins	4/39	0.885779	0.966258	0.606491	0.0735597	POFUT2;ADAMTS12;CFP;ADAMTS6
Response of Mtb to Phagocytosis	4/39	0.885779	0.966258	0.606491	0.0735597	UBB;PGK1;ENO1;KPNB1
Cellular Hexose Transport	2/22	0.884546	0.966258	0.530818	0.065121	SLC2A10;SLC2A4
NPAS4 Regulates Expression of Target Genes	2/22	0.884546	0.966258	0.530818	0.065121	CREBBP;CDK5
DDX58 IFIH1-mediated Induction of Interferon-Alpha Beta	10/86	0.892966	0.970562	0.697881	0.0790044	IKBKB;NFKBIA;APP;CREBBP;HSP90AB1;CHUK;UBB;UBE2D3;TNFAIP3;NFKB2
Cytochrome C-Mediated Apoptotic Response	1/13	0.893898	0.970562	0.442419	0.0496235	CYCS
IRF3-mediated Induction of Type I IFN	1/13	0.893898	0.970562	0.442419	0.0496235	XRCC5
Purine Salvage	1/13	0.893898	0.970562	0.442419	0.0496235	AMPD3
TICAM1-dependent Activation of IRF3 IRF7	1/13	0.893898	0.970562	0.442419	0.0496235	UBB
Trafficking and Processing of Endosomal TLR	1/13	0.893898	0.970562	0.442419	0.0496235	CTSB
Alpha-Linolenic (Omega3) and Linoleic (Omega6) Acid Metabolism	1/13	0.893898	0.970562	0.442419	0.0496235	HSD17B4
Alpha-Linolenic Acid (ALA) Metabolism	1/13	0.893898	0.970562	0.442419	0.0496235	HSD17B4
RSV-host Interactions	13/109	0.899044	0.973019	0.71806	0.0764182	MED1;CDK19;CREBBP;CCNC;MED15;MED6;MED14;MED13;H2BC15;UBB;MAP1B;ELOB;AGRN
Class B 2 (Secretin Family Receptors)	11/94	0.89731	0.973019	0.702855	0.0761567	WNT10B;GNG3;FZD3;WNT10A;GNG2;WNT11;SMO;PTCH1;GNB1;GNAS;GNB5
Collagen Degradation	7/64	0.899244	0.973019	0.651475	0.069187	COL17A1;COL6A2;COL5A3;COL6A1;ADAM10;FURIN;CTSB
Intrinsic Pathway of Fibrin Clot Formation	2/23	0.899297	0.973019	0.505511	0.0536558	PROS1;C1QBP
Nucleotide Salvage	2/23	0.899297	0.973019	0.505511	0.0536558	UCK1;AMPD3
Suppression of Phagosomal Maturation	2/23	0.899297	0.973019	0.505511	0.0536558	UBB;KPNB1
Regulation of IGF Transport and Uptake by Insulin-like Growth Factor Binding Proteins (IGFBPs)	15/124	0.901612	0.974414	0.729611	0.0755666	APP;GOLM1;IGFBP2;TMEM132A;ADAM10;CKAP4;FSTL3;DNAJC3;C4A;SPARCL1;APOE;P4HB;MFGE8;CHGB;MEN1
Respiratory Syncytial Virus (RSV) Attachment and Entry	3/32	0.901634	0.974414	0.549001	0.0568475	FURIN;AGRN;IGF1R
FGFR1c Ligand Binding and Activation	1/14	0.91072	0.980816	0.408363	0.0381899	FGF8
Lysosphingolipid and LPA Receptors	1/14	0.91072	0.980816	0.408363	0.0381899	PLPPR4
Regulation of TBK1, IKK? (IKBKE)-mediated Activation of IRF3, IRF7	1/14	0.91072	0.980816	0.408363	0.0381899	UBB
Response to Metal Ions	1/14	0.91072	0.980816	0.408363	0.0381899	MT3
Triglyceride Biosynthesis	1/14	0.91072	0.980816	0.408363	0.0381899	LPIN1
Tryptophan Catabolism	1/14	0.91072	0.980816	0.408363	0.0381899	SLC7A5
Activation of Matrix Metalloproteinases	3/33	0.912786	0.981338	0.53067	0.0484254	MMP16;MMP17;FURIN
Growth Hormone Receptor Signaling	2/24	0.912274	0.981338	0.482504	0.0443011	IRS2;PTPN6
RHO GTPases Activate NADPH Oxidases	2/24	0.912274	0.981338	0.482504	0.0443011	NCF1;PRKCB
Metabolism of Steroids	19/155	0.913323	0.981347	0.740441	0.0671329	PIAS4;MED1;CREBBP;UBE2I;GGPS1;STARD3NL;NFYA;CHD9;INSIG1;HSD17B4;DHCR24;HSD11B2;FASN;FDXR;SCAP;DHCR7;TBL1X;LBR;KPNB1
tRNA Aminoacylation	4/42	0.917419	0.98518	0.55851	0.0481383	AIMP2;LARS2;MARS2;WARS2
Diseases of Metabolism	34/264	0.924343	0.990901	0.782794	0.0615838	DPAGT1;AHCY;ECHS1;HEXB;MTR;ADAMTS12;CFP;ACAT1;AUH;NAGLU;UBB;FDXR;IDS;CHST14;SLC37A4;ADAMTS6;PGM1;ST3GAL3;HGSNAT;ALG2;TALDO1;ALG1;EXT1;DPM3;LMBRD1;BTD;CYP26C1;CYP2U1;PCCB;AGRN;FMOD;MMACHC;GNE;GALK1
Eicosanoid Ligand-Binding Receptors	1/15	0.924876	0.990901	0.379171	0.0296115	PTGER4
Phase 2 - Plateau Phase	1/15	0.924876	0.990901	0.379171	0.0296115	CACNA1C
Prolactin Receptor Signaling	1/15	0.924876	0.990901	0.379171	0.0296115	SKP1
Negative Regulators of DDX58 IFIH1 Signaling	3/35	0.931707	0.997645	0.497443	0.0351875	UBB;UBE2D3;TNFAIP3
Miscellaneous Transport and Binding Events	2/26	0.933655	0.998008	0.442243	0.0303592	NIPA1;ADD3
TNFR1-induced Proapoptotic Signaling	2/26	0.933655	0.998008	0.442243	0.0303592	MIB2;TNFAIP3
Termination of O-glycan Biosynthesis	2/26	0.933655	0.998008	0.442243	0.0303592	ST6GALNAC4;ST3GAL3
Heme Degradation	1/16	0.936788	0.99849	0.353872	0.0231071	SLCO2B1
Nucleotide-like (Purinergic) Receptors	1/16	0.936788	0.99849	0.353872	0.0231071	LPAR6
Platelet Adhesion to Exposed Collagen	1/16	0.936788	0.99849	0.353872	0.0231071	ITGB1
STING Mediated Induction of Host Immune Responses	1/16	0.936788	0.99849	0.353872	0.0231071	XRCC5
Synthesis of PIPs at the Early Endosome Membrane	1/16	0.936788	0.99849	0.353872	0.0231071	MTMR4
G Alpha (Q) Signalling Events	27/219	0.940368	0.999996	0.744704	0.0457872	APP;DGKE;GPR68;ARHGEF25;DGKA;PIK3R3;PIK3R2;MCHR1;RGS5;GNG3;GRK2;GNG2;GNA11;FFAR4;FFAR3;HRAS;DGKZ;PLCB3;PLCB4;LPAR6;MT-RNR2;DGKQ;GNB1;GRB2;GNB5;SOS1;DGKI
FCGR3A-mediated Phagocytosis	16/142	0.952035	0.999996	0.672778	0.0330693	ACTR3;VAV3;ACTR2;ARPC1B;WIPF3;ARPC1A;MYO5A;BRK1;BAIAP2;ACTB;ACTG1;VAV2;ARPC3;MYH9;NCKAP1L;GRB2
Leishmania Phagocytosis	16/142	0.952035	0.999996	0.672778	0.0330693	ACTR3;VAV3;ACTR2;ARPC1B;WIPF3;ARPC1A;MYO5A;BRK1;BAIAP2;ACTB;ACTG1;VAV2;ARPC3;MYH9;NCKAP1L;GRB2
Parasite Infection	16/142	0.952035	0.999996	0.672778	0.0330693	ACTR3;VAV3;ACTR2;ARPC1B;WIPF3;ARPC1A;MYO5A;BRK1;BAIAP2;ACTB;ACTG1;VAV2;ARPC3;MYH9;NCKAP1L;GRB2
Interleukin-4 and Interleukin-13 Signaling	12/112	0.953551	0.999996	0.635958	0.0302477	ITGB1;HSPA8;POU2F1;CCND1;BCL6;RORC;PIM1;FSCN1;AKT1;GATA3;FOXO3;MCL1
Metabolism of Steroid Hormones	3/36	0.939678	0.999996	0.482341	0.0300105	HSD11B2;STARD3NL;FDXR
Activation of ATR in Response to Replication Stress	3/37	0.946778	0.999996	0.468126	0.025602	CDK2;RPA1;MCM5
Evasion by RSV of Host Interferon Responses	3/37	0.946778	0.999996	0.468126	0.025602	CREBBP;UBB;ELOB
Glutathione Conjugation	3/37	0.946778	0.999996	0.468126	0.025602	GSTM4;GSTM2;GSTO2
Acyl Chain Remodelling of PC	2/27	0.942395	0.999996	0.424528	0.0251876	PLA2G12A;PLA2G6
Diseases of Glycosylation	16/146	0.964016	0.999996	0.651921	0.0238916	DPAGT1;HEXB;ALG2;ALG1;ADAMTS12;CFP;EXT1;DPM3;CHST14;AGRN;FMOD;ADAMTS6;PGM1;GNE;ST3GAL3;GALK1
O-linked Glycosylation of Mucins	6/65	0.95727	0.999996	0.539243	0.0235487	GALNT11;GALNT2;B4GALT6;ST6GALNAC4;B3GNTL1;ST3GAL3
Interferon Gamma Signaling	10/99	0.962721	0.999996	0.595481	0.0226231	TRIM8;SUMO1;IRF2;CAMK2A;IRF5;NCAM1;PTPN6;IFI30;RAF1;TRIM45
Visual Phototransduction	10/99	0.962721	0.999996	0.595481	0.0226231	GRK1;FNTB;GNB1;NMT1;APOE;GNB5;CALM1;AGRN;CAMKMT;METAP2
Defective B3GALTL Causes PpS	3/38	0.953094	0.999996	0.454724	0.0218456	ADAMTS12;CFP;ADAMTS6
Acyl Chain Remodelling of PI	1/17	0.946812	0.999996	0.331735	0.0181309	PLA2G12A
GAB1 Signalosome	1/17	0.946812	0.999996	0.331735	0.0181309	GRB2
IL-6-type Cytokine Receptor Ligand Interactions	1/17	0.946812	0.999996	0.331735	0.0181309	CNTFR
TNF Receptor Superfamily (TNFSF) Members Mediating Non-Canonical NF-kB Pathway	1/17	0.946812	0.999996	0.331735	0.0181309	LTB
Tristetraprolin (TTP, ZFP36) Binds and Destabilizes mRNA	1/17	0.946812	0.999996	0.331735	0.0181309	EXOSC2
Acyl Chain Remodelling of PE	2/29	0.956695	0.999996	0.393035	0.0173998	PLA2G12A;PLA2G6
Myogenesis	2/29	0.956695	0.999996	0.393035	0.0173998	TCF12;CTNNB1
Arachidonate Metabolism	5/59	0.967441	0.999996	0.490969	0.0162517	CBR1;CYP2U1;PTGES2;PTGES3;LTA4H
Chondroitin Sulfate Dermatan Sulfate Metabolism	4/50	0.967011	0.999996	0.461158	0.0154697	HEXB;IDS;CHST14;AGRN
Potassium Channels	10/103	0.973802	0.999996	0.569732	0.0151249	KCNJ4;GNG3;GABBR1;GNG2;KCNJ12;GNB1;KCNAB1;GNB5;KCNAB2;KCNK3
Interconversion of Nucleotide Di- and Triphosphates	2/30	0.962503	0.999996	0.378975	0.0144839	TXNRD1;AK2
Surfactant Metabolism	2/30	0.962503	0.999996	0.378975	0.0144839	ZDHHC2;CKAP4
Activation of IRF3, IRF7 Mediated by TBK1, IKK? (IKBKE)	1/18	0.955246	0.999996	0.312203	0.0142945	UBB
Crosslinking of Collagen Fibrils	1/18	0.955246	0.999996	0.312203	0.0142945	LOXL4
FGFR1 Ligand Binding and Activation	1/18	0.955246	0.999996	0.312203	0.0142945	FGF8
Lewis Blood Group Biosynthesis	1/18	0.955246	0.999996	0.312203	0.0142945	ST3GAL3
Prevention of Phagosomal-Lysosomal Fusion	1/18	0.955246	0.999996	0.312203	0.0142945	UBB
Synthesis of Glycosylphosphatidylinositol (GPI)	1/18	0.955246	0.999996	0.312203	0.0142945	PIGX
TRAF3-dependent IRF Activation Pathway	1/18	0.955246	0.999996	0.312203	0.0142945	CREBBP
Zygotic Genome Activation (ZGA)	1/18	0.955246	0.999996	0.312203	0.0142945	CREBBP
RUNX2 Regulates Bone Development	2/31	0.967557	0.999996	0.365885	0.0120671	SMAD4;SATB2
O-linked Glycosylation	11/114	0.979782	0.999996	0.565701	0.0115548	GALNT11;POFUT2;GALNT2;ADAMTS12;CFP;POMGNT2;B4GALT6;ST6GALNAC4;B3GNTL1;ADAMTS6;ST3GAL3
Assembly of Active LPL and LIPC Lipase Complexes	1/19	0.962344	0.999996	0.294841	0.0113171	FURIN
MyD88 Deficiency (TLR2 4)	1/19	0.962344	0.999996	0.294841	0.0113171	MYD88
Metabolism of Nucleotides	9/98	0.980511	0.999996	0.535763	0.0105443	ADSL;ENTPD2;UCK1;TXNRD1;IMPDH2;CAD;AK2;AMPD3;SAMHD1
Aspirin ADME	3/43	0.975425	0.999996	0.397765	0.00989707	BCHE;SLCO2B1;BSG
Defective B3GALT6 Causes EDSP2 and SEMDJL1	1/20	0.968316	0.999996	0.279306	0.00899287	AGRN
Defective B3GAT3 Causes JDSSDHD	1/20	0.968316	0.999996	0.279306	0.00899287	AGRN
Defective B4GALT7 Causes EDS, Progeroid Type	1/20	0.968316	0.999996	0.279306	0.00899287	AGRN
Formation of ATP by Chemiosmotic Coupling	1/20	0.968316	0.999996	0.279306	0.00899287	ATP5PB
IRAK4 Deficiency (TLR2 4)	1/20	0.968316	0.999996	0.279306	0.00899287	MYD88
Induction of Cell-Cell Fusion	1/20	0.968316	0.999996	0.279306	0.00899287	FURIN
Synthesis of Leukotrienes (LT) and Eoxins (EX)	1/20	0.968316	0.999996	0.279306	0.00899287	LTA4H
G Alpha (S) Signalling Events	16/158	0.98567	0.999996	0.596401	0.00860823	ITGB1;PTGER4;PDE4D;PDE4C;ADCY4;GPBAR1;ADCY5;GNAI2;GNG3;GRK2;GNG2;PRKAR1A;PRKAR2A;GNB1;GNAS;GNB5
Anti-inflammatory Response Favouring Leishmania Parasite Infection	16/159	0.986778	0.999996	0.592194	0.00788231	AHCYL1;RHBDF2;ADCY4;FURIN;ADCY5;GNAI2;GNG3;GNG2;PRKAR1A;PRKAR2A;GNB1;GNAS;MYH9;PLCG1;GNB5;CALM1
Leishmania Parasite Growth and Survival	16/159	0.986778	0.999996	0.592194	0.00788231	AHCYL1;RHBDF2;ADCY4;FURIN;ADCY5;GNAI2;GNG3;GNG2;PRKAR1A;PRKAR2A;GNB1;GNAS;MYH9;PLCG1;GNB5;CALM1
Bacterial Infection Pathways	14/143	0.986691	0.999996	0.574523	0.00769795	SNAP25;HSP90AB1;SYT1;TXNRD1;FURIN;ENO1;EEF2;UBB;PGK1;CTNNB1;GRB2;CALM1;CBLL1;KPNB1
Transport of Bile Salts and Organic Acids, Metal Ions and Amine Compounds	7/84	0.985584	0.999996	0.481686	0.00699471	SLC31A1;BSG;SLC39A6;SLC39A10;SLC41A1;SLC30A1;SLC16A3
G Alpha (I) Signalling Events	36/316	0.990492	0.999996	0.679217	0.00648873	APP;AHCYL1;CAMK2A;ADCY4;OPRL1;MCHR1;ADCY5;GNAI2;PPP3CA;RGS5;GRM2;PPP3CB;GNG3;GRK2;GNG2;GNAT2;PPP2R1A;PRKAR2A;GNA11;PDE4B;GPSM3;PRKCG;GABBR1;PDE4D;PDE4C;PLCB3;PLCB4;GNAL;CDK5;PRKAR1A;MT-RNR2;GNB1;GNAS;RGS10;GNB5;CALM1
Nucleotide Catabolism	2/35	0.981953	0.999996	0.321459	0.00585453	ENTPD2;SAMHD1
Blood Group Systems Biosynthesis	1/22	0.977569	0.999996	0.252676	0.0057323	ST3GAL3
Common Pathway of Fibrin Clot Formation	1/22	0.977569	0.999996	0.252676	0.0057323	PROS1
Regulation of TLR by Endogenous Ligand	1/22	0.977569	0.999996	0.252676	0.0057323	GSDME
Synthesis of Bile Acids and Bile Salts via 7Alpha-Hydroxycholesterol	1/23	0.981127	0.999996	0.241176	0.00459528	HSD17B4
Metabolism of Fat-Soluble Vitamins	3/48	0.987395	0.999996	0.353464	0.00448366	UBIAD1;APOE;AGRN
Fatty acyl-CoA Biosynthesis	2/37	0.986591	0.999996	0.303054	0.00409107	FASN;HACD3
Cytosolic Sulfonation of Small Molecules	1/24	0.98412	0.999996	0.230676	0.00369247	BPNT1
Cytosolic tRNA Aminoacylation	1/24	0.98412	0.999996	0.230676	0.00369247	AIMP2
Interleukin-6 Family Signaling	1/24	0.98412	0.999996	0.230676	0.00369247	CNTFR
RUNX2 Regulates Osteoblast Differentiation	1/24	0.98412	0.999996	0.230676	0.00369247	SATB2
Synthesis of Very Long-Chain Fatty acyl-CoAs	1/24	0.98412	0.999996	0.230676	0.00369247	HACD3
Regulation of IFNA IFNB Signaling	1/25	0.986639	0.999996	0.221052	0.00297336	PTPN6
Formation of Fibrin Clot (Clotting Cascade)	2/39	0.99006	0.999996	0.286638	0.00286341	PROS1;C1QBP
FCERI Mediated Ca+2 Mobilization	9/110	0.99409	0.999996	0.47177	0.00279644	VAV3;PPP3CA;PPP3CB;AHCYL1;GRB2;PLCG1;CALM1;SOS1;VAV2
A Tetrasaccharide Linker Sequence Is Required for GAG Synthesis	1/26	0.988758	0.999996	0.212197	0.00239894	AGRN
Endogenous Sterols	1/26	0.988758	0.999996	0.212197	0.00239894	FDXR
Glucuronidation	1/26	0.988758	0.999996	0.212197	0.00239894	UXS1
Class C 3 (Metabotropic Glutamate Pheromone Receptors)	2/40	0.991449	0.999996	0.279079	0.00239678	GRM2;GABBR1
Post-translational Modification Synthesis of GPI-anchored Proteins	7/93	0.994586	0.999996	0.431045	0.00234012	DPM3;PIGT;GPAA1;PIGK;LSAMP;ALPL;PIGX
Generation of Second Messenger Molecules	2/41	0.992647	0.999996	0.271907	0.0020068	PLCG1;PAK2
Degradation of the Extracellular Matrix	12/140	0.99609	0.999996	0.496011	0.00194325	COL17A1;CAPN11;MMP16;CAPN10;COL5A3;COL6A2;BSG;COL6A1;MMP17;ADAM10;FURIN;CTSB
Phase I - Functionalization of Compounds	8/105	0.996085	0.999996	0.43661	0.00171278	CYB5R3;HSP90AB1;CYP26C1;CYP2U1;ALDH2;PTGES3;FDXR;AIP
Caspase Activation via Extrinsic Apoptotic Signalling Pathway	1/28	0.992042	0.999996	0.196455	0.00156966	UNC5B
Voltage Gated Potassium Channels	2/43	0.99457	0.999996	0.258612	0.00140801	KCNAB1;KCNAB2
EGR2 and SOX10-mediated Initiation of Schwann Cell Myelination	1/29	0.993304	0.999996	0.189428	0.00127263	DRP2
TRAF6 Mediated IRF7 Activation	1/29	0.993304	0.999996	0.189428	0.00127263	CREBBP
Retinoid Metabolism and Transport	2/44	0.995337	0.999996	0.25244	0.00117981	APOE;AGRN
Drug ADME	8/109	0.997481	0.999996	0.419218	0.00105724	VAV3;HSD11B2;BCHE;SLCO2B1;IMPDH2;BSG;SLC29A1;VAV2
PD-1 Signaling	1/30	0.994366	0.999996	0.182885	0.00103323	PTPN6
Tight Junction Interactions	1/31	0.99526	0.999996	0.176778	0.000839933	CLDN15
FCERI Mediated MAPK Activation	8/111	0.997986	0.999996	0.411029	0.000828597	VAV3;MAPK8;GRB2;PLCG1;SOS1;HRAS;PAK2;VAV2
Transcriptional Regulation of Pluripotent Stem Cells	1/32	0.996012	0.999996	0.171066	0.000683615	SMAD4
Synthesis of Bile Acids and Bile Salts	1/33	0.996644	0.999996	0.16571	0.000557008	HSD17B4
Antigen Activates B Cell Receptor (BCR) Leading to Generation of Second Messengers	6/95	0.998588	0.999996	0.356837	0.000504106	AHCYL1;STIM1;GRB2;PTPN6;SOS1;CALM1
Cytochrome P450 - Arranged by Substrate Type	3/65	0.998838	0.999996	0.256287	0.000297943	CYP26C1;CYP2U1;FDXR
Phase II - Conjugation of Compounds	7/111	0.999335	0.999996	0.356058	0.000236816	GSTM4;GSTM2;AHCY;GSTO2;UXS1;MTR;BPNT1
Infection With Mycobacterium Tuberculosis	4/82	0.999485	0.999996	0.271446	0.000139829	UBB;PGK1;ENO1;KPNB1
Diseases Associated With O-glycosylation of Proteins	3/71	0.999513	0.999996	0.233589	0.000113701	ADAMTS12;CFP;ADAMTS6
Cell Surface Interactions at the Vascular Wall	19/233	0.999832	0.999996	0.468362	7.88465e-05	ITGB1;ANGPT1;PROS1;PIK3R2;MIF;SLC7A11;ITGAL;SLC7A5;DOK2;BSG;GRB2;ITGAV;ITGA6;PTPN6;PLCG1;SOS1;HRAS;SLC16A3;PPIA
FCGR3A-mediated IL10 Synthesis	7/121	0.999804	0.999996	0.324631	6.37541e-05	AHCYL1;PRKAR1A;PRKAR2A;ADCY4;PLCG1;CALM1;ADCY5
Bile Acid and Bile Salt Metabolism	1/44	0.999497	0.999996	0.123238	6.20662e-05	HSD17B4
GPCR Downstream Signalling	68/633	0.999921	0.999996	0.631305	5.00158e-05	ITGB1;APP;DGKE;AHCYL1;GPR68;DGKA;ARHGEF10L;PPP3CA;RGS5;GRM2;PPP3CB;GNAT2;PPP2R1A;AKT3;FFAR4;PDE4B;AKT1;FFAR3;ARHGEF40;HRAS;GPSM3;PRKCG;VAV3;PRKCB;PDE4D;PDE4C;GPBAR1;DGKZ;RHOB;VAV2;TIAM2;PLCB3;PLCB4;PRKAR1A;DGKQ;SOS1;DGKI;PTGER4;ROCK1;ROCK2;ARHGEF25;CAMK2A;ADCY4;OPRL1;PIK3R3;PIK3R2;MCHR1;ADCY5;GNAI2;GNA13;FGD4;GNG3;GRK2;GNG2;PRKAR2A;GNA11;ECT2;GABBR1;GNAL;CDK5;LPAR6;MT-RNR2;GNB1;GNAS;RGS10;GRB2;GN…
Signaling by GPCR	77/706	0.999941	0.999996	0.641459	3.79543e-05	ITGB1;APP;DGKE;AHCYL1;GPR68;DGKA;ARHGEF10L;ECE2;PPP3CA;RGS5;GRM2;PPP3CB;GNAT2;PPP2R1A;AKT3;FFAR4;PDE4B;AKT1;FFAR3;ARHGEF40;HRAS;GPSM3;PRKCG;VAV3;PRKCB;PDE4D;PDE4C;GPBAR1;DGKZ;RHOB;VAV2;TIAM2;PLCB3;PLCB4;SMO;PRKAR1A;DGKQ;SOS1;DGKI;PTGER4;ROCK1;ROCK2;ARHGEF25;PLPPR4;CAMK2A;ADCY4;OPRL1;PIK3R3;PIK3R2;MCHR1;ADCY5;GNAI2;GNA13;FGD4;NLN;GNG3;GRK2;GNG2;WNT11;PRKAR2A;GNA11;ECT2;WNT10B;FZD3;WNT10A;GABBR1;PT…
Role of Phospholipids in Phagocytosis	5/107	0.999921	0.999996	0.259181	2.04092e-05	AHCYL1;PIK3R2;PLCG1;PLA2G6;PLD2
Biological Oxidations	15/222	0.999983	0.999996	0.38194	6.50929e-06	GSTM4;GSTM2;AHCY;HSP90AB1;GSTO2;UXS1;PTGES3;AIP;MTR;CYB5R3;CYP26C1;CYP2U1;ALDH2;FDXR;BPNT1
Binding and Uptake of Ligands by Scavenger Receptors	5/122	0.999987	0.999996	0.22575	2.98049e-06	HSPH1;SCARA5;FTH1;APOE;CALR
Role of LAT2 NTAL LAB on Calcium Mobilization	3/95	0.999983	0.999996	0.172406	2.88976e-06	PIK3R2;GRB2;SOS1
GPCR Ligand Binding	26/467	0.999994	0.999996	0.307446	1.84075e-06	PTGER4;APP;GPR68;PLPPR4;OPRL1;ECE2;MCHR1;NLN;GRM2;GNG3;GNG2;WNT11;FFAR4;FFAR3;WNT10B;FZD3;WNT10A;GABBR1;PTCH1;GPBAR1;SMO;LPAR6;MT-RNR2;GNB1;GNAS;GNB5
Sensory Perception	33/640	0.999993	0.999996	0.281259	1.82993e-06	SNAP25;CTBP2;ACTB;ACTG1;GRK1;EPB41L1;FNTB;SCN9A;CDH23;APOE;BSN;TRPM5;SCN3A;SCN1B;WHRN;CASK;MSN;ATP2B1;SYN1;CAMKMT;TMIE;GNAL;DNAJC5;CAPZA2;SCNN1A;GNB1;NMT1;MYH9;GNB5;AGRN;CALM1;SCN2A;METAP2
Class A 1 (Rhodopsin-like Receptors)	13/333	0.999995	0.999996	0.212535	1.15842e-06	PTGER4;APP;GPR68;PLPPR4;OPRL1;GPBAR1;ECE2;MCHR1;NLN;LPAR6;MT-RNR2;FFAR4;FFAR3
Regulation of Complement Cascade	4/128	0.999995	0.999996	0.17028	7.98599e-07	C4A;CD81;PROS1;CFP
Peptide Ligand-Binding Receptors	6/198	0.999995	0.999996	0.164391	7.67891e-07	APP;NLN;MT-RNR2;OPRL1;ECE2;MCHR1
CD22 Mediated BCR Regulation	1/70	0.999991	0.999996	0.0766817	6.78745e-07	PTPN6
Complement Cascade	4/139	0.999996	0.999996	0.156302	6.70618e-07	C4A;CD81;PROS1;CFP
Antimicrobial Peptides	2/95	0.999995	0.999996	0.113659	5.74615e-07	CHGA;PDZD11
Immunoregulatory Interactions Between a Lymphoid and a non-Lymphoid Cell	4/223	0.999995	0.999996	0.0958659	4.64353e-07	COL17A1;ITGB1;CD81;ITGAL
Initial Triggering of Complement	2/104	0.999996	0.999996	0.103574	4.24849e-07	C4A;CFP
Formation of the Cornified Envelope	2/129	0.999996	0.999996	0.0830613	3.38515e-07	FURIN;EVPL
Keratinization	2/217	0.999995	0.999996	0.0488056	2.34446e-07	FURIN;EVPL
Olfactory Signaling Pathway	2/422	0.999994	0.999996	0.0246756	1.43711e-07	GNAL;GNB1
