# Supplementary material for: Cannabinol’s Modulation of Genes Involved in Oxidative Stress Response and Neuronal Plasticity: A Transcriptomic Analysis
Source: Antioxidants (Basel). 2025 Jun 17;14(6):744. doi: 10.3390/antiox14060744 (PMC12189254; doi:10.3390/antiox14060744)
Supplement: Supplementary file 1 [file antioxidants-14-00744-s001.zip › Table S3.xlsx]

## Sheet: HU_xA_xA_Reactome
Name	pSize_CBN5	NDE_CBN5	pNDE_CBN5	tA_CBN5	pPERT_CBN5	pG_CBN5	pGFdr_CBN5	pGFWER_CBN5	pSize_CBN10	NDE_CBN10	pNDE_CBN10	tA_CBN10	pPERT_CBN10	pG_CBN10	pGFdr_CBN10	pGFWER_CBN10	pSize_CBN20	NDE_CBN20	pNDE_CBN20	tA_CBN20	pPERT_CBN20	pG_CBN20	pGFdr_CBN20	pGFWER_CBN20	pSize_CBN50	NDE_CBN50	pNDE_CBN50	tA_CBN50	pPERT_CBN50	pG_CBN50	pGFdr_CBN50	pGFWER_CBN50	pSize_CBN100	NDE_CBN100	pNDE_CBN100	tA_CBN100	pPERT_CBN100	pG_CBN100	pGFdr_CBN100	pGFWER_CBN100
A tetrasaccharide linker sequence is required for GAG synthesis	16	1	0.805298	0.373518	0.1832	0.488002	0.811405	1	16	1	0.889579	0.354681	0.2228	0.627918	0.896893	1	16	1	0.926926	0.264465	0.3212	0.75781	1	1	16	1	0.953337	0.345964	0.3008	0.793156	1	1	16	1	0.984918	0.509906	0.305	0.879459	1	1
ADP signalling through P2Y purinoceptor 1	15	2	0.435763	0	1	1	1	1	15	3	0.302188	0	1	1	1	1	15	3	0.399126	0	1	1	1	1	15	4	0.257596	0	1	1	1	1	15	5	0.250895	0	1	1	1	1
AKT phosphorylates targets in the cytosol	11	1	0.675258	0	1	1	1	1	11	3	0.159261	0.251693	0.712	0.378319	0.69583	1	11	3	0.223451	0.21519	0.7698	0.493681	0.806911	1	11	3	0.29756	0.173835	0.8334	0.621142	0.909961	1	11	3	0.482928	0.0132268	0.9894	0.945111	1	1
AKT phosphorylates targets in the nucleus	9	2	0.215374	-0.0405711	0.9362	0.69855	0.976017	1	9	3	0.0982552	0.163977	0.7982	0.373466	0.693311	1	9	3	0.142425	0.00566791	0.991	0.820299	1	1	9	3	0.196231	0.29808	0.6888	0.398793	0.709908	1	9	3	0.344708	0.0447588	0.9638	0.838373	1	1
ALPK1 signaling pathway	9	2	0.215374	0	1	1	1	1	9	2	0.325441	0	1	1	1	1	9	2	0.403188	0	1	1	1	1	9	3	0.196231	0	1	1	1	1	9	3	0.344708	0	1	1	1	1
APC-Cdc20 mediated degradation of Nek2A	26	8	0.0024584	-0.210969	0.907	0.146047	0.543792	1	26	8	0.0135215	-1.29136	0.5716	0.0755378	0.375619	1	26	8	0.0328177	-0.620784	0.768	0.216544	0.561067	1	26	8	0.0689536	-1.54765	0.558	0.172095	0.542209	1	26	8	0.234605	-3.8335	0.2888	0.182584	0.521127	1
APC/C-mediated degradation of cell cycle proteins	83	20	0.000100959	-1.21254	0.9426	0.0651471	0.359079	1	83	23	0.000228608	-4.60772	0.8536	0.0414339	0.246566	1	83	24	0.00091597	-5.88028	0.8036	0.0548845	0.3198	1	83	26	0.00138473	-18.5621	0.5492	0.0212597	0.197636	1	83	29	0.00917191	-64.2793	0.1174	0.00607276	0.0730629	1
APC/C:Cdc20 mediated degradation of Cyclin B	24	7	0.0063224	-0.138288	0.9274	0.231714	0.609773	1	24	7	0.0273582	-1.18719	0.5616	0.105866	0.444269	1	24	8	0.0203439	-0.445728	0.8322	0.22173	0.561067	1	24	8	0.0446437	-1.39125	0.5898	0.148947	0.514977	1	24	9	0.0797477	-4.10553	0.3048	0.0875787	0.401402	1
APC/C:Cdc20 mediated degradation of mitotic proteins	72	17	0.000423582	-16.0924	0.94	0.103806	0.47493	1	72	20	0.000553075	-57.8444	0.8468	0.056668	0.298123	1	72	21	0.00165586	-79.9958	0.796	0.0678688	0.364797	1	72	22	0.00438311	-218.887	0.5728	0.0423905	0.290998	1	72	25	0.016126	-781.569	0.134	0.0107992	0.115492	1
APC/C:Cdh1 mediated degradation of Cdc20 and other APC/C:Cdh1 targeted proteins in late mitosis/early G1	71	17	0.000355186	-0.162315	0.977	0.162807	0.556366	1	71	20	0.000453379	-0.267878	0.9638	0.141015	0.465772	1	71	20	0.00331377	-0.776516	0.9192	0.176172	0.531659	1	71	21	0.00797332	-4.67255	0.6084	0.0655649	0.368436	1	71	23	0.0452293	-15.792	0.2092	0.038421	0.286933	1
APC:Cdc20 mediated degradation of cell cycle proteins prior to satisfation of the cell cycle checkpoint	70	17	0.00029655	-33.2097	0.9284	0.0817273	0.420655	1	70	20	0.000369666	-101.284	0.8434	0.04716	0.26337	1	70	20	0.0027643	-144.474	0.789	0.0816445	0.40278	1	70	21	0.0066884	-404.181	0.5526	0.0489034	0.317421	1	70	24	0.0212702	-1332.67	0.1384	0.013792	0.143511	1
AUF1 (hnRNP D0) binds and destabilizes mRNA	53	13	0.00134535	0.369279	0.9296	0.139936	0.538192	1	53	16	0.00071857	0.394555	0.939	0.123001	0.462962	1	53	16	0.00390021	-1.22319	0.8152	0.106219	0.460652	1	53	16	0.0156899	-2.98147	0.6712	0.113439	0.475823	1	53	18	0.0463189	-10.4629	0.2864	0.0561587	0.353047	1
Acetylcholine regulates insulin secretion	6	1	0.458474	0	1	1	1	1	6	1	0.562186	0	1	1	1	1	6	2	0.225288	0	1	1	1	1	6	2	0.28151	0	1	1	1	1	6	2	0.419191	0	1	1	1	1
Activated NOTCH1 Transmits Signal to the Nucleus	10	2	0.252889	-0.0660091	0.7436	0.496914	0.820376	1	10	2	0.374938	-0.260378	0.425	0.359739	0.678366	1	10	2	0.458554	-0.307563	0.3966	0.39783	0.700939	1	10	2	0.541551	-0.309435	0.396	0.455137	0.765033	1	10	2	0.709184	-0.392803	0.331	0.532081	0.864352	1
Activation of APC/C and APC/C:Cdc20 mediated degradation of mitotic proteins	73	18	0.000161828	-8.17834	0.96	0.0960239	0.457257	1	73	21	0.000240025	-42.5768	0.8746	0.0487677	0.266426	1	73	22	0.000802809	-63.5001	0.7988	0.0506327	0.304701	1	73	23	0.00234353	-169.421	0.5662	0.0299405	0.244874	1	73	26	0.0100552	-622.787	0.1442	0.00832817	0.0929375	1
Activation of ATR in response to replication stress	35	2	0.867109	0.0463895	0.9442	0.972057	1	1	35	2	0.950337	-0.0424378	0.9534	0.990675	1	1	35	2	0.976459	-0.272685	0.6632	0.955608	1	1	35	2	0.98975	-0.0588382	0.9136	0.995371	1	1	35	3	0.993294	-0.464693	0.6448	0.977836	1	1
Activation of BAD and translocation to mitochondria	11	1	0.675258	-0.265304	0.4274	0.576116	0.884388	1	11	1	0.780097	-0.269128	0.4054	0.646905	0.911947	1	11	2	0.510799	-0.262792	0.6164	0.590361	0.908248	1	11	2	0.595772	-0.307083	0.606	0.64116	0.924892	1	11	3	0.482928	-2.70943	0.0778	0.15048	0.471013	1
Activation of G protein gated Potassium channels	15	2	0.435763	-0.329287	0.5422	0.484279	0.809794	1	15	4	0.116638	-0.838234	0.4524	0.176856	0.50352	1	15	4	0.179601	-1.17236	0.3528	0.179975	0.531659	1	15	5	0.104425	-1.63633	0.327	0.11399	0.475823	1	15	6	0.108669	-3.67128	0.1654	0.0593825	0.354453	1
Activation of GABAB receptors	24	3	0.416816	-0.365014	0.4668	0.417834	0.773526	1	24	6	0.0783674	-0.851216	0.4246	0.128018	0.462962	1	24	6	0.14177	-1.21648	0.3256	0.140521	0.518897	1	24	9	0.0155206	-1.59544	0.3778	0.040492	0.287646	1	24	10	0.0326719	-3.63166	0.1738	0.0245755	0.203475	1
Activation of NIMA Kinases NEK9, NEK6, NEK7	5	1	0.400175	0	1	1	1	1	5	1	0.497557	0	1	1	1	1	5	2	0.16617	0	1	1	1	1	5	2	0.210927	0	1	1	1	1	5	4	0.0114908	0.0949668	0.8002	0.155732	0.476589	1
Activation of NMDA receptors and postsynaptic events	30	5	0.160993	0	1	1	1	1	30	9	0.0107374	0	1	1	1	1	30	9	0.0284656	0	1	1	1	1	30	10	0.0261362	0	1	1	1	1	30	10	0.132165	0	1	1	1	1
Activation of caspases through apoptosome-mediated cleavage	6	1	0.458474	0	1	1	1	1	6	1	0.562186	0	1	1	1	1	6	1	0.624953	0	1	1	1	1	6	1	0.682991	0	1	1	1	1	6	1	0.792407	0	1	1	1	1
Activation of kainate receptors upon glutamate binding	24	4	0.199596	-0.0656313	0.9108	0.63886	0.929734	1	24	5	0.187686	-0.559493	0.505	0.268302	0.587675	1	24	6	0.14177	-0.968397	0.3932	0.171076	0.528467	1	24	7	0.109704	-1.16529	0.4036	0.148946	0.514977	1	24	8	0.168266	-3.10314	0.1682	0.0870255	0.401402	1
Activation of the AP-1 family of transcription factors									10	1	0.747621	0	1	1	1	1	10	1	0.805003	0	1	1	1	1	10	1	0.852662	0	1	1	1	1	10	2	0.709184	0.145571	0.4862	0.642501	0.940544	1
Activation of the mRNA upon binding of the cap-binding complex and eIFs, and subsequent binding to 43S	61	25	1.08853e-10	0.0348253	0.971	0.000820651	0.0122177	0.574456	61	27	1.40074e-09	0.00796331	0.9936	0.00730263	0.0828392	1	61	30	3.5106e-10	0.0381899	0.9644	0.00102125	0.0139949	0.755723	61	31	2.48385e-09	-0.136209	0.852	0.000341423	0.00547003	0.257091	61	32	5.53703e-07	-0.296474	0.7148	0.00116948	0.0169906	0.900503
Activation of the pre-replicative complex	30	2	0.803299	-0.27277	0.4896	0.720745	0.99512	1	30	2	0.912878	-0.220497	0.5486	0.852473	1	1	30	2	0.953184	-0.390321	0.3718	0.83001	1	1	30	2	0.976615	-0.299006	0.4618	0.909582	1	1	30	5	0.854102	-0.187116	0.8158	0.91643	1	1
Adenylate cyclase activating pathway									6	1	0.562186	0	1	1	1	1	6	1	0.624953	0	1	1	1	1	6	3	0.0697617	5.1101	0.0082	0.00305539	0.0383452	1	6	3	0.139735	5.69517	0.0026	0.00306575	0.0407005	1
Adherens junctions interactions	22	2	0.644785	0		0.644785	0.930914	1	22	4	0.311319	0		0.311319	0.642719	1	22	5	0.229242	0		0.229242	0.568558	1	22	5	0.334608	0		0.334608	0.642755	1	22	5	0.596509	0		0.596509	0.911705	1
Adrenaline,noradrenaline inhibits insulin secretion	17	2	0.502266	-0.262594	0.6178	0.585483	0.892894	1	17	3	0.376672	-0.784394	0.3852	0.334119	0.668239	1	17	3	0.483911	-1.47081	0.2114	0.275814	0.571928	1	17	5	0.160465	1.47827	0.405	0.191647	0.55516	1	17	6	0.17811	0.13188	0.9596	0.719812	0.988621	1
Aerobic respiration and respiratory electron transport	176	27	0.0112943	-0.718192	0.5026	0.053937	0.317509	1	176	43	1.88709e-05	-0.870318	0.633	0.00375182	0.0464573	1	176	46	9.01036e-05	-1.82752	0.4096	0.00247765	0.0316114	1	176	51	9.63946e-05	-2.07743	0.444	0.00311069	0.0383992	1	176	59	0.000931244	-4.36789	0.2472	0.00364579	0.0467876	1
Aggrephagy	18	3	0.251883	0	1	1	1	1	18	4	0.193126	0	1	1	1	1	18	4	0.282939	0	1	1	1	1	18	4	0.385606	0	1	1	1	1	18	5	0.403096	0	1	1	1	1
Amino acid and derivative metabolism	172	20	0.22991	-0.152619	0.8972	0.645192	0.930914	1	172	26	0.2156	-0.186657	0.902	0.639723	0.907108	1	172	32	0.117821	-0.910675	0.6918	0.314064	0.608396	1	172	35	0.178492	-1.43569	0.6212	0.332472	0.642755	1	172	47	0.107069	-5.12603	0.2858	0.10055	0.423978	1
Amino acids regulate mTORC1	47	7	0.167293	0.0833941	0.7062	0.382537	0.748945	1	47	9	0.142344	-0.146322	0.6476	0.312559	0.642719	1	47	12	0.0424076	-0.969972	0.1364	0.0230721	0.18558	1	47	12	0.104451	-0.839796	0.2086	0.0718414	0.382036	1	47	14	0.175916	-1.42447	0.1342	0.074801	0.389721	1
Anchoring of the basal body to the plasma membrane	92	11	0.279597	0.52451	0.7916	0.564025	0.877636	1	92	15	0.198471	1.13798	0.7012	0.410703	0.723715	1	92	19	0.0915387	1.11079	0.7562	0.326148	0.615446	1	92	19	0.242762	0.626846	0.8822	0.635141	0.92221	1	92	28	0.0620734	0.422156	0.9556	0.546206	0.875129	1
Antigen Presentation: Folding, assembly and peptide loading of class I MHC	26	4	0.242333	-0.464149	0.3836	0.240882	0.612807	1	26	6	0.107706	-0.191973	0.784	0.37435	0.693311	1	26	7	0.0849607	-1.24611	0.269	0.0798713	0.400472	1	26	7	0.153315	-2.42368	0.1324	0.0653438	0.368436	1	26	8	0.234605	-1.5442	0.2922	0.184448	0.521316	1
Antigen activates B Cell Receptor (BCR) leading to generation of second messengers	15	2	0.435763	0.462426	0.238	0.268174	0.644324	1	15	3	0.302188	0.676352	0.2766	0.216034	0.538971	1	15	3	0.399126	0.768043	0.2634	0.264914	0.571928	1	15	3	0.499665	0.779602	0.3152	0.366616	0.673976	1	15	4	0.466825	1.44349	0.3616	0.378541	0.734198	1
Antigen processing: Ubiquitination & Proteasome degradation	259	38	0.00650679	33.1127	0.6002	0.0574533	0.32697	1	259	47	0.00870637	34.2579	0.6514	0.0798214	0.383551	1	259	50	0.0365214	38.512	0.646	0.158005	0.518897	1	259	54	0.0850842	-30.3854	0.7694	0.326765	0.642393	1	259	64	0.282266	-144.001	0.2986	0.21739	0.556114	1
Antimicrobial peptides																									6	1	0.682991	0	1	1	1	1	6	1	0.792407	0	1	1	1	1
Apoptosis induced DNA fragmentation	12	2	0.327908	0.361405	0.2822	0.23494	0.612374	1	12	2	0.46881	0.258512	0.4622	0.451276	0.761921	1	12	3	0.266765	0.211582	0.6946	0.467962	0.779937	1	12	4	0.1417	2.01165	0.1566	0.0705561	0.379491	1	12	4	0.291697	1.67906	0.3584	0.259691	0.604701	1
Apoptotic cleavage of cell adhesion proteins	4	1	0.335604	-0.158593	0.6798	0.512029	0.835479	1	4	1	0.423394	-0.129067	0.716	0.605316	0.878919	1	4	1	0.479908	-0.248377	0.5084	0.491727	0.806825	1	4	1	0.535048	-0.215325	0.575	0.577666	0.869966	1	4	2	0.229207	-0.287	0.777	0.505822	0.8504	1
Apoptotic factor-mediated response	15	2	0.435763	-3.38194	0.0866	0.140645	0.538192	1	15	2	0.592421	-3.21278	0.1116	0.243216	0.567388	1	15	2	0.684469	-2.26985	0.2036	0.402649	0.706067	1	15	3	0.499665	12.7908	0.0306	0.0926964	0.433543	1	15	3	0.707132	8.23514	0.1288	0.33903	0.688303	1
Aquaporin-mediated transport	22	3	0.362206	-1.40033	0.1544	0.166283	0.556366	1	22	6	0.0541654	-0.567544	0.4746	0.118904	0.462962	1	22	6	0.101706	-0.896319	0.4072	0.143357	0.518897	1	22	8	0.026761	-0.867142	0.5262	0.0936298	0.433918	1	22	9	0.0471385	-1.32277	0.4468	0.100669	0.423978	1
Arachidonic acid metabolism	19	4	0.105953	0		0.105953	0.481604	1	19	4	0.221436	0		0.221436	0.54681	1	19	4	0.319293	0		0.319293	0.608565	1	19	5	0.225873	0		0.225873	0.555492	1	19	6	0.260728	0		0.260728	0.604701	1
Assembly of collagen fibrils and other multimeric structures									21	1	0.944569	0	1	1	1	1	21	2	0.847356	0	1	1	1	1	21	2	0.90269	0	1	1	1	1	21	5	0.551185	1.01303	0.3536	0.430685	0.787714	1
Asymmetric localization of PCP proteins	58	10	0.0511525	-0.158959	0.9668	0.556771	0.873856	1	58	13	0.0302524	-0.107512	0.9846	0.579179	0.872373	1	58	13	0.0881904	-2.22976	0.7032	0.281408	0.574862	1	58	13	0.19956	-3.65219	0.5942	0.334442	0.642755	1	58	16	0.247718	-11.7287	0.2668	0.178208	0.521127	1
Attachment of GPI anchor to uPAR	6	2	0.108677	0		0.108677	0.484549	1	6	2	0.174412	0		0.174412	0.50352	1	6	2	0.225288	0		0.225288	0.563428	1	6	2	0.28151	0		0.28151	0.611398	1	6	3	0.139735	0		0.139735	0.465592	1
Attenuation phase	13	5	0.00568003	0.0208138	0.9666	0.310707	0.681802	1	13	5	0.0184354	-0.00473601	0.994	0.618097	0.891555	1	13	5	0.0347724	-0.138568	0.834	0.275139	0.571928	1	13	5	0.0602679	-0.246748	0.758	0.273284	0.603469	1	13	5	0.159489	-0.551323	0.5704	0.281214	0.633142	1
Autodegradation of Cdh1 by Cdh1:APC/C	63	14	0.002459	-0.357745	0.9038	0.143005	0.539029	1	63	17	0.00198013	-0.477867	0.9146	0.142554	0.466191	1	63	17	0.0102395	-0.598724	0.89	0.220235	0.561067	1	63	18	0.019228	-3.08167	0.5822	0.0939292	0.433918	1	63	20	0.0712005	-9.71056	0.2214	0.0570596	0.353047	1
Autodegradation of the E3 ubiquitin ligase COP1	49	10	0.0177211	-0.00897177	0.9984	0.724814	0.99876	1	49	13	0.00750932	-0.447976	0.934	0.25638	0.580359	1	49	13	0.0264201	-2.40523	0.6864	0.152517	0.518897	1	49	13	0.0725809	-3.76419	0.5772	0.186079	0.552477	1	49	15	0.138657	-11.7779	0.2358	0.100764	0.423978	1
Autophagy	96	13	0.137332	-2.04177	0.7578	0.390509	0.753245	1	96	17	0.104904	-4.13992	0.6808	0.289624	0.614816	1	96	20	0.0791924	-8.59448	0.498	0.158429	0.518897	1	96	21	0.153966	-7.89907	0.5838	0.283897	0.611398	1	96	25	0.276999	-8.07083	0.7146	0.492974	0.839801	1
Axon guidance	191	31	0.0029978	-2.20347	0.9164	0.16691	0.556366	1	191	42	0.000296188	-10.1276	0.7764	0.0292786	0.20907	1	191	47	0.000349882	-18.0368	0.6676	0.0182876	0.157359	1	191	48	0.00434022	-34.4056	0.489	0.030381	0.244874	1	191	56	0.0257007	-65.6329	0.363	0.0520461	0.346968	1
Axonal growth inhibition (RHOA activation)	6	1	0.458474	0	1	1	1	1	6	2	0.174412	0	1	1	1	1	6	2	0.225288	0	1	1	1	1	6	2	0.28151	0	1	1	1	1	6	2	0.419191	0	1	1	1	1
Azathioprine ADME	14	2	0.400744	0	1	1	1	1	14	3	0.265078	0	1	1	1	1	14	4	0.14844	0	1	1	1	1	14	5	0.0807454	0	1	1	1	1	14	5	0.203486	0	1	1	1	1
B-WICH complex positively regulates rRNA expression	30	3	0.568458	-0.582155	0.3938	0.472664	0.805245	1	30	3	0.760479	-0.712204	0.391	0.619761	0.891555	1	30	3	0.85148	-0.856268	0.3542	0.681861	0.986956	1	30	4	0.792532	-1.61725	0.2604	0.548716	0.859009	1	30	5	0.854102	-2.10682	0.2612	0.615287	0.925333	1
BBSome-mediated cargo-targeting to cilium																	13	1	0.880623	0.17136	0.4442	0.76847	1	1	13	3	0.401001	-1.15429	0.1472	0.179119	0.54606	1	13	5	0.159489	-0.941355	0.4996	0.240285	0.5843	1
Base Excision Repair	78	35	6.81027e-16	0	1	1	1	1	78	37	8.91089e-14	0	1	1	1	1	78	40	6.85073e-14	0	1	1	1	1	78	41	1.60047e-12	0	1	1	1	1	78	46	9.09441e-12	0	1	1	1	1
Beta-catenin independent WNT signaling	114	18	0.0263607	-12.8488	0.5138	0.0892577	0.440003	1	114	26	0.0023004	24.2805	0.4024	0.0146842	0.130009	1	114	31	0.000579671	49.7343	0.2436	0.00264802	0.0326589	1	114	34	0.000754258	4.00479	0.9218	0.107209	0.47265	1	114	40	0.00229817	-10.217	0.878	0.118969	0.45803	1
Beta-catenin phosphorylation cascade	16	2	0.46964	-0.390543	0.3652	0.383032	0.748945	1	16	3	0.339505	-0.270156	0.638	0.482883	0.786038	1	16	3	0.442151	-0.0988513	0.8622	0.747943	1	1	16	3	0.545796	-0.273016	0.7006	0.674862	0.957007	1	16	4	0.522217	0.235472	0.8508	0.780741	1	1
Binding and Uptake of Ligands by Scavenger Receptors									10	1	0.747621	-0.149425	0.2594	0.506157	0.800899	1	10	1	0.805003	-0.350255	0.1414	0.439744	0.751525	1	10	2	0.541551	0.868276	0.0978	0.200076	0.55516	1	10	2	0.709184	0.904378	0.172	0.389926	0.736682	1
Biological oxidations	90	9	0.515659	0	1	1	1	1	90	12	0.493528	0	1	1	1	1	90	12	0.722204	0	1	1	1	1	90	12	0.880888	0	1	1	1	1	90	16	0.909277	0	1	1	1	1
Biotin transport and metabolism																									11	1	0.878351	0	1	1	1	1	11	3	0.482928	-0.452414	0.5874	0.550096	0.878784	1
Branched-chain amino acid catabolism	16	3	0.198625	0	1	1	1	1	16	3	0.339505	0	1	1	1	1	16	3	0.442151	0	1	1	1	1	16	3	0.545796	0	1	1	1	1	16	4	0.522217	0	1	1	1	1
Butyrate Response Factor 1 (BRF1) binds and destabilizes mRNA	16	1	0.805298	0	1	1	1	1	16	1	0.889579	0	1	1	1	1	16	1	0.926926	0	1	1	1	1	16	2	0.795601	0	1	1	1	1	16	2	0.912543	0	1	1	1	1
C-type lectin receptors (CLRs)	97	21	0.000341202	11.1208	0.7236	0.0237391	0.188834	1	97	26	0.000166733	16.6572	0.6734	0.0132349	0.123187	1	97	27	0.000866594	-0.208047	0.9962	0.371642	0.669136	1	97	29	0.00170886	-16.2396	0.7502	0.055622	0.338071	1	97	32	0.0159829	-80.8636	0.2936	0.0286827	0.227688	1
CD209 (DC-SIGN) signaling	15	3	0.173118	-0.15908	0.6846	0.372137	0.740045	1	15	3	0.302188	-0.267874	0.4846	0.346913	0.675226	1	15	3	0.399126	-0.171609	0.6528	0.538666	0.85356	1	15	4	0.257596	-0.110265	0.8072	0.560933	0.859472	1	15	4	0.466825	-0.283292	0.5492	0.511392	0.854168	1
CD22 mediated BCR regulation																																	3	1	0.544331	0	1	1	1	1
CD28 dependent PI3K/Akt signaling	18	3	0.251883	-0.0702262	0.6642	0.431336	0.777474	1	18	5	0.07132	-0.00393311	0.9442	0.535219	0.832054	1	18	5	0.122428	0.00548375	0.7744	0.386072	0.68791	1	18	5	0.192187	-0.00877864	0.8648	0.565231	0.86094	1	18	7	0.0981202	-0.0869318	0.8356	0.411648	0.760118	1
CDK-mediated phosphorylation and removal of Cdc6	69	16	0.00076547	0.111036	0.9762	0.200476	0.59821	1	69	19	0.000846805	-0.341749	0.9506	0.146265	0.470719	1	69	19	0.00543095	-2.29909	0.6874	0.072743	0.38229	1	69	21	0.00557786	-3.73333	0.6056	0.0542391	0.337537	1	69	24	0.0177616	-12.326	0.2538	0.0252859	0.206285	1
CLEC7A (Dectin-1) induces NFAT activation	9	3	0.0491784	0	1	1	1	1	9	3	0.0982552	0	1	1	1	1	9	4	0.0344592	0	1	1	1	1	9	4	0.055369	0	1	1	1	1	9	4	0.131116	0	1	1	1	1
CLEC7A (Dectin-1) signaling	85	18	0.00115707	11.3706	0.7182	0.0404103	0.274141	1	85	23	0.000334393	17.9921	0.6658	0.0177443	0.148073	1	85	24	0.00132028	0.961108	0.9818	0.258971	0.571928	1	85	25	0.00436216	-18.8644	0.7206	0.0747758	0.39246	1	85	28	0.0235918	-79.3226	0.3054	0.038931	0.286933	1
COPI-dependent Golgi-to-ER retrograde traffic	72	6	0.712449	-0.945838	0.1882	0.409396	0.772445	1	72	10	0.44878	-0.706799	0.4554	0.432406	0.745669	1	72	11	0.531453	-1.76377	0.215	0.307751	0.601279	1	72	16	0.176943	-2.11053	0.2838	0.144637	0.514977	1	72	19	0.290347	-3.19241	0.2214	0.17534	0.521127	1
COPI-mediated anterograde transport	73	8	0.415657	0	1	1	1	1	73	12	0.223356	0	1	1	1	1	73	12	0.421156	0	1	1	1	1	73	14	0.392425	0	1	1	1	1	73	17	0.526075	0	1	1	1	1
CRMPs in Sema3A signaling	13	3	0.125396	-4.04156	0.551	0.235326	0.612374	1	13	5	0.0184354	-7.29011	0.543	0.080831	0.383551	1	13	5	0.0347724	-5.00585	0.6862	0.173537	0.528467	1	13	5	0.0602679	-8.70041	0.5232	0.145334	0.514977	1	13	5	0.159489	-14.6521	0.4328	0.204869	0.544925	1
Ca2+ pathway	39	5	0.327627	-0.0296224	0.7626	0.575211	0.884388	1	39	7	0.22919	-0.031745	0.8748	0.61348	0.888995	1	39	10	0.0593111	-0.0900971	0.9256	0.467089	0.779937	1	39	12	0.0293436	0.0278681	0.947	0.423161	0.730827	1	39	15	0.022056	-0.0541067	0.965	0.443457	0.792769	1
Cam-PDE 1 activation	5	2	0.0773223	0	1	1	1	1	5	2	0.126743	0	1	1	1	1	5	2	0.16617	0	1	1	1	1	5	2	0.210927	0	1	1	1	1	5	2	0.326039	0	1	1	1	1
Cap-dependent Translation Initiation	118	52	1.59854e-22	-0.76826	0.8468	4.35351e-10	2.3442e-08	3.04745e-07	118	58	8.47676e-22	-0.699533	0.8904	2.25344e-09	1.48727e-07	1.636e-06	118	64	3.79183e-23	-3.32076	0.5484	3.16952e-12	2.34544e-10	2.34544e-09	118	65	1.75805e-20	-5.25012	0.4142	1.36906e-11	9.37185e-10	1.0309e-08	118	67	2.36645e-15	-13.0928	0.1034	6.29662e-11	5.10394e-09	4.8484e-08
Cardiac conduction	64	9	0.165243	0		0.165243	0.556366	1	64	15	0.0140734	0		0.0140734	0.126139	1	64	15	0.0505444	0		0.0505444	0.304701	1	64	15	0.135332	0		0.135332	0.506266	1	64	16	0.402009	0		0.402009	0.751327	1
Cargo recognition for clathrin-mediated endocytosis	81	14	0.0233331	-0.444215	0.6682	0.135861	0.538192	1	81	16	0.0511862	-0.392936	0.738	0.240571	0.567083	1	81	18	0.0550065	-0.467282	0.7394	0.249379	0.571928	1	81	18	0.159334	-0.122121	0.941	0.65551	0.936917	1	81	20	0.404234	0.586251	0.8136	0.67681	0.965081	1
Cargo trafficking to the periciliary membrane	37	2	0.886834	-0.560132	0.2352	0.634987	0.926554	1	37	3	0.871593	0.178464	0.6526	0.859764	1	1	37	4	0.82993	0.266628	0.6572	0.831664	1	1	37	6	0.643996	-1.01545	0.4034	0.535105	0.848282	1	37	8	0.644494	-1.05369	0.587	0.661817	0.955857	1
Caspase-mediated cleavage of cytoskeletal proteins	11	1	0.675258	-0.160679	0.5744	0.675089	0.954671	1	11	1	0.780097	-0.269429	0.3458	0.604786	0.878919	1	11	1	0.834424	-0.06887	0.665	0.838545	1	1	11	1	0.878351	-0.0902502	0.6356	0.857738	1	1	11	1	0.94403	-0.200401	0.5122	0.87402	1	1
Cell Cycle	576	122	2.83536e-17	-34.9088	0.3172	1.97398e-10	1.15149e-08	1.38179e-07	576	139	3.1204e-14	-37.5781	0.3638	1.41476e-08	4.89104e-07	1.02712e-05	576	152	4.61684e-13	-87.0363	0.0532	2.9803e-10	1.47028e-08	2.20542e-07	576	161	9.78481e-11	-117.77	0.024	1.83167e-09	7.66247e-08	1.37924e-06	576	187	7.98798e-08	-239.553	0.0004	6.13447e-10	2.95221e-08	4.72354e-07
Cell Cycle Checkpoints	273	53	6.61713e-07	0.864438	0.8626	0.00405449	0.0506811	1	273	62	4.14701e-06	0.416464	0.9502	0.0234372	0.181015	1	273	68	1.24516e-05	-2.08643	0.7786	0.00737936	0.0803048	1	273	71	0.000212232	-3.77329	0.661	0.0139556	0.145953	1	273	83	0.00282425	-12.9914	0.303	0.0101259	0.109816	1
Cell Cycle, Mitotic	494	118	4.22669e-21	-52.1846	0.223	4.24385e-13	5.94139e-11	2.97069e-10	494	134	3.75427e-18	-49.7223	0.315	6.52425e-11	5.2629e-09	4.73661e-08	494	145	1.28744e-16	-120.217	0.0262	3.91496e-13	3.84565e-11	2.89707e-10	494	152	9.68809e-14	-161.581	0.0132	6.46808e-12	4.87046e-10	4.87046e-09	494	174	2.81043e-10	-323.614	1e-06	4.7512e-15	1.21948e-12	3.65843e-12
Cell death signalling via NRAGE, NRIF and NADE	60	8	0.224206	-3.56194	0.8048	0.528418	0.850329	1	60	11	0.141534	-0.410714	0.9836	0.77346	1	1	60	12	0.18466	-4.40788	0.831	0.517026	0.83355	1	60	14	0.149467	-13.6718	0.6276	0.307017	0.62626	1	60	15	0.408079	-18.2733	0.6216	0.521766	0.858547	1
Cell junction organization	45	9	0.0269479	0		0.0269479	0.21195	1	45	12	0.00960419	0		0.00960419	0.102285	1	45	14	0.00500616	0		0.00500616	0.0578838	1	45	14	0.0176503	0		0.0176503	0.174326	1	45	15	0.0755369	0		0.0755369	0.389721	1
Cell-Cell communication	57	10	0.0461837	0		0.0461837	0.293896	1	57	14	0.0115218	0		0.0115218	0.114959	1	57	16	0.00843962	0		0.00843962	0.0879622	1	57	16	0.0308938	0		0.0308938	0.244874	1	57	17	0.144974	0		0.144974	0.470343	1
Cell-cell junction organization	25	2	0.71362	0		0.71362	0.99311	1	25	4	0.403801	0		0.403801	0.717756	1	25	5	0.321801	0		0.321801	0.610597	1	25	5	0.446641	0		0.446641	0.757479	1	25	5	0.715513	0		0.715513	0.988621	1
Cellular Senescence	138	49	1.34869e-16	7.85209	0.114	1.55875e-11	1.09112e-09	1.09112e-08	138	55	1.22368e-15	4.07536	0.3902	3.42033e-09	2.0693e-07	2.48316e-06	138	58	1.65707e-14	4.85949	0.3556	9.24835e-09	2.53473e-07	6.84378e-06	138	60	6.8468e-13	5.44671	0.379	8.51166e-08	2.22952e-06	6.40928e-05	138	63	3.58091e-09	7.48168	0.4064	1.02424e-05	0.000197165	0.00788661
Cellular response to heat stress	80	13	0.0439618	-3.12857	0.7316	0.220681	0.605438	1	80	17	0.0240449	-6.45981	0.6514	0.130822	0.462962	1	80	19	0.0267384	-12.622	0.4498	0.07288	0.38229	1	80	19	0.0920915	-12.98	0.4918	0.170153	0.540611	1	80	25	0.0567161	-34.0978	0.2584	0.0573145	0.353047	1
Cellular response to hypoxia	67	17	0.000167931	3.90063	0.7564	0.0204586	0.172542	1	67	20	0.000193666	6.80164	0.6568	0.0130835	0.123187	1	67	21	0.000590083	-0.182277	0.992	0.277517	0.571928	1	67	21	0.00380859	-6.17891	0.7644	0.0841814	0.412647	1	67	25	0.00590228	-30.0981	0.3034	0.0160021	0.160021	1
Cellular response to mitochondrial stress	9	1	0.601543	-0.0481359	0.5038	0.574838	0.884388	1	9	1	0.710353	0.0845381	0.3704	0.562821	0.859875	1	9	1	0.770359	-0.0861585	0.461	0.675101	0.984286	1	9	2	0.482459	-0.198905	0.5808	0.545027	0.858358	1	9	2	0.650379	-0.295417	0.4742	0.589953	0.910349	1
Cellular response to starvation	47	7	0.167293	0.0841026	0.7106	0.386001	0.750557	1	47	9	0.142344	-0.132709	0.68	0.335133	0.668424	1	47	12	0.0424076	-0.958411	0.1472	0.0249952	0.196771	1	47	12	0.104451	-0.830912	0.2092	0.0720439	0.382036	1	47	14	0.175916	-1.41756	0.1292	0.0724888	0.3877	1
Centrosome maturation	75	10	0.189321	0.757278	0.7714	0.461431	0.801494	1	75	13	0.160693	0.951643	0.7844	0.44252	0.754698	1	75	16	0.0913658	0.639356	0.8796	0.455129	0.774242	1	75	17	0.147576	-0.0345383	0.9948	0.858031	1	1	75	23	0.0788779	-0.689535	0.9378	0.534908	0.867114	1
Chaperonin-mediated protein folding	27	7	0.0125442	0	1	1	1	1	27	9	0.00502143	0	1	1	1	1	27	9	0.014176	0	1	1	1	1	27	10	0.0120532	0	1	1	1	1	27	11	0.0304527	0	1	1	1	1
Chk1/Chk2(Cds1) mediated inactivation of Cyclin B:Cdk1 complex	12	1	0.706835	0	1	1	1	1	12	1	0.808396	0	1	1	1	1	12	3	0.266765	-0.265491	0.4172	0.278235	0.571928	1	12	3	0.349514	-0.16015	0.5292	0.412317	0.720099	1	12	5	0.119914	-0.818055	0.2206	0.0844516	0.401402	1
Chondroitin sulfate/dermatan sulfate metabolism	32	3	0.613327	0.373518	0.245	0.388023	0.752399	1	32	3	0.798368	0.354681	0.2954	0.583482	0.874047	1	32	3	0.880767	0.264465	0.3898	0.737508	1	1	32	3	0.935024	0.345964	0.3978	0.812619	1	1	32	4	0.957114	0.509906	0.493	0.885414	1	1
Chromatin modifying enzymes	201	65	3.87439e-19	-3.05772	0.1208	6.44354e-13	7.51747e-11	4.51048e-10	201	75	7.10866e-19	-4.04976	0.1102	6.9009e-13	1.00201e-10	5.01005e-10	201	79	3.24121e-17	-7.29129	0.017	6.42185e-14	7.92028e-12	4.75217e-11	201	81	1.20379e-14	-7.73974	0.0222	4.73241e-12	3.95945e-10	3.56351e-09	201	87	1.26858e-10	-12.0865	0.0036	9.29517e-11	6.50662e-09	7.15728e-08
Chromatin organization	201	65	3.87439e-19	-3.05795	0.1306	8.20784e-13	7.68652e-11	5.74549e-10	201	75	7.10866e-19	-4.08544	0.109	6.67898e-13	1.00201e-10	4.84894e-10	201	79	3.24121e-17	-7.22673	0.013	3.63705e-14	5.38283e-12	2.69142e-11	201	81	1.20379e-14	-7.81396	0.0202	3.89841e-12	3.66937e-10	2.9355e-09	201	87	1.26858e-10	-12.1289	0.0068	2.53148e-10	1.29949e-08	1.94924e-07
Chromosome Maintenance	118	39	2.38282e-12	-7.49833	0.0776	1.89762e-09	8.85558e-08	1.32834e-06	118	43	5.23153e-11	-7.23127	0.1252	3.70948e-08	1.1195e-06	2.69309e-05	118	46	1.86063e-10	-14.1225	0.0092	5.39667e-10	2.21863e-08	3.99354e-07	118	49	6.11838e-10	-16.0387	0.0106	1.54612e-09	6.84839e-08	1.16423e-06	118	55	1.41067e-08	-27.4704	0.0004	1.5196e-10	8.51734e-09	1.17009e-07
Chylomicron assembly	4	1	0.335604	0	1	1	1	1	4	1	0.423394	0	1	1	1	1	4	1	0.479908	0	1	1	1	1	4	2	0.142555	0	1	1	1	1	4	2	0.229207	0	1	1	1	1
Chylomicron remodeling																									1	1	0.174224	0.717417	0.1184	0.0668706	0.370247	1	1	1	0.230468	0.623674	0.25	0.159069	0.484124	1
Cilium Assembly	165	12	0.888389	-0.17965	0.9072	0.963853	1	1	165	17	0.866892	0.967212	0.68	0.867979	1	1	165	24	0.609569	1.19967	0.716	0.725904	1	1	165	27	0.672374	-0.364831	0.925	0.908834	1	1	165	38	0.532599	0.476254	0.9472	0.885347	1	1
Citric acid cycle (TCA cycle)	32	8	0.00980348	-0.0784938	0.9052	0.234939	0.612374	1	32	12	0.000369733	-0.176868	0.866	0.0544792	0.290823	1	32	13	0.000414445	-0.341702	0.7844	0.0353625	0.249221	1	32	13	0.00169544	-0.580566	0.6894	0.0425054	0.290998	1	32	14	0.007568	-1.36777	0.5082	0.0442743	0.318609	1
Class B/2 (Secretin family receptors)	22	2	0.644785	-0.256008	0.5626	0.645779	0.930914	1	22	3	0.551058	-0.619405	0.3462	0.425052	0.734733	1	22	3	0.665635	-1.32832	0.17	0.354897	0.648454	1	22	4	0.549656	-1.45199	0.2062	0.311587	0.629021	1	22	5	0.596509	-3.00836	0.1144	0.248819	0.59316	1
Class I MHC mediated antigen processing & presentation	297	43	0.0050635	33.2248	0.5816	0.0471988	0.29765	1	297	55	0.00311678	34.8131	0.6518	0.0486384	0.266426	1	297	59	0.0143949	37.2974	0.6674	0.10749	0.460652	1	297	63	0.0506338	-34.9431	0.7254	0.231098	0.556142	1	297	76	0.162767	-149.157	0.2824	0.135168	0.464905	1
Clathrin-mediated endocytosis	115	17	0.0521879	-0.651084	0.7056	0.221809	0.605438	1	115	21	0.0599235	-0.890523	0.7038	0.235366	0.561291	1	115	23	0.0916006	-0.996951	0.7016	0.285334	0.578466	1	115	23	0.266013	-1.46202	0.6462	0.429888	0.739054	1	115	25	0.666196	-3.99472	0.3624	0.521818	0.858547	1
Collagen biosynthesis and modifying enzymes	36	4	0.468443	0.858318	0.693	0.618161	0.916764	1	36	4	0.697448	-0.168841	0.9382	0.92709	1	1	36	5	0.650042	11.4443	0.0508	0.188053	0.541745	1	36	6	0.616054	10.027	0.1344	0.283238	0.611398	1	36	11	0.188821	7.09562	0.5566	0.300423	0.647971	1
Collagen degradation	8	1	0.558635	-0.0783031	0.9368	0.882008	1	1	8	2	0.274955	1.26019	0.3334	0.233547	0.559587	1	8	2	0.345241	1.17208	0.3886	0.315024	0.608565	1	8	2	0.418853	0.640168	0.656	0.555321	0.859472	1	8	2	0.582452	0.447798	0.7984	0.769829	1	1
Collagen formation	42	4	0.593047	0.763054	0.6762	0.687814	0.968752	1	42	5	0.642621	-0.0983235	0.9638	0.936845	1	1	42	6	0.622979	11.3102	0.047	0.167869	0.528467	1	42	7	0.614817	9.90485	0.1384	0.286853	0.613484	1	42	13	0.150428	7.54646	0.5422	0.255707	0.604701	1
Common Pathway of Fibrin Clot Formation																																	6	1	0.792407	0	1	1	1	1
Complement cascade	9	1	0.601543	0	1	1	1	1	9	1	0.710353	0	1	1	1	1	9	1	0.770359	0	1	1	1	1	9	1	0.821551	0	1	1	1	1	9	1	0.905445	0	1	1	1	1
Condensation of Prometaphase Chromosomes	8	1	0.558635	0	1	1	1	1	8	1	0.667585	0	1	1	1	1	8	1	0.729562	0	1	1	1	1	8	1	0.783874	0	1	1	1	1	8	1	0.877104	0	1	1	1	1
Condensation of Prophase Chromosomes	71	45	1.93942e-28	-8.65545	0.1252	4.35017e-18	3.04512e-15	3.04512e-15	71	47	1.76677e-25	-8.34953	0.1958	1.04579e-15	7.59243e-13	7.59243e-13	71	50	1.00066e-25	-18.2039	0.0088	7.35096e-20	5.43971e-17	5.43971e-17	71	50	8.46906e-23	-21.0215	0.0094	5.55874e-18	4.18573e-15	4.18573e-15	71	52	3.67466e-19	-37.5875	1e-06	2.90498e-22	2.23683e-19	2.23683e-19
Conversion from APC/C:Cdc20 to APC/C:Cdh1 in late anaphase	20	6	0.00975646	0	1	1	1	1	20	6	0.0351433	0	1	1	1	1	20	6	0.0685544	0	1	1	1	1	20	7	0.0458695	-0.160078	0.3152	0.0626842	0.357585	1	20	7	0.156847	-0.255773	0.2434	0.114268	0.451211	1
Cooperation of PDCL (PhLP1) and TRiC/CCT in G-protein beta folding	27	7	0.0125442	0	1	1	1	1	27	9	0.00502143	0	1	1	1	1	27	9	0.014176	0	1	1	1	1	27	10	0.0120532	0	1	1	1	1	27	11	0.0304527	0	1	1	1	1
Crosslinking of collagen fibrils																																	6	1	0.792407	1.01303	0.1388	0.424039	0.777404	1
Cyclin A/B1/B2 associated events during G2/M transition	23	3	0.389663	0.230866	0.5212	0.43623	0.777474	1	23	4	0.342142	0.451806	0.4546	0.356373	0.675527	1	23	5	0.259332	-0.145757	0.8602	0.621022	0.939592	1	23	7	0.090728	-0.0801711	0.9386	0.558141	0.859472	1	23	8	0.13876	-1.33749	0.4508	0.196198	0.538459	1
Cyclin A:Cdk2-associated events at S phase entry	69	13	0.0144517	0.861983	0.846	0.204957	0.59821	1	69	17	0.00551563	0.890121	0.8898	0.175998	0.50352	1	69	17	0.0249949	-1.66177	0.803	0.216744	0.561067	1	69	19	0.0241468	-3.92667	0.6422	0.127405	0.489468	1	69	22	0.0580222	-8.05086	0.5158	0.139344	0.465592	1
Cyclin D associated events in G1	40	9	0.0128648	0.505378	0.6268	0.0887701	0.440003	1	40	10	0.0269242	-0.0347952	0.9728	0.498754	0.799328	1	40	10	0.0688385	0.586519	0.6496	0.218285	0.561067	1	40	10	0.145665	0.387214	0.7976	0.437595	0.75059	1	40	13	0.111078	0.210608	0.9354	0.583018	0.903949	1
Cyclin E associated events during G1/S transition	67	13	0.011363	0.784281	0.8674	0.205268	0.59821	1	67	17	0.00399937	0.740146	0.9024	0.168683	0.500274	1	67	17	0.0189334	-1.71997	0.7936	0.186986	0.541745	1	67	18	0.0349791	-3.22269	0.686	0.173921	0.543693	1	67	21	0.0739989	-6.65327	0.566	0.182625	0.521127	1
Cytochrome c-mediated apoptotic response	11	1	0.675258	-0.0304208	0.4456	0.588871	0.894165	1	11	1	0.780097	0.0489607	0.4216	0.657771	0.92442	1	11	1	0.834424	0.0653301	0.3992	0.693767	0.993386	1	11	1	0.878351	0.0774046	0.3668	0.720519	1	1	11	1	0.94403	0.0679768	0.418	0.835862	1	1
Cytosolic sensors of pathogen-associated DNA	30	8	0.00649201	2.61907	0.2476	0.0125815	0.12232	1	30	9	0.0107374	1.54484	0.471	0.0467261	0.26337	1	30	9	0.0284656	1.23221	0.5742	0.112386	0.472534	1	30	9	0.0640484	0.328709	0.8848	0.409856	0.720099	1	30	12	0.0282296	2.42443	0.6616	0.145932	0.470343	1
Cytosolic sulfonation of small molecules	10	1	0.640282	0	1	1	1	1	10	1	0.747621	0	1	1	1	1	10	1	0.805003	0	1	1	1	1	10	1	0.852662	0	1	1	1	1	10	1	0.927252	0	1	1	1	1
DAP12 interactions	27	6	0.0415735	1.31653	0.1952	0.0334355	0.2438	1	27	7	0.0499261	1.48172	0.2206	0.043801	0.256448	1	27	9	0.014176	1.28759	0.3574	0.0352538	0.249221	1	27	10	0.0120532	1.38899	0.4396	0.0443497	0.300859	1	27	11	0.0304527	1.44167	0.622	0.134467	0.464905	1
DAP12 signaling	16	4	0.0625867	1.35256	0.2244	0.0526308	0.314885	1	16	5	0.0451088	1.5212	0.2496	0.0468845	0.26337	1	16	6	0.024022	1.33927	0.3842	0.0541198	0.317846	1	16	7	0.0127807	1.44136	0.4786	0.0529624	0.332339	1	16	7	0.0540651	1.33783	0.6596	0.199002	0.541454	1
DARPP-32 events									13	4	0.0750243	0	1	1	1	1	13	4	0.119614	0	1	1	1	1	13	5	0.0602679	0.332725	0.3942	0.0989456	0.443488	1	13	5	0.159489	0.205727	0.5322	0.258641	0.604701	1
DDX58/IFIH1-mediated induction of interferon-alpha/beta	31	6	0.0744575	-0.614743	0.5598	0.180299	0.573226	1	31	7	0.0943459	-0.991103	0.4808	0.167647	0.500274	1	31	7	0.176122	-1.13963	0.4532	0.229369	0.568558	1	31	7	0.288444	-1.17886	0.4562	0.318353	0.637552	1	31	9	0.273057	-1.28116	0.5744	0.384318	0.734304	1
DNA Damage Bypass	42	5	0.387561	-0.937328	0.55	0.454955	0.798132	1	42	7	0.291291	-2.19014	0.4046	0.287953	0.613061	1	42	8	0.294127	-2.16778	0.4864	0.342035	0.634351	1	42	9	0.30321	-2.11397	0.5404	0.384928	0.693423	1	42	13	0.150428	-4.32109	0.4968	0.230486	0.574183	1
DNA Damage Recognition in GG-NER	35	8	0.0169159	3.58072	0.1018	0.00820832	0.0877285	1	35	9	0.029421	2.80565	0.1656	0.0215323	0.171785	1	35	11	0.0112906	2.18509	0.3302	0.0272279	0.203521	1	35	11	0.0311036	3.81034	0.217	0.0306144	0.244874	1	35	12	0.0876314	0.543373	0.8914	0.465774	0.816961	1
DNA Damage/Telomere Stress Induced Senescence	78	36	8.48601e-17	0.294637	0.7798	6.38046e-08	1.94188e-06	4.46632e-05	78	40	2.84291e-16	-0.173732	0.902	7.53406e-07	1.70929e-05	0.000546972	78	43	2.42072e-16	0.0562205	0.9728	5.98195e-06	0.000126476	0.00442664	78	44	8.17044e-15	-0.30286	0.8638	1.64313e-06	3.53508e-05	0.00123728	78	47	1.80914e-12	1.59236	0.628	1.40372e-06	3.17901e-05	0.00108086
DNA Double Strand Break Response	72	29	5.90718e-12	-6.81391	0.341	1.83182e-07	4.57955e-06	0.000128227	72	31	2.01242e-10	-6.67899	0.4332	2.80551e-06	5.99058e-05	0.0020368	72	33	4.90582e-10	-14.3978	0.1292	1.51711e-07	3.62148e-06	0.000112266	72	34	4.97129e-09	-18.2921	0.1012	3.62941e-07	8.76145e-06	0.000273295	72	35	1.74024e-06	-35.5266	0.0074	2.80017e-07	6.53372e-06	0.000215613
DNA Double-Strand Break Repair	151	33	6.47342e-06	-7.92518	0.1844	9.99324e-05	0.00170616	0.0699527	151	39	1.1567e-05	-9.09158	0.2158	0.000193512	0.00334499	0.140489	151	43	1.67184e-05	-13.1044	0.1056	6.73643e-05	0.00121584	0.0498496	151	48	1.12084e-05	-16.4022	0.0948	4.33235e-05	0.000795673	0.0326226	151	55	0.000131846	-35.9429	0.006	6.61424e-06	0.000130589	0.00509297
DNA Repair	288	57	1.27853e-07	-8.46526	0.3806	5.69379e-05	0.00102196	0.0398565	288	68	3.19821e-07	-11.658	0.349	7.38369e-05	0.0013745	0.0536056	288	79	3.59297e-08	-16.2662	0.2472	8.85407e-06	0.000177589	0.00655201	288	85	2.30635e-07	-21.6083	0.1874	1.37868e-05	0.000279225	0.0103815	288	97	2.13252e-05	-60.7017	0.0062	1.56511e-06	3.44324e-05	0.00120513
DNA Replication	118	21	0.00454907	-1.26633	0.9808	0.351872	0.721377	1	118	24	0.0143981	-1.17858	0.9854	0.498452	0.799328	1	118	25	0.0459926	-11.1214	0.8764	0.354485	0.648454	1	118	28	0.0492979	-46.1816	0.5852	0.154875	0.514977	1	118	35	0.0572977	-135.366	0.3088	0.0709504	0.384731	1
DNA strand elongation	21	2	0.619096	0	1	1	1	1	21	2	0.772512	0	1	1	1	1	21	3	0.633352	0	1	1	1	1	21	4	0.510557	0	1	1	1	1	21	5	0.551185	0	1	1	1	1
Deactivation of the beta-catenin transactivating complex	29	6	0.0565841	-0.41816	0.4352	0.108322	0.484549	1	29	7	0.0700453	-0.423175	0.5136	0.154056	0.48901	1	29	7	0.1357	-0.365771	0.5922	0.270003	0.571928	1	29	7	0.230825	-0.346307	0.584	0.355497	0.667555	1	29	8	0.346712	-0.682105	0.389	0.316289	0.667239	1
Deadenylation of mRNA	22	6	0.0158802	0.173729	0.7336	0.140651	0.538192	1	22	7	0.0169482	0.467915	0.4956	0.0658047	0.336438	1	22	8	0.0116665	0.178862	0.8294	0.176017	0.531659	1	22	9	0.00820593	0.17473	0.8636	0.178433	0.54606	1	22	9	0.0471385	0.0721143	0.956	0.509248	0.854168	1
Deadenylation-dependent mRNA decay	50	10	0.0202832	-0.383676	0.5778	0.095212	0.456951	1	50	11	0.0497265	-0.006765	0.9908	0.692172	0.960835	1	50	12	0.0644696	-0.615019	0.5532	0.163784	0.525496	1	50	14	0.0426147	-0.620761	0.6248	0.16058	0.52345	1	50	14	0.247784	-0.71693	0.6534	0.419601	0.77295	1
Death Receptor Signaling	120	15	0.186662	-0.529348	0.8756	0.573767	0.884388	1	120	20	0.133597	1.67864	0.7204	0.355096	0.675527	1	120	21	0.262631	0.416476	0.934	0.731018	1	1	120	26	0.134347	-0.562226	0.9346	0.612673	0.904594	1	120	30	0.338202	-3.67194	0.7324	0.556989	0.88066	1
Dectin-1 mediated noncanonical NF-kB signaling	55	11	0.0153201	0.409838	0.6656	0.110087	0.487727	1	55	15	0.00318595	0.78622	0.5952	0.0393212	0.237894	1	55	15	0.0138893	0.444549	0.7782	0.155248	0.518897	1	55	15	0.0454804	0.243895	0.8868	0.366973	0.673976	1	55	18	0.0647641	-0.28396	0.9244	0.477259	0.829258	1
Degradation of GLI1 by the proteasome	52	11	0.0101055	0.370223	0.9666	0.364652	0.727226	1	52	14	0.00489337	0.465144	0.9724	0.31885	0.648078	1	52	14	0.019162	-3.79415	0.7838	0.181533	0.531659	1	52	14	0.0574649	-7.75013	0.6524	0.201115	0.55516	1	52	16	0.124557	-25.8539	0.2812	0.110371	0.439817	1
Degradation of beta-catenin by the destruction complex	76	16	0.00226686	0.746217	0.462	0.0190154	0.166385	1	76	20	0.0011649	0.527093	0.671	0.0328954	0.224893	1	76	20	0.007602	0.645218	0.643	0.0725109	0.38229	1	76	20	0.0335699	0.788879	0.63	0.144602	0.514977	1	76	24	0.0546528	0.80331	0.758	0.261928	0.605659	1
Degradation of cysteine and homocysteine	10	1	0.640282	0	1	1	1	1	10	1	0.747621	0	1	1	1	1	10	1	0.805003	0	1	1	1	1	10	2	0.541551	0	1	1	1	1	10	2	0.709184	0	1	1	1	1
Degradation of the extracellular matrix	34	2	0.856104	-0.452331	0.649	0.846655	1	1	34	3	0.831102	0.941541	0.4158	0.701048	0.971299	1	34	5	0.597421	4.56266	0.1572	0.295653	0.585476	1	34	6	0.55667	3.17278	0.3652	0.443193	0.755032	1	34	8	0.539821	-0.516109	0.9172	0.853391	1	1
Dermatan sulfate biosynthesis	7	1	0.511111	0	1	1	1	1	7	1	0.618506	0	1	1	1	1	7	1	0.681522	0	1	1	1	1	7	1	0.738247	0	1	1	1	1	7	1	0.840273	0	1	1	1	1
Detoxification of Reactive Oxygen Species	20	4	0.122775	-0.334919	0.2398	0.0932509	0.453303	1	20	4	0.250734	-0.600585	0.1274	0.100179	0.427822	1	20	5	0.172631	-1.07628	0.086	0.0512186	0.305659	1	20	5	0.261113	-1.23616	0.074	0.0700506	0.379483	1	20	6	0.305249	-1.21171	0.0894	0.0949541	0.417036	1
Deubiquitination	228	48	1.85647e-07	-2.42869	0.211	1.5768e-05	0.000290463	0.0110376	228	57	3.96077e-07	-2.70053	0.3	5.62316e-05	0.00110335	0.0408241	228	62	1.43592e-06	-6.09614	0.0824	8.87944e-06	0.000177589	0.00657079	228	65	2.02403e-05	-6.38839	0.1002	7.00863e-05	0.00125655	0.052775	228	77	0.000131057	-9.64453	0.036	5.82929e-05	0.00102013	0.0448856
Developmental Biology	263	40	0.00282823	1.89164	0.9358	0.189026	0.588081	1	263	53	0.000520329	-3.80783	0.9176	0.0906822	0.419333	1	263	59	0.00088935	-13.4835	0.75	0.0415748	0.274691	1	263	60	0.014409	-30.3141	0.5362	0.0692417	0.378127	1	263	69	0.122547	-67.3487	0.3606	0.141358	0.465592	1
Disassembly of the destruction complex and recruitment of AXIN to the membrane	25	3	0.443561	0.531466	0.3794	0.375434	0.740293	1	25	4	0.403801	0.392057	0.5994	0.502334	0.799768	1	25	4	0.533295	0.0805602	0.9212	0.855054	1	1	25	4	0.656051	0.353576	0.675	0.727381	1	1	25	6	0.532179	-0.434988	0.7992	0.742217	1	1
Disinhibition of SNARE formation																	5	1	0.558342	0	1	1	1	1	5	2	0.210927	0	1	1	1	1	5	2	0.326039	0	1	1	1	1
Downregulation of ERBB2 signaling	21	7	0.00275105	77.9708	0.0758	0.00145591	0.0203827	1	21	8	0.00316759	51.3686	0.167	0.00448147	0.0516651	1	21	8	0.00853144	56.7295	0.1578	0.00828059	0.0875377	1	21	8	0.0200137	61.4085	0.2136	0.0220333	0.199892	1	21	9	0.0347756	23.9792	0.7292	0.197202	0.538459	1
Downregulation of ERBB4 signaling	8	1	0.558635	-0.462064	0.8508	0.799435	1	1	8	1	0.667585	-1.82265	0.4598	0.592889	0.876655	1	8	1	0.729562	-2.15294	0.4338	0.623432	0.939592	1	8	1	0.783874	-2.16604	0.423	0.662021	0.943235	1	8	1	0.877104	-2.74962	0.3858	0.730864	0.993006	1
Downregulation of SMAD2/3:SMAD4 transcriptional activity	23	6	0.0197624	0.317078	0.897	0.287238	0.656751	1	23	6	0.0656151	0.132771	0.9608	0.570374	0.868116	1	23	6	0.120918	-0.19894	0.9418	0.611257	0.93264	1	23	6	0.199739	-0.0503989	0.9902	0.854185	1	1	23	6	0.443046	-1.47122	0.7176	0.620124	0.93079	1
Downregulation of TGF-beta receptor signaling	15	2	0.435763	-0.288499	0.3206	0.328565	0.697268	1	15	3	0.302188	-0.444762	0.2872	0.222593	0.547541	1	15	3	0.399126	-0.515863	0.2808	0.277195	0.571928	1	15	3	0.499665	-0.556052	0.258	0.322802	0.641346	1	15	4	0.466825	-0.769084	0.2462	0.293119	0.645334	1
Downstream TCR signaling	74	17	0.000594998	1.67213	0.7852	0.0415127	0.274141	1	74	22	0.000100973	3.0871	0.6998	0.011985	0.117582	1	74	22	0.00098245	0.153284	0.9848	0.255247	0.571928	1	74	22	0.00628373	-2.50532	0.807	0.1247	0.484737	1	74	24	0.0408986	-14.739	0.3116	0.0572793	0.353047	1
Downstream signal transduction	25	4	0.220689	-0.15908	0.2602	0.158932	0.556366	1	25	7	0.0339058	-0.267874	0.2904	0.0463004	0.26337	1	25	8	0.026066	-0.171609	0.4824	0.0800944	0.400472	1	25	8	0.0559649	-0.288305	0.3286	0.0752449	0.39246	1	25	8	0.200329	-0.440199	0.2404	0.137239	0.464905	1
Downstream signaling of activated FGFR1	18	2	0.533564	-0.15908	0.2024	0.298224	0.666954	1	18	3	0.413381	-0.267874	0.1722	0.205161	0.521071	1	18	4	0.282939	-0.171609	0.359	0.254199	0.571928	1	18	4	0.385606	-0.288305	0.234	0.236134	0.56106	1	18	5	0.403096	-0.440199	0.2188	0.235032	0.577012	1
Downstream signaling of activated FGFR2	17	2	0.502266	-0.15908	0.2038	0.280433	0.655087	1	17	3	0.376672	-0.267874	0.1892	0.199042	0.517769	1	17	4	0.24727	-0.171609	0.38	0.242265	0.568558	1	17	4	0.342624	-0.288305	0.2498	0.222439	0.555492	1	17	6	0.17811	-0.440199	0.2676	0.137672	0.464905	1
Downstream signaling of activated FGFR3	17	2	0.502266	-0.15908	0.2148	0.289615	0.656751	1	17	3	0.376672	-0.267874	0.2012	0.20774	0.521867	1	17	4	0.24727	-0.171609	0.3728	0.238094	0.568558	1	17	4	0.342624	-0.288305	0.263	0.231172	0.556142	1	17	6	0.17811	-0.440199	0.268	0.137861	0.464905	1
Downstream signaling of activated FGFR4	16	2	0.46964	-0.15908	0.2196	0.273972	0.649432	1	16	3	0.339505	-0.267874	0.1996	0.187072	0.514188	1	16	4	0.212685	-0.171609	0.3938	0.225371	0.563428	1	16	4	0.299763	-0.288305	0.2692	0.210028	0.55516	1	16	6	0.141431	-0.440199	0.2842	0.122473	0.461773	1
Drug ADME	38	2	0.895645	0	1	1	1	1	38	3	0.883044	0	1	1	1	1	38	6	0.520017	0	1	1	1	1	38	7	0.501713	0	1	1	1	1	38	9	0.525673	0	1	1	1	1
E2F mediated regulation of DNA replication									10	1	0.747621	0	1	1	1	1	10	1	0.805003	0	1	1	1	1	10	1	0.852662	0	1	1	1	1	10	1	0.927252	0	1	1	1	1
EGFR Transactivation by Gastrin	6	2	0.108677	-0.15908	0.555	0.219322	0.605438	1	6	3	0.031403	-0.267874	0.4776	0.0876546	0.407931	1	6	3	0.0479346	-0.171609	0.704	0.212284	0.561067	1	6	3	0.0697617	-0.288305	0.4868	0.142715	0.514977	1	6	3	0.139735	-0.440199	0.3512	0.150354	0.471013	1
EGFR downregulation	23	5	0.0659722	-1.52629	0.7296	0.263441	0.639661	1	23	5	0.164911	-2.98967	0.5942	0.301355	0.632185	1	23	5	0.259332	-2.5955	0.6476	0.425248	0.733529	1	23	5	0.372072	-2.38131	0.7098	0.563603	0.860838	1	23	6	0.443046	-5.53618	0.5788	0.515673	0.857599	1
EPH-Ephrin signaling	53	11	0.0116632	0	1	1	1	1	53	15	0.0021446	0	1	1	1	1	53	15	0.00977006	0	1	1	1	1	53	16	0.0156899	0	1	1	1	1	53	18	0.0463189	-0.00886132	0.9968	0.770004	1	1
EPH-ephrin mediated repulsion of cells	19	1	0.856772	0	1	1	1	1	19	2	0.721919	0	1	1	1	1	19	2	0.804173	0	1	1	1	1	19	3	0.66793	0	1	1	1	1	19	3	0.848385	0	1	1	1	1
EPHB-mediated forward signaling	28	9	0.000938515	0	1	1	1	1	28	11	0.000405231	0	1	1	1	1	28	11	0.00159038	0	1	1	1	1	28	11	0.00515714	0	1	1	1	1	28	11	0.0399917	0	1	1	1	1
ERBB2 Activates PTK6 Signaling	5	1	0.400175	3.55359	0.019	0.0498852	0.302123	1	5	1	0.497557	2.69683	0.0232	0.078872	0.383551	1	5	1	0.558342	2.82724	0.0264	0.102834	0.452957	1	5	1	0.616078	3.49766	0.0248	0.11908	0.482083	1	5	1	0.730205	2.40973	0.1266	0.354133	0.698848	1
ERK/MAPK targets									19	2	0.721919	0	1	1	1	1	19	2	0.804173	0	1	1	1	1	19	3	0.66793	0	1	1	1	1	19	4	0.668975	0	1	1	1	1
ERK1/ERK2 pathway	207	31	0.00985081	0.374611	0.9414	0.294191	0.662166	1	207	41	0.00293861	0.347111	0.956	0.229223	0.554719	1	207	45	0.00627487	-1.39934	0.8532	0.153271	0.518897	1	207	47	0.0299409	-3.56155	0.695	0.166058	0.536187	1	207	58	0.0539432	-12.2349	0.3734	0.0861014	0.401402	1
ERKs are inactivated									13	2	0.512488	0	1	1	1	1	13	2	0.604823	0	1	1	1	1	13	3	0.401001	0	1	1	1	1	13	4	0.350456	0	1	1	1	1
ESR-mediated signaling	133	54	2.7061e-21	-0.365368	0.9916	3.58547e-07	7.84322e-06	0.000250983	133	59	2.28855e-19	-10.4604	0.7974	5.31769e-09	2.7576e-07	3.86064e-06	133	61	2.14482e-17	-19.3906	0.6588	7.85253e-09	2.23495e-07	5.81088e-06	133	65	6.12177e-17	-29.6964	0.5706	5.0347e-09	1.64832e-07	3.79113e-06	133	69	3.76607e-13	-80.2378	0.2756	1.99891e-08	6.15663e-07	1.53916e-05
Elastic fibre formation	20	3	0.306858	0	1	1	1	1	20	4	0.250734	0	1	1	1	1	20	4	0.355958	0	1	1	1	1	20	4	0.469973	0	1	1	1	1	20	6	0.305249	1.01303	0.4118	0.302299	0.650196	1
Energy dependent regulation of mTOR by LKB1-AMPK	27	4	0.264426	1.69675	0.4272	0.282623	0.655087	1	27	6	0.124214	-0.254205	0.9322	0.594503	0.877255	1	27	8	0.0406669	-0.490413	0.8986	0.369981	0.669136	1	27	8	0.0836357	-0.654751	0.8898	0.456206	0.765085	1	27	10	0.0718935	-6.42928	0.4126	0.117054	0.457183	1
Ephrin signaling	13	1	0.735344	0	1	1	1	1	13	2	0.512488	0	1	1	1	1	13	2	0.604823	0	1	1	1	1	13	2	0.689391	0	1	1	1	1	13	2	0.837746	0	1	1	1	1
Epigenetic regulation of gene expression	138	59	1.50679e-24	0.028842	0.9896	1.43542e-08	4.78473e-07	1.00479e-05	138	64	3.52906e-22	-0.107342	0.9648	1.71528e-08	5.66042e-07	1.24529e-05	138	67	1.17664e-20	-0.122108	0.964	7.00926e-08	1.78857e-06	5.18685e-05	138	68	6.70864e-18	-1.47478	0.6652	4.81837e-09	1.64832e-07	3.62824e-06	138	71	2.9457e-13	-3.77344	0.418	8.04405e-08	2.29404e-06	6.19392e-05
Establishment of Sister Chromatid Cohesion	11	4	0.0167512	0.773901	0.3592	0.0393484	0.274141	1	11	4	0.0426296	0.637109	0.4528	0.0966714	0.426533	1	11	4	0.0704589	0.664067	0.4812	0.141307	0.518897	1	11	4	0.108835	0.439195	0.6648	0.284088	0.611398	1	11	4	0.234436	0.293579	0.8382	0.573702	0.899696	1
Estrogen-dependent gene expression	86	44	1.61345e-22	0	1	1	1	1	86	46	1.75738e-19	0	1	1	1	1	86	48	2.197e-18	0	1	1	1	1	86	50	2.11131e-17	0	1	1	1	1	86	52	9.81654e-14	0.537226	0.4708	7.60762e-08	2.25303e-06	5.85787e-05
Estrogen-dependent nuclear events downstream of ESR-membrane signaling	9	2	0.215374	-0.113444	0.9204	0.669417	0.95049	1	9	3	0.0982552	0.202802	0.8458	0.423471	0.734733	1	9	3	0.142425	0.0472036	0.9784	0.749643	1	1	9	3	0.196231	0.262865	0.8298	0.527684	0.841835	1	9	3	0.344708	0.127578	0.9754	0.866109	1	1
Eukaryotic Translation Elongation	4	2	0.0495424	-0.0402948	0.5604	0.144853	0.54223	1	4	3	0.00767285	-0.0872377	0.7766	0.119764	0.462962	1	4	3	0.0121437	-0.173237	0.6488	0.0929808	0.431152	1	4	3	0.0183727	-0.183387	0.6452	0.112464	0.475823	1	4	3	0.040478	-0.235493	0.5594	0.129588	0.464905	1
Eukaryotic Translation Initiation	118	52	1.59854e-22	-0.775959	0.8516	4.76872e-10	2.38436e-08	3.33811e-07	118	58	8.47676e-22	-0.73334	0.8752	1.61842e-09	1.17498e-07	1.17498e-06	118	64	3.79183e-23	-3.34065	0.547	3.11445e-12	2.34544e-10	2.30469e-09	118	65	1.75805e-20	-5.09607	0.4394	1.8632e-11	1.16916e-09	1.40299e-08	118	67	2.36645e-15	-12.9051	0.1054	6.6285e-11	5.10394e-09	5.10394e-08
Extension of Telomeres	43	4	0.612074	-0.579052	0.1908	0.338211	0.709405	1	43	4	0.821148	-0.723306	0.1848	0.506354	0.800899	1	43	5	0.797417	-0.469726	0.385	0.648724	0.959512	1	43	8	0.481019	-0.561943	0.4538	0.453934	0.765033	1	43	12	0.274987	-0.946006	0.4734	0.319216	0.671576	1
Extra-nuclear estrogen signaling	48	10	0.0154056	-7.14775	0.78	0.163302	0.556366	1	48	13	0.00623444	-20.2525	0.599	0.0559788	0.296647	1	48	13	0.0224097	-34.7528	0.4214	0.0595066	0.336144	1	48	15	0.0137258	-45.7597	0.4088	0.0425097	0.290998	1	48	18	0.016975	-98.6407	0.2344	0.0221212	0.193215	1
FCERI mediated Ca+2 mobilization	18	5	0.0251207	1.65854	0.1554	0.0178147	0.159876	1	18	6	0.021057	2.06841	0.1416	0.0140475	0.126139	1	18	8	0.00279031	1.6587	0.2876	0.00923684	0.0936337	1	18	9	0.00155768	2.00425	0.3208	0.00777256	0.0873543	1	18	9	0.0112602	2.14302	0.5214	0.0575939	0.353047	1
FCERI mediated MAPK activation	23	4	0.179155	2.4421	0.1826	0.0985554	0.466141	1	23	6	0.0656151	3.74709	0.1614	0.038669	0.237894	1	23	7	0.0472737	2.82605	0.3224	0.0657549	0.357784	1	23	8	0.034936	3.23418	0.3762	0.066178	0.369126	1	23	8	0.13876	2.74987	0.627	0.29501	0.645334	1
FCERI mediated NF-kB activation	68	15	0.00189191	1.53871	0.7946	0.0713318	0.384094	1	68	20	0.000241654	3.07774	0.7032	0.0182928	0.150915	1	68	20	0.00189174	0.159748	0.9856	0.307952	0.601279	1	68	21	0.00462361	-2.5494	0.823	0.117998	0.480285	1	68	23	0.0279346	-15.0888	0.3242	0.0470204	0.330085	1
FGFR3 ligand binding and activation																																	7	2	0.505217	0		0.505217	0.8504	1
FGFR3c ligand binding and activation																																	7	2	0.505217	0		0.505217	0.8504	1
FLT3 Signaling	24	5	0.0769537	-0.44776	0.6942	0.258112	0.63396	1	24	7	0.0273582	-0.377592	0.7756	0.205293	0.521071	1	24	8	0.0203439	-0.287489	0.8504	0.237876	0.568558	1	24	8	0.0446437	-0.343026	0.8528	0.32273	0.641346	1	24	8	0.168266	-0.932243	0.624	0.324155	0.676685	1
FOXO-mediated transcription	20	5	0.0386665	-0.113444	0.6274	0.154048	0.555003	1	20	6	0.0351433	0.0861491	0.5812	0.128193	0.462962	1	20	7	0.0224211	-0.0944752	0.776	0.18888	0.541745	1	20	7	0.0458695	0.262865	0.472	0.107107	0.47265	1	20	8	0.0680172	0.127578	0.77	0.297482	0.647065	1
FRS-mediated FGFR1 signaling	12	2	0.327908	-0.15908	0.2926	0.241621	0.612807	1	12	3	0.193144	-0.267874	0.2578	0.141785	0.465772	1	12	3	0.266765	-0.171609	0.4028	0.269513	0.571928	1	12	3	0.349514	-0.288305	0.2654	0.236812	0.56106	1	12	4	0.291697	-0.440199	0.2558	0.197132	0.538459	1
FRS-mediated FGFR2 signaling	13	2	0.364728	-0.15908	0.2648	0.245396	0.615688	1	13	3	0.22858	-0.267874	0.24	0.152637	0.488171	1	13	3	0.310911	-0.171609	0.3614	0.27438	0.571928	1	13	3	0.401001	-0.288305	0.2614	0.264616	0.587775	1	13	5	0.159489	-0.440199	0.2756	0.130065	0.464905	1
FRS-mediated FGFR3 signaling	13	2	0.364728	-0.15908	0.2718	0.250145	0.623138	1	13	3	0.22858	-0.267874	0.243	0.154247	0.48901	1	13	3	0.310911	-0.171609	0.3672	0.278031	0.571928	1	13	3	0.401001	-0.288305	0.2482	0.255185	0.581982	1	13	5	0.159489	-0.440199	0.2938	0.138264	0.464905	1
FRS-mediated FGFR4 signaling	12	2	0.327908	-0.15908	0.2978	0.244957	0.615688	1	12	3	0.193144	-0.267874	0.263	0.144343	0.469924	1	12	3	0.266765	-0.171609	0.398	0.26662	0.571928	1	12	3	0.349514	-0.288305	0.2616	0.234281	0.560042	1	12	5	0.119914	-0.440199	0.3098	0.11857	0.45803	1
Factors involved in megakaryocyte development and platelet production	73	19	4.85746e-05	-2.69144	0.0768	8.32699e-05	0.00145722	0.0582889	73	24	7.56924e-06	-3.13432	0.1412	6.68576e-05	0.00127733	0.0485386	73	26	1.14857e-05	-5.45051	0.0494	1.5842e-05	0.000308502	0.0117231	73	26	0.000146295	-5.57634	0.0502	9.85524e-05	0.00172581	0.07421	73	28	0.00232738	-7.95649	0.0112	0.000149708	0.00250599	0.115275
Fanconi Anemia Pathway	35	1	0.972182	-0.100758	0.7664	0.969078	1	1	35	2	0.950337	-0.0665832	0.9028	0.981374	1	1	35	4	0.795021	0.88529	0.371	0.636774	0.951945	1	35	4	0.881751	0.946865	0.4056	0.747982	1	1	35	6	0.849842	2.06433	0.4576	0.744441	1	1
Fatty Acids bound to GPR40 (FFAR1) regulate insulin secretion	4	1	0.335604	-0.129449	0.5034	0.384328	0.749386	1	4	1	0.423394	-0.107378	0.4976	0.443983	0.754874	1	4	2	0.110486	-0.163319	0.7544	0.35246	0.648454	1	4	2	0.142555	-0.183841	0.6964	0.347408	0.660601	1	4	2	0.229207	-0.269091	0.5734	0.346993	0.693987	1
Fatty acid metabolism	91	9	0.529411	0	1	1	1	1	91	15	0.186879	0	1	1	1	1	91	15	0.396921	0	1	1	1	1	91	19	0.227379	0	1	1	1	1	91	24	0.259666	0	1	1	1	1
Fc epsilon receptor (FCERI) signaling	105	23	0.00015105	3.83149	0.5802	0.00793258	0.0867626	1	105	30	1.42997e-05	6.73869	0.4706	0.00130223	0.0189084	0.945418	105	32	4.62028e-05	3.38198	0.7362	0.0102267	0.0992094	1	105	34	0.000136418	0.603966	0.9596	0.0902716	0.424841	1	105	36	0.00567046	-14.3374	0.3946	0.0238827	0.202099	1
Fcgamma receptor (FCGR) dependent phagocytosis	63	13	0.00673343	3.46812	0.5032	0.0407791	0.274141	1	63	15	0.0121829	5.11068	0.3926	0.03716	0.234593	1	63	16	0.0221855	3.59907	0.5846	0.101936	0.451694	1	63	17	0.0381702	3.02603	0.7174	0.198625	0.55516	1	63	20	0.0712005	0.564996	0.9682	0.608113	0.918131	1
Formation of Fibrin Clot (Clotting Cascade)																									11	1	0.878351	-0.474053	0.2504	0.636453	0.92221	1	11	2	0.759463	-1.18883	0.2762	0.531114	0.864352	1
Formation of Incision Complex in GG-NER	42	7	0.108079	3.49422	0.0872	0.0332567	0.2438	1	42	7	0.291291	2.58116	0.129	0.117325	0.462962	1	42	7	0.451084	2.23169	0.1924	0.241509	0.568558	1	42	7	0.614817	3.52466	0.1406	0.289244	0.613523	1	42	9	0.657157	0.945285	0.7824	0.798971	1	1
Formation of RNA Pol II elongation complex	55	5	0.629254	-0.512189	0.4422	0.551895	0.870105	1	55	6	0.726783	-0.813114	0.3898	0.590405	0.876552	1	55	7	0.742719	-0.88318	0.4426	0.640114	0.955009	1	55	9	0.637337	-1.71069	0.3048	0.455159	0.765033	1	55	10	0.846435	-2.58069	0.2392	0.587411	0.908246	1
Formation of Senescence-Associated Heterochromatin Foci (SAHF)	15	2	0.435763	-0.144168	0.2004	0.23933	0.612807	1	15	4	0.116638	-0.462685	0.0904	0.0367944	0.234593	1	15	4	0.179601	-0.471476	0.101	0.0605088	0.339216	1	15	4	0.257596	-0.622535	0.0988	0.0851536	0.412647	1	15	5	0.250895	-0.508072	0.3494	0.227063	0.571367	1
Formation of TC-NER Pre-Incision Complex	49	9	0.0441783	-0.0660091	0.6206	0.161605	0.556366	1	49	10	0.0909312	-0.260378	0.4032	0.131931	0.462962	1	49	12	0.0564207	-0.307563	0.447	0.112112	0.472534	1	49	13	0.0725809	-0.309435	0.4258	0.122532	0.484737	1	49	13	0.331789	-0.392803	0.3698	0.293701	0.645334	1
Formation of WDR5-containing histone-modifying complexes	38	9	0.00914086	0.138977	0.1516	0.00827154	0.0877285	1	38	11	0.00672698	0.105498	0.2294	0.0115592	0.114959	1	38	12	0.00796488	0.197963	0.1942	0.0103231	0.0992094	1	38	12	0.0240116	0.21049	0.2262	0.0268406	0.235012	1	38	13	0.0785361	0.270616	0.234	0.0650483	0.3656	1
Formation of apoptosome	9	1	0.601543	-0.0304208	0.2996	0.424791	0.774358	1	9	1	0.710353	0.0489607	0.3382	0.538597	0.833734	1	9	1	0.770359	0.0653301	0.2936	0.55543	0.86896	1	9	1	0.821551	0.0774046	0.2536	0.572403	0.867243	1	9	1	0.905445	0.0679768	0.299	0.710806	0.988621	1
Formation of the Early Elongation Complex	33	4	0.401114	-0.870609	0.3054	0.295643	0.663301	1	33	5	0.421657	-1.28879	0.3222	0.32056	0.648078	1	33	5	0.569509	-1.31459	0.3308	0.426351	0.73372	1	33	6	0.52543	-2.47421	0.207	0.297185	0.625929	1	33	6	0.805711	-3.403	0.15	0.450973	0.796444	1
Formation of the cornified envelope																	8	1	0.729562	-1.96193	0.019	0.150391	0.518897	1	8	1	0.783874	-1.79201	0.0256	0.205142	0.55516	1	8	1	0.877104	0.930568	0.1098	0.481118	0.829406	1
Free fatty acids regulate insulin secretion	6	1	0.458474	-0.129449	0.3374	0.355536	0.721377	1	6	1	0.562186	-0.107378	0.3316	0.421807	0.734733	1	6	2	0.225288	-0.163319	0.5316	0.316534	0.608565	1	6	2	0.28151	-0.183841	0.5056	0.344933	0.659225	1	6	2	0.419191	-0.269091	0.4012	0.37404	0.732122	1
G alpha (12/13) signalling events	59	9	0.11488	-0.304983	0.1888	0.0703598	0.384094	1	59	11	0.129785	-0.176731	0.3596	0.146532	0.470719	1	59	11	0.270026	-0.144865	0.4194	0.281931	0.574862	1	59	14	0.135073	-0.207094	0.4186	0.177473	0.54606	1	59	16	0.271906	-0.339585	0.3498	0.241308	0.5843	1
G alpha (s) signalling events	47	5	0.486051	-2.30736	0.0554	0.124602	0.518958	1	47	8	0.252055	-2.85143	0.121	0.0968537	0.426533	1	47	8	0.414822	-1.9655	0.1702	0.204323	0.557924	1	47	9	0.435972	-1.87063	0.2278	0.26058	0.584465	1	47	11	0.533436	-6.84337	0.0202	0.0822679	0.401402	1
G protein gated Potassium channels	15	2	0.435763	-0.339008	0.536	0.479879	0.805552	1	15	4	0.116638	-0.825481	0.4544	0.177784	0.504184	1	15	4	0.179601	-1.20961	0.3346	0.170943	0.528467	1	15	5	0.104425	-1.65241	0.3202	0.111429	0.475823	1	15	6	0.108669	-3.53148	0.1776	0.0634962	0.3656	1
G0 and Early G1	17	6	0.00401283	0.0907984	0.8998	0.166237	0.556366	1	17	6	0.0157107	0.0395019	0.9648	0.404356	0.717756	1	17	6	0.032503	0.0385913	0.972	0.51856	0.834206	1	17	7	0.0185169	0.0170196	0.9872	0.541347	0.856374	1	17	10	0.0015952	-0.204902	0.8802	0.105003	0.432525	1
G1 Phase	40	9	0.0128648	0.513208	0.6272	0.0888903	0.440003	1	40	10	0.0269242	0.00577263	0.9956	0.68761	0.959993	1	40	10	0.0688385	0.576085	0.6546	0.221115	0.561067	1	40	10	0.145665	0.417693	0.788	0.428257	0.737935	1	40	13	0.111078	0.295906	0.9166	0.545528	0.875129	1
G1/S DNA Damage Checkpoints	62	12	0.0149721	0.975855	0.8052	0.177053	0.57114	1	62	15	0.0104966	0.3157	0.953	0.327109	0.656025	1	62	15	0.0393324	-1.63065	0.7708	0.236031	0.568558	1	62	16	0.0624631	-2.81335	0.6856	0.228689	0.555492	1	62	19	0.103907	-8.6053	0.397	0.141118	0.465592	1
G1/S Transition	101	14	0.110151	0.310545	0.937	0.585196	0.892894	1	101	19	0.0553246	0.301901	0.9532	0.522956	0.822365	1	101	19	0.178818	-2.41744	0.6844	0.377895	0.678744	1	101	20	0.300812	-3.91017	0.5572	0.394572	0.706919	1	101	26	0.293887	-6.36335	0.5568	0.388864	0.736682	1
G2/M Checkpoints	158	36	8.78498e-07	0.355651	0.9498	0.01328	0.124287	1	158	40	1.49997e-05	-0.156466	0.9802	0.0673351	0.339481	1	158	44	2.46273e-05	-2.4749	0.736	0.00767499	0.0823115	1	158	45	0.000368067	-4.26336	0.6236	0.01522	0.152809	1	158	52	0.00281677	-16.2096	0.1978	0.00526028	0.0642924	1
G2/M DNA damage checkpoint	89	24	2.62707e-06	0	1	1	1	1	89	25	9.79056e-05	0	1	1	1	1	89	29	2.61535e-05	-0.265491	0.677	0.00561426	0.0639162	1	89	30	0.000148349	-0.16015	0.7594	0.019682	0.187602	1	89	35	0.000413335	-0.822317	0.3116	0.00334621	0.0436709	1
G2/M DNA replication checkpoint																	5	1	0.558342	-0.265491	0.395	0.466318	0.779937	1	5	1	0.616078	-0.16015	0.5214	0.597423	0.887297	1	5	2	0.326039	-0.818055	0.204	0.183027	0.521127	1
G2/M Transition	162	25	0.0134037	1.76794	0.8776	0.228638	0.609773	1	162	31	0.0144309	2.05887	0.8916	0.250806	0.57989	1	162	35	0.0160286	-5.16461	0.7868	0.17019	0.528467	1	162	38	0.0299345	-10.0938	0.66	0.149415	0.514977	1	162	46	0.0651319	-38.8041	0.242	0.0588162	0.354453	1
GAB1 signalosome	9	1	0.601543	0	1	1	1	1	9	1	0.710353	0	1	1	1	1	9	1	0.770359	0	1	1	1	1	9	1	0.821551	0	1	1	1	1	9	1	0.905445	0	1	1	1	1
GABA B receptor activation	24	3	0.416816	-0.352299	0.476	0.424228	0.774358	1	24	6	0.0783674	-0.849466	0.4218	0.126963	0.462962	1	24	6	0.14177	-1.18298	0.3372	0.145628	0.518897	1	24	9	0.0155206	-1.63704	0.3618	0.0379508	0.280166	1	24	10	0.0326719	-3.61543	0.1698	0.0239428	0.202099	1
GABA receptor activation	28	4	0.286868	-0.351036	0.5198	0.358422	0.72471	1	28	7	0.059464	-0.843615	0.4094	0.103012	0.437349	1	28	7	0.117395	-1.18865	0.3308	0.125149	0.51166	1	28	10	0.0158843	-1.64984	0.3376	0.0347872	0.261948	1	28	11	0.0399917	-3.56153	0.1562	0.0254508	0.206285	1
GLI3 is processed to GLI3R by the proteasome	54	11	0.0133975	0.450592	0.982	0.466874	0.803999	1	54	14	0.00702014	1.02293	0.9614	0.313044	0.642719	1	54	14	0.0263292	-7.83073	0.7574	0.190343	0.541745	1	54	14	0.0754808	-15.9405	0.6126	0.208051	0.55516	1	54	16	0.160869	-50.45	0.2722	0.129387	0.464905	1
GP1b-IX-V activation signalling																									6	1	0.682991	0	1	1	1	1	6	1	0.792407	0	1	1	1	1
GRB2 events in EGFR signaling	6	2	0.108677	-0.15908	0.5522	0.217844	0.605438	1	6	3	0.031403	-0.267874	0.4742	0.0866972	0.406079	1	6	3	0.0479346	-0.171609	0.7176	0.220535	0.561067	1	6	3	0.0697617	-0.288305	0.5116	0.152862	0.514977	1	6	3	0.139735	-0.440199	0.3568	0.152854	0.476509	1
GRB2 events in ERBB2 signaling	7	3	0.0237414	-0.15908	0.6414	0.126033	0.518958	1	7	4	0.00690291	-0.267874	0.5476	0.0488081	0.266426	1	7	4	0.0123029	-0.171609	0.7642	0.140023	0.518897	1	7	4	0.0205932	-0.288305	0.5302	0.0822517	0.412647	1	7	4	0.0538782	-0.440199	0.3952	0.0925483	0.410902	1
GSK3B and BTRC:CUL1-mediated-degradation of NFE2L2	50	10	0.0202832	-0.860668	0.9736	0.468612	0.803999	1	50	13	0.00898144	1.03388	0.9784	0.40374	0.717756	1	50	13	0.0309326	-14.9935	0.7198	0.18177	0.531659	1	50	13	0.0831095	-25.2599	0.6048	0.214468	0.55516	1	50	16	0.0935326	-82.2506	0.2648	0.0841954	0.401402	1
GTP hydrolysis and joining of the 60S ribosomal subunit	111	48	1.84009e-20	-0.757894	0.8286	2.73049e-09	1.00597e-07	1.91134e-06	111	54	4.03568e-20	-0.763531	0.8708	8.29979e-09	3.5445e-07	6.02565e-06	111	60	1.10814e-21	-3.27323	0.5228	1.25251e-11	7.12969e-10	9.26859e-09	111	61	3.1054e-19	-5.08004	0.416	6.17738e-11	3.32255e-09	4.65157e-08	111	63	1.65608e-14	-12.7041	0.0942	1.54861e-10	8.51734e-09	1.19243e-07
Gamma carboxylation, hypusinylation, hydroxylation, and arylsulfatase activation	40	5	0.347558	-0.351018	0.5424	0.420023	0.773526	1	40	7	0.249404	-1.34599	0.244	0.166363	0.499596	1	40	7	0.398631	-1.68726	0.195	0.214912	0.561067	1	40	8	0.395686	-2.02135	0.1986	0.216019	0.55516	1	40	11	0.30607	-4.7747	0.0862	0.0928531	0.410902	1
Gamma-carboxylation of protein precursors																																	3	1	0.544331	-2.18491	0.032	0.10917	0.439817	1
Gamma-carboxylation, transport, and amino-terminal cleavage of proteins	4	1	0.335604	0	1	1	1	1	4	1	0.423394	0	1	1	1	1	4	1	0.479908	0	1	1	1	1	4	1	0.535048	0	1	1	1	1	4	2	0.229207	-2.18491	0.0522	0.0472077	0.330085	1
Gap-filling DNA repair synthesis and ligation in TC-NER	59	9	0.11488	-0.261731	0.8706	0.47977	0.805552	1	59	10	0.221286	-1.33405	0.5826	0.34624	0.675226	1	59	11	0.270026	-1.23329	0.6158	0.410971	0.715573	1	59	13	0.217784	-2.67456	0.4298	0.249392	0.581982	1	59	16	0.271906	-5.95349	0.224	0.167078	0.500585	1
Gastrin-CREB signalling pathway via PKC and MAPK	13	2	0.364728	-0.15908	0.6964	0.547344	0.865022	1	13	3	0.22858	-0.267874	0.632	0.386922	0.702263	1	13	3	0.310911	-0.171609	0.796	0.593392	0.90913	1	13	3	0.401001	-0.288305	0.6244	0.518696	0.831017	1	13	3	0.605536	-0.440199	0.4842	0.564065	0.8882	1
Gene Silencing by RNA	36	7	0.0550637	-42.5416	0.6854	0.215272	0.605438	1	37	10	0.0157941	-66.8236	0.6888	0.120645	0.462962	1	37	11	0.0173952	-106.381	0.602	0.0951407	0.434419	1	37	11	0.0457981	-101.307	0.6352	0.171438	0.542209	1	37	14	0.030635	-334.922	0.3458	0.0543704	0.353047	1
Gene expression (Transcription)	958	170	1.03465e-15	-37.5382	0.7564	1.51867e-07	3.93729e-06	0.000106307	959	212	1.13224e-16	-71.0787	0.6626	1.82842e-08	5.77143e-07	1.32743e-05	959	240	4.11156e-17	-123.569	0.5254	2.55235e-09	8.994e-08	1.88874e-06	959	256	5.94493e-14	-147.489	0.51	8.58648e-08	2.22952e-06	6.46562e-05	959	306	4.04476e-11	-458.531	0.1966	1.00083e-07	2.65738e-06	7.70641e-05
Generation of second messenger molecules	7	1	0.511111	0	1	1	1	1	7	1	0.618506	0	1	1	1	1	7	2	0.28554	0.161919	0.3644	0.259231	0.571928	1	7	2	0.351459	0.272903	0.2716	0.242093	0.569674	1	7	2	0.505217	0.173881	0.4416	0.462301	0.814582	1
Generic Transcription Pathway	731	129	6.53034e-12	9.05861	0.7954	1.32227e-05	0.000250159	0.00925589	731	159	4.50813e-12	3.49494	0.937	9.14512e-05	0.00161936	0.0663936	731	177	1.73483e-11	-10.455	0.8458	3.67874e-05	0.000680567	0.0272227	731	187	7.59412e-09	-22.7266	0.7218	0.00016796	0.00281053	0.126474	731	224	7.00476e-07	-111.285	0.2326	4.28088e-05	0.000784828	0.0329628
Global Genome Nucleotide Excision Repair (GG-NER)	76	13	0.0304506	3.31523	0.1392	0.018232	0.161549	1	76	14	0.103663	2.65198	0.2018	0.0691422	0.346188	1	76	16	0.100307	1.95175	0.3854	0.133293	0.518897	1	76	17	0.160929	3.04759	0.2956	0.140009	0.514277	1	76	20	0.288125	-0.684097	0.8652	0.650049	0.946196	1
Glucagon signaling in metabolic regulation									5	2	0.126743	0		0.126743	0.462962	1	5	2	0.16617	0		0.16617	0.525496	1	5	2	0.210927	0		0.210927	0.55516	1	5	2	0.326039	0		0.326039	0.676685	1
Glucagon-like Peptide-1 (GLP1) regulates insulin secretion	23	2	0.669082	-0.178556	0.683	0.740838	1	1	23	3	0.582396	-0.616032	0.4324	0.51065	0.805939	1	23	3	0.695791	-1.27659	0.2214	0.428415	0.735562	1	23	5	0.372072	-1.43775	0.337	0.298669	0.62626	1	23	6	0.443046	-3.34467	0.161	0.211398	0.546301	1
Glucagon-type ligand receptors	17	2	0.502266	-0.183715	0.6834	0.633624	0.926554	1	17	3	0.376672	-0.615715	0.43	0.364329	0.68524	1	17	3	0.483911	-1.27071	0.2132	0.277282	0.571928	1	17	4	0.342624	-1.43099	0.2738	0.238286	0.562475	1	17	5	0.35171	-3.12385	0.1444	0.154037	0.476589	1
Glutamate binding, activation of AMPA receptors and synaptic plasticity	24	3	0.416816	2.80651	0.8264	0.697136	0.976017	1	24	6	0.0783674	7.31113	0.7536	0.302793	0.632185	1	24	9	0.00603125	29.1259	0.4316	0.028921	0.211896	1	24	10	0.00461994	-20.8771	0.647	0.0577566	0.343522	1	24	10	0.0326719	8.48134	0.9056	0.354243	0.698848	1
Glycerophospholipid biosynthesis	68	11	0.0623337	0	1	1	1	1	68	11	0.25321	0	1	1	1	1	68	12	0.324244	0	1	1	1	1	68	13	0.404352	0	1	1	1	1	68	17	0.396235	0	1	1	1	1
Glycine degradation									7	1	0.618506	0	1	1	1	1	7	1	0.681522	0	1	1	1	1	7	1	0.738247	0	1	1	1	1	7	1	0.840273	0	1	1	1	1
Glycogen breakdown (glycogenolysis)	13	3	0.125396	0	1	1	1	1	13	4	0.0750243	0	1	1	1	1	13	4	0.119614	0	1	1	1	1	13	4	0.177892	0	1	1	1	1	13	5	0.159489	0	1	1	1	1
Glycogen metabolism	17	3	0.224947	0	1	1	1	1	17	4	0.166058	0	1	1	1	1	17	4	0.24727	0	1	1	1	1	17	4	0.342624	0	1	1	1	1	17	5	0.35171	0	1	1	1	1
Glycogen synthesis									6	1	0.562186	0	1	1	1	1	6	1	0.624953	0	1	1	1	1	6	1	0.682991	0	1	1	1	1	6	1	0.792407	0	1	1	1	1
Glycoprotein hormones																																	2	1	0.407835	0		0.407835	0.756705	1
Glycosaminoglycan metabolism	70	7	0.526823	0.373518	0.2722	0.351583	0.721377	1	70	9	0.55392	0.354681	0.4004	0.467106	0.766568	1	70	11	0.491537	0.275957	0.5498	0.529295	0.842319	1	70	12	0.574005	0.345964	0.5936	0.617677	0.909324	1	70	14	0.769628	5.37831	0.0668	0.294902	0.645334	1
Glycosphingolipid catabolism	23	2	0.669082	0	1	1	1	1	23	2	0.814872	0	1	1	1	1	23	2	0.881694	0	1	1	1	1	23	3	0.790735	0	1	1	1	1	23	3	0.92627	0	1	1	1	1
Glycosphingolipid metabolism	35	3	0.674507	0	1	1	1	1	35	3	0.845685	0	1	1	1	1	35	4	0.795021	0	1	1	1	1	35	6	0.586916	0	1	1	1	1	35	8	0.576156	0	1	1	1	1
Glyoxylate metabolism and glycine degradation									10	1	0.747621	0	1	1	1	1	10	1	0.805003	0	1	1	1	1	10	1	0.852662	0	1	1	1	1	10	2	0.709184	0	1	1	1	1
Golgi Cisternae Pericentriolar Stack Reorganization	10	2	0.252889	0	1	1	1	1	10	2	0.374938	0	1	1	1	1	10	2	0.458554	0	1	1	1	1	10	3	0.24609	0	1	1	1	1	10	3	0.415157	0	1	1	1	1
HATs acetylate histones	70	35	9.12301e-18	-5.74015	0.1432	6.55739e-12	5.10019e-10	4.59017e-09	70	39	1.52021e-17	-6.37752	0.1832	1.91897e-11	1.74146e-09	1.39317e-08	70	40	4.97454e-16	-12.3949	0.0182	4.15746e-13	3.84565e-11	3.07652e-10	70	41	1.13958e-14	-13.9905	0.019	3.3231e-12	3.5747e-10	2.50229e-09	70	43	6.34001e-12	-25.2304	0.0012	2.0276e-12	2.2185e-10	1.56125e-09
HDACs deacetylate histones	87	46	2.78397e-24	-1.30967	0.0794	2.01546e-16	7.05412e-14	1.41082e-13	87	50	6.02683e-23	-1.34329	0.1198	4.37149e-15	1.58685e-12	3.1737e-12	87	53	1.28519e-22	-2.71098	0.0042	1.22851e-18	4.54549e-16	9.09098e-16	87	54	1.5359e-20	-3.05337	0.0046	3.1713e-17	1.19399e-14	2.38799e-14	87	55	1.17996e-15	-5.20036	1e-06	1.59381e-19	6.13615e-17	1.22723e-16
HDL assembly																	5	1	0.558342	0.217392	0.118	0.231422	0.568558	1	5	1	0.616078	0.286915	0.0924	0.233009	0.558776	1	5	1	0.730205	0.468169	0.0874	0.299534	0.647869	1
HDL remodeling	3	1	0.264089	0		0.264089	0.639661	1	3	1	0.338292	0		0.338292	0.66921	1	3	1	0.387552	0		0.387552	0.68791	1	3	2	0.0804637	0		0.0804637	0.409386	1	3	2	0.134843	0		0.134843	0.464905	1
HDMs demethylate histones	44	23	1.15662e-12	-2.97772	0.2646	3.24592e-08	1.03279e-06	2.27215e-05	44	25	5.48142e-12	-4.62576	0.21	3.85503e-08	1.1195e-06	2.79875e-05	44	25	1.88683e-10	-8.75364	0.0324	4.89123e-09	1.50813e-07	3.61951e-06	44	25	4.31977e-09	-9.33441	0.0344	4.24286e-08	1.2288e-06	3.19487e-05	44	26	2.91491e-07	-16.0141	0.0014	8.17738e-09	2.73764e-07	6.29658e-06
HDR through Homologous Recombination (HRR)	52	4	0.757115	-1.11892	0.1422	0.395867	0.757123	1	52	6	0.674119	-2.31497	0.123	0.308115	0.639119	1	52	7	0.686352	0.395155	0.661	0.737909	1	1	52	8	0.70649	0.601679	0.6078	0.718209	1	1	52	12	0.551868	-2.00507	0.3792	0.450143	0.796444	1
HDR through Homologous Recombination (HRR) or Single Strand Annealing (SSA)	119	28	7.345e-06	-5.71897	0.2122	0.000142293	0.00237155	0.0996053	119	32	2.90314e-05	-7.19665	0.2026	0.000300091	0.00506666	0.217866	119	35	4.76612e-05	-8.45627	0.154	0.000250598	0.00403136	0.185443	119	39	3.36266e-05	-10.7219	0.1234	0.000137741	0.00235725	0.103719	119	45	0.00019618	-26.0031	0.0034	4.92168e-06	9.97287e-05	0.00378969
HDR through MMEJ (alt-NHEJ)																																	10	1	0.927252	0	1	1	1	1
HDR through Single Strand Annealing (SSA)	36	1	0.974892	-1.09239	0.06	0.612257	0.913227	1	36	2	0.955701	-2.34047	0.0814	0.585961	0.874047	1	36	2	0.979524	-1.02134	0.2098	0.80911	1	1	36	2	0.991327	-1.06313	0.2098	0.866863	1	1	36	4	0.979267	-2.11858	0.2216	0.815799	1	1
HS-GAG biosynthesis	12	2	0.327908	0.373518	0.231	0.201782	0.59821	1	12	4	0.0576123	0.415598	0.4862	0.127507	0.462962	1	12	4	0.0935091	0.354405	0.586	0.217883	0.561067	1	12	4	0.1417	0.345964	0.6078	0.286014	0.613484	1	12	4	0.291697	0.431437	0.6774	0.475193	0.829258	1
HS-GAG degradation	14	2	0.400744	0.373518	0.216	0.231655	0.609773	1	14	2	0.553723	0.354681	0.2548	0.355394	0.675527	1	14	2	0.646424	0.264465	0.357	0.502593	0.817405	1	14	2	0.729081	0.345964	0.3286	0.546791	0.858358	1	14	3	0.659071	0.509906	0.4764	0.597936	0.911705	1
HSF1 activation	8	4	0.004506	0	1	1	1	1	8	4	0.0124091	0	1	1	1	1	8	5	0.0029111	0.16056	0.8004	0.0878982	0.414297	1	8	5	0.0056137	0.164217	0.8166	0.124097	0.484737	1	8	5	0.019266	0.317374	0.7208	0.147021	0.470343	1
HSF1-dependent transactivation	23	5	0.0659722	0.696232	0.4816	0.136132	0.538192	1	23	6	0.0656151	-1.15428	0.4158	0.111692	0.45049	1	23	6	0.120918	-2.04134	0.2608	0.100136	0.447913	1	23	6	0.199739	-2.06163	0.2646	0.149006	0.514977	1	23	6	0.443046	-2.49932	0.229	0.265635	0.60969	1
Hedgehog ligand biogenesis	59	12	0.0101567	0.367352	0.9912	0.515066	0.838479	1	59	15	0.00651309	-2.59671	0.9532	0.28428	0.610105	1	59	15	0.0260277	-19.5966	0.7032	0.15954	0.51891	1	59	15	0.0778234	-31.7098	0.59	0.199587	0.55516	1	59	17	0.182713	-101	0.2334	0.124139	0.461773	1
Heparan sulfate/heparin (HS-GAG) metabolism	30	3	0.568458	0.373518	0.2508	0.361963	0.726896	1	30	5	0.340971	0.385214	0.4334	0.341497	0.670377	1	30	5	0.480348	0.291259	0.5376	0.512723	0.83205	1	30	5	0.618387	0.345964	0.5768	0.636827	0.92221	1	30	6	0.721482	0.428667	0.698	0.782891	1	1
Homologous DNA Pairing and Strand Exchange	25	1	0.92251	0	1	1	1	1	25	2	0.850031	-0.390701	0.0294	0.273172	0.59201	1	25	3	0.749822	-0.361552	0.0604	0.26747	0.571928	1	25	3	0.836404	-0.213995	0.0966	0.410113	0.720099	1	25	5	0.715513	-0.507908	0.0696	0.260141	0.604701	1
Homology Directed Repair	123	28	1.42921e-05	-5.85868	0.1892	0.000170673	0.0027784	0.119471	123	32	5.87828e-05	-7.27098	0.1928	0.000423934	0.00683947	0.307776	123	35	0.000100198	-8.72325	0.14	0.000345293	0.00511034	0.255517	123	39	7.66344e-05	-10.7653	0.1322	0.000264062	0.00432258	0.198839	123	46	0.000225831	-25.3501	0.0066	1.15348e-05	0.000216629	0.00888181
IFNG signaling activates MAPKs																									5	1	0.616078	0	1	1	1	1	5	1	0.730205	0	1	1	1	1
IGF1R signaling cascade	25	3	0.443561	0	1	1	1	1	25	4	0.403801	0	1	1	1	1	25	4	0.533295	0	1	1	1	1	25	4	0.656051	0	1	1	1	1	25	7	0.349114	0	1	1	1	1
IKK complex recruitment mediated by RIP1	16	4	0.0625867	0	1	1	1	1	16	5	0.0451088	0	1	1	1	1	16	5	0.0803485	0	1	1	1	1	16	5	0.131095	0	1	1	1	1	16	5	0.300651	0	1	1	1	1
IRAK1 recruits IKK complex	8	1	0.558635	0	1	1	1	1	8	2	0.274955	0	1	1	1	1	8	2	0.345241	0	1	1	1	1	8	2	0.418853	0	1	1	1	1	8	2	0.582452	0	1	1	1	1
IRAK1 recruits IKK complex upon TLR7/8 or 9 stimulation	8	1	0.558635	0	1	1	1	1	8	2	0.274955	0	1	1	1	1	8	2	0.345241	0	1	1	1	1	8	2	0.418853	0	1	1	1	1	8	2	0.582452	0	1	1	1	1
IRAK2 mediated activation of TAK1 complex	10	2	0.252889	0	1	1	1	1	10	2	0.374938	0	1	1	1	1	10	2	0.458554	0	1	1	1	1	10	3	0.24609	0	1	1	1	1	10	3	0.415157	0	1	1	1	1
IRAK2 mediated activation of TAK1 complex upon TLR7/8 or 9 stimulation	11	2	0.290527	0	1	1	1	1	11	2	0.422866	0	1	1	1	1	11	2	0.510799	0	1	1	1	1	11	3	0.29756	0	1	1	1	1	11	3	0.482928	0	1	1	1	1
IRS activation	3	1	0.264089	0.0833698	0.497	0.325867	0.697268	1	3	2	0.0453288	0.0419273	0.8952	0.378585	0.69583	1	3	2	0.0613149	-0.105176	0.736	0.259326	0.571928	1	3	2	0.0804637	-0.102249	0.7778	0.326157	0.642393	1	3	2	0.134843	-0.0672345	0.9084	0.563811	0.8882	1
IRS-mediated signalling	24	3	0.416816	0	1	1	1	1	24	4	0.373033	0	1	1	1	1	24	4	0.499456	0	1	1	1	1	24	4	0.622546	0	1	1	1	1	24	7	0.307454	0	1	1	1	1
IRS-related events triggered by IGF1R	24	3	0.416816	0	1	1	1	1	24	4	0.373033	0	1	1	1	1	24	4	0.499456	0	1	1	1	1	24	4	0.622546	0	1	1	1	1	24	7	0.307454	0	1	1	1	1
ISG15 antiviral mechanism	23	3	0.389663	-0.459623	0.5384	0.448299	0.792048	1	23	3	0.582396	-0.521181	0.5322	0.580914	0.873175	1	23	5	0.259332	-0.0945255	0.9376	0.735322	1	1	23	5	0.372072	-0.127378	0.9222	0.780337	1	1	23	5	0.639137	-0.872744	0.563	0.64206	0.940544	1
Immunoregulatory interactions between a Lymphoid and a non-Lymphoid cell	24	4	0.199596	0		0.199596	0.59821	1	24	5	0.187686	0		0.187686	0.514188	1	24	7	0.0583625	0		0.0583625	0.335042	1	24	7	0.109704	0		0.109704	0.475823	1	24	9	0.0797477	0		0.0797477	0.398738	1
Inactivation of CSF3 (G-CSF) signaling	17	5	0.0196791	-0.253788	0.7612	0.169846	0.56289	1	17	5	0.057358	-0.303147	0.7414	0.255468	0.580359	1	17	5	0.100284	-0.467501	0.6516	0.264501	0.571928	1	17	5	0.160465	-0.475338	0.6786	0.354243	0.666863	1	17	5	0.35171	-0.996404	0.4948	0.390346	0.736682	1
Inactivation, recovery and regulation of the phototransduction cascade	18	2	0.533564	-0.287564	0.5336	0.547436	0.865022	1	18	4	0.193126	-0.255048	0.7668	0.461109	0.766053	1	18	6	0.0427094	-0.481553	0.7024	0.200292	0.553243	1	18	6	0.077988	-0.722265	0.5952	0.202471	0.55516	1	18	8	0.0365725	-1.23693	0.5852	0.132446	0.464905	1
Incretin synthesis, secretion, and inactivation	4	2	0.0495424	-14.5317	0.1232	0.0235239	0.188834	1	4	2	0.0829848	-22.0325	0.1168	0.034243	0.224893	1	4	2	0.110486	-34.0445	0.0584	0.0241653	0.192283	1	4	2	0.142555	-41.5211	0.0552	0.029738	0.244874	1	4	2	0.229207	-37.9669	0.0646	0.0551151	0.353047	1
Inhibition of voltage gated Ca2+ channels via Gbeta/gamma subunits	15	2	0.435763	-0.339694	0.5348	0.479028	0.805552	1	15	4	0.116638	-0.843682	0.4468	0.174272	0.50352	1	15	4	0.179601	-1.19618	0.3396	0.173413	0.528467	1	15	5	0.104425	-1.62223	0.3236	0.112707	0.475823	1	15	6	0.108669	-3.68218	0.1606	0.0577713	0.353047	1
Inhibition of DNA recombination at telomere	55	34	2.7929e-21	-6.33887	0.2146	2.92207e-13	5.11363e-11	2.04545e-10	55	36	1.43575e-19	-5.55192	0.335	1.49992e-11	1.55563e-09	1.08894e-08	55	39	1.6034e-20	-12.5087	0.0454	6.31136e-15	1.1676e-12	4.67041e-12	55	39	3.07586e-18	-15.1761	0.0362	8.373e-14	1.57622e-11	6.30487e-11	55	40	7.17324e-15	-28.7402	0.0008	8.49988e-15	1.63623e-12	6.54491e-12
Inhibition of replication initiation of damaged DNA by RB1/E2F1									10	1	0.747621	0	1	1	1	1	10	1	0.805003	0	1	1	1	1	10	1	0.852662	0	1	1	1	1	10	1	0.927252	0	1	1	1	1
Initiation of Nuclear Envelope (NE) Reformation	16	4	0.0625867	-0.113804	0.8498	0.362409	0.726896	1	16	7	0.0022766	-0.688108	0.3668	0.0123278	0.117763	1	16	9	0.000164896	2.31513	0.1032	0.000299071	0.00457868	0.221313	16	9	0.000512066	0.905733	0.4232	0.00696658	0.0794824	1	16	11	0.00012925	1.84066	0.4482	0.00372956	0.047078	1
Innate Immune System	315	52	9.4599e-05	11.2601	0.681	0.0105288	0.106813	1	315	65	6.22261e-05	8.7208	0.7978	0.0168467	0.145603	1	315	69	0.000691543	8.83184	0.8078	0.0498423	0.304701	1	315	74	0.00338539	10.4652	0.8064	0.0962288	0.441831	1	315	88	0.0235189	-51.1729	0.4194	0.0607953	0.360095	1
Insulin processing	9	2	0.215374	0.127614	0.1558	0.101573	0.473899	1	9	2	0.325441	-0.124843	0.2094	0.186279	0.514188	1	9	2	0.403188	-0.264703	0.1366	0.171538	0.528467	1	9	2	0.482459	-0.139467	0.1952	0.261597	0.584465	1	9	2	0.650379	-0.359402	0.1238	0.293093	0.645334	1
Insulin receptor recycling	24	3	0.416816	0	1	1	1	1	24	5	0.187686	0.16794	0.353	0.185778	0.514188	1	24	7	0.0583625	0.266995	0.351	0.0838285	0.405467	1	24	7	0.109704	0.275276	0.392	0.144067	0.514977	1	24	9	0.0797477	0.250877	0.6026	0.208731	0.546301	1
Insulin receptor signalling cascade	28	3	0.520514	0.0748453	0.4428	0.473944	0.805245	1	28	5	0.287719	0.0671126	0.663	0.460741	0.766053	1	28	5	0.41759	0.0221179	0.7416	0.622208	0.939592	1	28	5	0.553267	0.111734	0.641	0.636851	0.92221	1	28	8	0.308218	0.29463	0.6972	0.50436	0.8504	1
Integration of energy metabolism	54	7	0.268232	-0.413203	0.6242	0.41555	0.773526	1	54	11	0.0795472	-0.794628	0.5734	0.19356	0.517769	1	54	13	0.054573	-1.5673	0.4182	0.100478	0.447913	1	54	17	0.00833678	1.15693	0.642	0.0755809	0.39246	1	54	18	0.0550043	-0.974555	0.7972	0.293912	0.645334	1
Integrin cell surface interactions	28	2	0.770899	0	1	1	1	1	28	2	0.89146	0	1	1	1	1	28	4	0.627256	0	1	1	1	1	28	5	0.553267	0	1	1	1	1	28	6	0.652736	0	1	1	1	1
Integrin signaling	21	4	0.140645	0.0321746	0.9758	0.736914	1	1	21	5	0.123061	0.206543	0.7212	0.342569	0.670377	1	21	5	0.200256	0.0154883	0.9898	0.852046	1	1	21	6	0.144696	0.138295	0.8636	0.510487	0.821386	1	21	6	0.350935	-0.056313	0.9708	0.857161	1	1
Interconversion of nucleotide di- and triphosphates									20	1	0.936376	0	1	1	1	1	20	2	0.826975	0	1	1	1	1	20	2	0.886711	0	1	1	1	1	20	2	0.963032	0	1	1	1	1
Interferon alpha/beta signaling	15	2	0.435763	0	1	1	1	1	15	2	0.592421	0	1	1	1	1	15	2	0.684469	0	1	1	1	1	15	2	0.764376	0	1	1	1	1	15	3	0.707132	0	1	1	1	1
Interferon gamma signaling	16	1	0.805298	0	1	1	1	1	16	2	0.628552	0	1	1	1	1	16	2	0.719086	0	1	1	1	1	16	3	0.545796	0	1	1	1	1	16	4	0.522217	0	1	1	1	1
Interleukin-1 family signaling	89	18	0.00200384	-6.25812	0.6564	0.0400576	0.274141	1	89	23	0.000680541	-4.2808	0.8198	0.0528329	0.284124	1	89	23	0.00559814	-13.1024	0.5066	0.0373839	0.25737	1	89	24	0.0159507	-19.0082	0.4256	0.0494875	0.317421	1	89	28	0.0422099	-45.4518	0.1738	0.0297598	0.233827	1
Interleukin-1 processing																																	3	1	0.544331	0		0.544331	0.875129	1
Interleukin-1 signaling	87	18	0.00153158	-6.64901	0.6272	0.0311218	0.23425	1	87	22	0.00120332	-4.43736	0.8096	0.0634763	0.326835	1	87	22	0.00869244	-13.4355	0.5004	0.0463698	0.29838	1	87	23	0.0226857	-19.3814	0.412	0.057938	0.343522	1	87	27	0.0531626	-47.2855	0.1486	0.0301182	0.234253	1
Interleukin-12 family signaling	8	2	0.178441	0	1	1	1	1	8	2	0.274955	0	1	1	1	1	8	2	0.345241	0	1	1	1	1	8	2	0.418853	0	1	1	1	1	8	2	0.582452	0	1	1	1	1
Interleukin-12 signaling	3	1	0.264089	0	1	1	1	1	3	1	0.338292	0	1	1	1	1	3	1	0.387552	0	1	1	1	1	3	1	0.436924	0	1	1	1	1	3	1	0.544331	0	1	1	1	1
Interleukin-17 signaling	55	5	0.629254	5.25852	0.0922	0.240311	0.612807	1	55	9	0.271118	3.76892	0.2802	0.199713	0.517769	1	55	9	0.451333	3.68543	0.3182	0.336968	0.628102	1	55	11	0.359092	3.07448	0.5236	0.415534	0.720099	1	55	13	0.510941	0.972004	0.892	0.814406	1	1
Interleukin-2 family signaling	20	2	0.591997	0	1	1	1	1	20	4	0.250734	0	1	1	1	1	20	4	0.355958	0	1	1	1	1	20	4	0.469973	0	1	1	1	1	20	5	0.503506	0	1	1	1	1
Interleukin-23 signaling	5	1	0.400175	0	1	1	1	1	5	1	0.497557	0	1	1	1	1	5	1	0.558342	0	1	1	1	1	5	1	0.616078	0	1	1	1	1	5	1	0.730205	0	1	1	1	1
Interleukin-27 signaling	6	1	0.458474	0	1	1	1	1	6	1	0.562186	0	1	1	1	1	6	1	0.624953	0	1	1	1	1	6	1	0.682991	0	1	1	1	1	6	1	0.792407	0	1	1	1	1
Interleukin-3, Interleukin-5 and GM-CSF signaling	28	2	0.770899	0	1	1	1	1	28	5	0.287719	0	1	1	1	1	28	5	0.41759	0	1	1	1	1	28	5	0.553267	0	1	1	1	1	28	6	0.652736	0	1	1	1	1
Interleukin-35 Signalling	5	1	0.400175	0	1	1	1	1	5	1	0.497557	0	1	1	1	1	5	1	0.558342	0	1	1	1	1	5	1	0.616078	0	1	1	1	1	5	1	0.730205	0	1	1	1	1
Interleukin-38 signaling									1	1	0.128581	-0.168084	0.2748	0.110411	0.447813	1	1	1	0.150763	-0.107858	0.6026	0.292309	0.583042	1	1	1	0.174224	-0.147216	0.4272	0.213963	0.55516	1	1	1	0.230468	-0.0315384	0.8238	0.554175	0.88066	1
Interleukin-6 family signaling	13	1	0.735344	0	1	1	1	1	13	1	0.833055	0	1	1	1	1	13	1	0.880623	0	1	1	1	1	13	1	0.917077	0	1	1	1	1	13	1	0.966873	0	1	1	1	1
Interleukin-7 signaling	21	12	8.60261e-08	0		8.60261e-08	2.5091e-06	6.02183e-05	21	13	1.87479e-07	0		1.87479e-07	5.04109e-06	0.000136109	21	13	1.2379e-06	0		1.2379e-06	2.69424e-05	0.000916043	21	13	6.65354e-06	0		6.65354e-06	0.00013917	0.00501012	21	13	0.000153132	0		0.000153132	0.00250876	0.117912
Intra-Golgi and retrograde Golgi-to-ER traffic	158	19	0.194456	-72.8795	0.4056	0.218241	0.605438	1	158	26	0.109914	-59.6169	0.594	0.242143	0.567083	1	158	29	0.147919	-60.8055	0.6554	0.324048	0.613287	1	158	35	0.073686	-87.2457	0.6256	0.212412	0.55516	1	158	43	0.124687	-256.178	0.357	0.141492	0.465592	1
Intra-Golgi traffic	34	5	0.230988	0	1	1	1	1	34	7	0.138386	0	1	1	1	1	34	8	0.129186	0	1	1	1	1	34	8	0.230262	0	1	1	1	1	34	10	0.242615	0	1	1	1	1
Intrinsic Pathway of Fibrin Clot Formation																									6	1	0.682991	-0.474053	0.3622	0.534793	0.848282	1	6	2	0.419191	-1.18883	0.412	0.381522	0.734304	1
Inwardly rectifying K+ channels	18	2	0.533564	-0.349324	0.4148	0.463103	0.802406	1	18	4	0.193126	-0.857765	0.3754	0.201232	0.517769	1	18	4	0.282939	-1.23808	0.284	0.209047	0.560489	1	18	5	0.192187	-1.63641	0.2834	0.153841	0.514977	1	18	6	0.218105	-3.40447	0.1498	0.0995649	0.423978	1
Ion channel transport	108	13	0.248401	0	1	1	1	1	108	20	0.0577434	0	1	1	1	1	108	26	0.00907571	0	1	1	1	1	108	28	0.0167437	0.17804	0.672	0.117325	0.480138	1	108	31	0.101025	-1.37838	0.1932	0.0649432	0.3656	1
Ion homeostasis	41	6	0.203588	0		0.203588	0.59821	1	41	12	0.00429002	0		0.00429002	0.0510583	1	41	12	0.0150906	0		0.0150906	0.132941	1	41	12	0.0424712	0		0.0424712	0.290998	1	41	13	0.129921	0		0.129921	0.464905	1
Iron uptake and transport	42	9	0.0176108	-0.0400838	0.8216	0.201172	0.59821	1	42	11	0.0147836	-0.0376009	0.8372	0.199487	0.517769	1	42	13	0.00705458	-0.254406	0.6656	0.075918	0.391282	1	42	13	0.0227357	-0.313298	0.5706	0.0987673	0.443488	1	42	16	0.0202349	-0.248254	0.6922	0.137028	0.464905	1
JNK (c-Jun kinases) phosphorylation and activation mediated by activated human TAK1	16	1	0.805298	0	1	1	1	1	16	2	0.628552	0.787086	0.1422	0.29979	0.630863	1	16	2	0.719086	0.432445	0.2708	0.491463	0.806825	1	16	3	0.545796	0.697909	0.2822	0.372148	0.681414	1	16	3	0.749805	0.403524	0.536	0.705539	0.987948	1
Josephin domain DUBs	11	3	0.0835215	-0.0660091	0.8702	0.428612	0.77566	1	11	3	0.159261	-0.260378	0.5232	0.253283	0.580359	1	11	4	0.0704589	-0.307563	0.5914	0.190057	0.541745	1	11	4	0.108835	-0.309435	0.5632	0.223868	0.555492	1	11	7	0.00464175	-0.542105	0.6224	0.0527212	0.346968	1
KEAP1-NFE2L2 pathway	74	15	0.00448126	1.10884	0.918	0.193822	0.592954	1	74	21	0.000295121	5.10274	0.756	0.0262332	0.196439	1	74	22	0.00098245	1.16799	0.9516	0.155139	0.518897	1	74	22	0.00628373	-6.15156	0.7828	0.112745	0.475823	1	74	27	0.00613736	-31.5955	0.3228	0.0180462	0.173694	1
KSRP (KHSRP) binds and destabilizes mRNA	13	2	0.364728	-0.321009	0.0736	0.102132	0.473899	1	13	2	0.512488	-0.207536	0.11	0.199014	0.517769	1	13	2	0.604823	-0.172306	0.136	0.278015	0.571928	1	13	3	0.401001	-0.143305	0.2098	0.227221	0.555492	1	13	3	0.605536	-0.248657	0.169	0.312704	0.666986	1
Keratan sulfate biosynthesis	15	2	0.435763	0	1	1	1	1	15	2	0.592421	0	1	1	1	1	15	4	0.179601	0	1	1	1	1	15	5	0.104425	0	1	1	1	1	15	6	0.108669	4.95821	0.0354	0.0157821	0.159898	1
Keratan sulfate/keratin metabolism	20	3	0.306858	0	1	1	1	1	20	3	0.484425	0	1	1	1	1	20	5	0.172631	0	1	1	1	1	20	6	0.120153	0	1	1	1	1	20	7	0.156847	4.95821	0.0308	0.0209702	0.187757	1
Keratinization																	9	1	0.770359	-1.96193	0.0138	0.150469	0.518897	1	9	1	0.821551	-1.79201	0.021	0.215798	0.55516	1	9	1	0.905445	0.930568	0.1064	0.518981	0.858547	1
L1CAM interactions	47	6	0.30421	-1.0683	0.963	0.81622	1	1	47	9	0.142344	-4.40371	0.8488	0.489127	0.790883	1	47	11	0.0867093	-13.2833	0.6654	0.254474	0.571928	1	47	12	0.104451	-24.6269	0.4958	0.185129	0.552477	1	47	13	0.274615	-36.8022	0.4678	0.31539	0.667239	1
LDL clearance	10	2	0.252889	0.480387	0.8852	0.64765	0.930914	1	10	4	0.0301281	-0.0520819	0.995	0.688921	0.959993	1	10	5	0.0100633	-1.13767	0.8928	0.22202	0.561067	1	10	5	0.0185795	-3.49246	0.687	0.129449	0.493596	1	10	5	0.0572984	-6.89684	0.557	0.15521	0.476589	1
Lagging Strand Synthesis	17	2	0.502266	0	1	1	1	1	17	2	0.662136	0	1	1	1	1	17	2	0.750443	0	1	1	1	1	17	3	0.589333	0	1	1	1	1	17	4	0.57468	0	1	1	1	1
Loss of Nlp from mitotic centrosomes	65	10	0.0957963	0.625424	0.7444	0.323171	0.697268	1	65	13	0.067969	0.974423	0.7144	0.256577	0.580359	1	65	16	0.0293244	0.763906	0.8048	0.232793	0.568558	1	65	16	0.0893766	0.0567829	0.9868	0.732106	1	1	65	22	0.0308671	-0.436228	0.9366	0.404632	0.754399	1
Loss of proteins required for interphase microtubule organization from the centrosome	65	10	0.0957963	0.604464	0.7604	0.336127	0.708701	1	65	13	0.067969	0.998234	0.718	0.259003	0.580359	1	65	16	0.0293244	0.738219	0.8154	0.241325	0.568558	1	65	16	0.0893766	0.068136	0.9844	0.716573	1	1	65	22	0.0308671	-0.637025	0.9236	0.378258	0.734198	1
MAP kinase activation	55	5	0.629254	5.25931	0.095	0.244011	0.615688	1	55	9	0.271118	3.84194	0.2818	0.200653	0.517769	1	55	9	0.451333	3.79258	0.3086	0.330004	0.618235	1	55	11	0.359092	3.03814	0.5242	0.41595	0.720099	1	55	13	0.510941	0.880838	0.9096	0.832906	1	1
MAP2K and MAPK activation	32	5	0.194888	-0.0565263	0.9114	0.635351	0.926554	1	32	6	0.222433	-0.0694281	0.91	0.658299	0.92442	1	32	6	0.350169	-0.0388915	0.9572	0.82727	1	1	32	7	0.318419	-0.0267726	0.9732	0.848709	1	1	32	8	0.463938	0.522816	0.7314	0.645171	0.942262	1
MAP3K8 (TPL2)-dependent MAPK1/3 activation	13	3	0.125396	0.895607	0.6954	0.326148	0.697268	1	13	4	0.0750243	0.664666	0.8414	0.378085	0.69583	1	13	4	0.119614	-0.0265883	0.9922	0.809941	1	1	13	4	0.177892	-0.496634	0.8904	0.58544	0.876414	1	13	4	0.350456	-2.01189	0.6762	0.520586	0.858547	1
MAPK family signaling cascades	225	34	0.00620052	1.08246	0.9142	0.211432	0.605438	1	225	44	0.00272931	1.16325	0.9374	0.189271	0.515624	1	225	48	0.00706831	-6.43519	0.6934	0.0841589	0.405467	1	225	50	0.0368987	-9.27532	0.6412	0.156613	0.514977	1	225	62	0.0638927	-32.7153	0.2666	0.0645745	0.3656	1
MAPK targets/ Nuclear events mediated by MAP kinases									28	3	0.717015	0	1	1	1	1	28	3	0.816102	0	1	1	1	1	28	4	0.744101	0	1	1	1	1	28	6	0.652736	0.013098	0.9942	0.98042	1	1
MAPK3 (ERK1) activation																																	7	1	0.840273	0	1	1	1	1
MAPK6/MAPK4 signaling	65	13	0.00881202	-0.00273927	1	1	1	1	65	16	0.00704041	0.485422	0.9408	0.26372	0.583721	1	65	16	0.0293244	-2.72248	0.6828	0.158474	0.518897	1	65	16	0.0893766	-3.5962	0.6568	0.252933	0.581982	1	65	20	0.0937782	-14.008	0.2458	0.0780692	0.392897	1
MDK and PTN in ALK signaling																																	3	1	0.544331	0	1	1	1	1
MET activates RAS signaling	8	2	0.178441	-0.230697	0.4338	0.220842	0.605438	1	8	3	0.0721995	-0.370989	0.3882	0.108802	0.446273	1	8	3	0.106437	-0.303297	0.5136	0.195795	0.550907	1	8	3	0.149277	-0.398522	0.4518	0.205907	0.55516	1	8	3	0.273511	-0.509661	0.5222	0.349574	0.694877	1
MET receptor recycling	8	1	0.558635	0	1	1	1	1	8	1	0.667585	0	1	1	1	1	8	1	0.729562	0	1	1	1	1	8	1	0.783874	0	1	1	1	1	8	1	0.877104	0	1	1	1	1
MHC class II antigen presentation	74	11	0.100818	-3.04591	0.5706	0.218547	0.605438	1	74	17	0.0114062	-1.67571	0.8324	0.176616	0.50352	1	74	20	0.00553361	-7.10556	0.5278	0.0403066	0.273641	1	74	21	0.0130687	-9.77646	0.4512	0.0485142	0.317421	1	74	23	0.0692294	-18.9878	0.2846	0.073512	0.3877	1
MITF-M-regulated melanocyte development	21	2	0.619096	0.0157027	0.9912	0.970818	1	1	21	2	0.772512	0	1	1	1	1	21	2	0.847356	0	1	1	1	1	21	2	0.90269	0	1	1	1	1	21	3	0.893572	-0.731173	0.3646	0.737639	0.999968	1
MMR	12	2	0.327908	0	1	1	1	1	12	2	0.46881	0	1	1	1	1	12	2	0.559606	0	1	1	1	1	12	3	0.349514	0	1	1	1	1	12	4	0.291697	-0.297051	0.483	0.337995	0.688303	1
MTOR signalling	39	7	0.0789918	1.75742	0.4508	0.138788	0.538192	1	39	9	0.055414	-0.786703	0.7858	0.285191	0.610105	1	39	12	0.00996058	-1.195	0.7614	0.126436	0.514079	1	39	12	0.0293436	-1.2585	0.7902	0.221812	0.555492	1	39	14	0.0477197	-6.77807	0.3666	0.077797	0.392897	1
Macroautophagy	96	13	0.137332	-2.20309	0.7442	0.378918	0.745063	1	96	17	0.104904	-4.30236	0.675	0.285724	0.610105	1	96	20	0.0791924	-8.79938	0.4974	0.158172	0.518897	1	96	21	0.153966	-7.88863	0.5758	0.279013	0.611398	1	96	25	0.276999	-8.61526	0.7006	0.481486	0.829406	1
Major pathway of rRNA processing in the nucleolus and cytosol	170	48	5.06793e-12	-13.6814	0.383	2.5569e-07	6.17183e-06	0.000178983	170	57	2.17735e-12	-16.3187	0.4106	2.13356e-07	5.34126e-06	0.000154897	170	63	1.21767e-12	-32.8239	0.1368	5.05647e-09	1.50813e-07	3.74179e-06	170	67	7.93283e-12	-46.6075	0.0736	3.50529e-09	1.31974e-07	2.63948e-06	170	72	1.50111e-08	-86.8254	0.0086	1.05391e-08	3.3813e-07	8.11513e-06
Maturation of TCA enzymes and regulation of TCA cycle	17	4	0.0757891	-0.0848918	0.8936	0.447101	0.792048	1	17	6	0.0157107	-0.171576	0.867	0.231186	0.557611	1	17	6	0.032503	-0.411112	0.71	0.180499	0.531659	1	17	6	0.0606053	-0.581403	0.632	0.19561	0.55516	1	17	6	0.17811	-1.16036	0.4766	0.243882	0.586841	1
Metabolism of RNA	561	124	4.02318e-19	-33.7845	0.7212	2.45978e-09	9.56583e-08	1.72185e-06	561	156	3.5025e-22	7.35172	0.9482	8.16699e-09	3.5445e-07	5.92923e-06	561	177	6.56398e-24	-49.6966	0.711	1.13016e-11	6.96931e-10	8.36318e-09	561	191	1.91532e-22	-168.234	0.2864	2.23681e-13	3.36864e-11	1.68432e-10	561	208	1.41949e-14	-558.163	0.005	3.02708e-13	3.88475e-11	2.33085e-10
Metabolism of fat-soluble vitamins	16	1	0.805298	6.58325	0.1854	0.490332	0.813346	1	16	1	0.889579	6.25125	0.2238	0.628813	0.896893	1	16	1	0.926926	4.66119	0.3362	0.766881	1	1	16	2	0.795601	21.3158	0.1768	0.471359	0.780073	1	16	2	0.912543	24.5003	0.2904	0.715245	0.988621	1
Metabolism of lipids	368	39	0.305993	-0.381892	0.578	0.413119	0.773526	1	368	50	0.359124	-0.478026	0.5864	0.459867	0.766053	1	368	54	0.609354	-0.598326	0.573	0.627953	0.940659	1	368	65	0.472884	-1.24518	0.39	0.402993	0.715693	1	368	82	0.657948	-1.15026	0.5302	0.633554	0.939954	1
Metabolism of polyamines	52	12	0.003521	0.116461	0.9546	0.238947	0.612807	1	52	15	0.00174101	0.197196	0.9394	0.166007	0.499596	1	52	15	0.00810878	-0.70616	0.8048	0.137297	0.518897	1	52	15	0.028463	-1.40547	0.6742	0.15222	0.514977	1	52	17	0.0719568	-5.40546	0.275	0.0726928	0.3877	1
Metabolism of steroids	59	7	0.348261	-0.381892	0.459	0.363701	0.727226	1	59	9	0.345438	-0.478529	0.4888	0.381689	0.698001	1	59	9	0.540513	-0.615341	0.451	0.493961	0.806911	1	59	11	0.455	-1.24518	0.3002	0.326236	0.642393	1	59	12	0.73666	-0.958757	0.3998	0.605707	0.918015	1
Metabolism of vitamins and cofactors	120	11	0.626304	6.8409	0.2824	0.428829	0.77566	1	120	12	0.860888	6.44275	0.3516	0.690517	0.960374	1	120	13	0.92937	4.78635	0.481	0.842924	1	1	120	19	0.713724	22.0927	0.2462	0.465571	0.773897	1	120	30	0.338202	19.9622	0.5854	0.443308	0.792769	1
Metalloprotease DUBs	36	14	3.02973e-06	-0.0218323	0.974	0.0339882	0.245276	1	36	15	1.60129e-05	-0.260378	0.6482	0.00377545	0.0464573	1	36	16	2.41277e-05	-0.307563	0.6536	0.0047395	0.0556703	1	36	16	0.000147275	-0.309435	0.6096	0.00906413	0.0989172	1	36	17	0.00122262	-0.392803	0.557	0.0206163	0.186759	1
Mismatch repair (MMR) directed by MSH2:MSH3 (MutSbeta)	6	2	0.108677	0	1	1	1	1	6	2	0.174412	0	1	1	1	1	6	2	0.225288	0	1	1	1	1	6	3	0.0697617	0	1	1	1	1	6	4	0.0281823	-0.402502	0.663	0.146434	0.470343	1
Mismatch repair (MMR) directed by MSH2:MSH6 (MutSalpha)	12	2	0.327908	0	1	1	1	1	12	2	0.46881	0	1	1	1	1	12	2	0.559606	0	1	1	1	1	12	3	0.349514	0	1	1	1	1	12	4	0.291697	-0.297051	0.4706	0.329983	0.681199	1
Mitochondrial Fatty Acid Beta-Oxidation	20	2	0.591997	0	1	1	1	1	20	5	0.104241	0	1	1	1	1	20	5	0.172631	0	1	1	1	1	20	5	0.261113	0	1	1	1	1	20	8	0.0680172	0	1	1	1	1
Mitochondrial biogenesis	25	2	0.71362	0.0168183	0.3074	0.517134	0.839893	1	25	3	0.640737	-0.446604	0.1752	0.342575	0.670377	1	25	3	0.749822	-0.497882	0.1838	0.436225	0.747238	1	25	3	0.836404	-0.599765	0.1394	0.470904	0.780073	1	25	3	0.949499	-0.588984	0.16	0.675976	0.965081	1
Mitochondrial calcium ion transport	17	1	0.824238	0	1	1	1	1	17	2	0.662136	-0.527798	0.4034	0.548889	0.84248	1	17	2	0.750443	-0.524777	0.4446	0.647808	0.959512	1	17	3	0.589333	-0.799228	0.3992	0.491653	0.799601	1	17	3	0.787332	-0.906195	0.3706	0.629365	0.939168	1
Mitochondrial protein import	7	1	0.511111	0	1	1	1	1	7	1	0.618506	0	1	1	1	1	7	1	0.681522	0	1	1	1	1	7	2	0.351459	0	1	1	1	1	7	3	0.204128	0	1	1	1	1
Mitochondrial translation	83	5	0.915771	-0.291294	0.7802	0.935784	1	1	83	9	0.756224	-5.12954	0.1192	0.365876	0.686303	1	83	11	0.724696	-4.1457	0.1828	0.413826	0.718852	1	83	14	0.598442	-2.48993	0.477	0.553894	0.859472	1	83	19	0.556232	-9.81929	0.0772	0.182195	0.521127	1
Mitochondrial translation termination	82	5	0.910558	-0.296555	0.7748	0.93112	1	1	82	9	0.743279	-5.14296	0.1148	0.34922	0.675527	1	82	11	0.709473	-4.20956	0.1912	0.410044	0.715573	1	82	14	0.578955	-2.46312	0.4926	0.550828	0.85946	1	82	19	0.532423	-9.79281	0.0796	0.174145	0.519736	1
Mitophagy	27	3	0.49548	-0.17403	0.941	0.863757	1	1	27	4	0.464286	-0.266156	0.8928	0.792329	1	1	27	5	0.385684	-0.121772	0.9608	0.850613	1	1	27	5	0.518744	-0.183109	0.9504	0.88475	1	1	27	6	0.614708	1.59847	0.7304	0.739038	1	1
Mitotic Anaphase	209	46	8.38831e-08	-2634.78	0.9202	0.00341489	0.0442671	1	209	57	1.54637e-08	-8073.82	0.816	0.000522614	0.0082313	0.379418	209	61	1.21225e-07	-9854.41	0.7934	0.00106138	0.0142804	0.785421	209	62	8.03386e-06	-26173.4	0.5622	0.00164413	0.0238083	1	209	70	0.000340033	-87219.3	0.1538	0.000892567	0.0137455	0.687277
Mitotic G1 phase and G1/S transition	124	21	0.00812294	1.23979	0.7896	0.129201	0.525818	1	124	26	0.00752144	0.807372	0.8988	0.206724	0.521117	1	124	26	0.0475114	-0.960585	0.8792	0.36224	0.658618	1	124	27	0.123523	-2.87774	0.7176	0.340384	0.652186	1	124	35	0.104026	-6.5111	0.5892	0.232463	0.574771	1
Mitotic G2-G2/M phases	164	26	0.00843651	1.91195	0.8758	0.191214	0.592256	1	164	32	0.0099067	2.60859	0.8636	0.191598	0.517769	1	164	36	0.0115601	-5.21082	0.7788	0.143893	0.518897	1	164	39	0.0229411	-10.0251	0.6562	0.12979	0.493596	1	164	47	0.054754	-39.1435	0.2314	0.0493848	0.336516	1
Mitotic Metaphase and Anaphase	210	46	9.75201e-08	-2455.46	0.9152	0.00337857	0.0442671	1	210	57	1.86171e-08	-8350.44	0.8116	0.000544218	0.0082313	0.395102	210	61	1.46161e-07	-9391.84	0.7958	0.00117622	0.0155429	0.870401	210	62	9.49339e-06	-25694	0.556	0.00172591	0.0245209	1	210	70	0.000396954	-84877.4	0.1622	0.00107352	0.0158963	0.826607
Mitotic Prometaphase	174	23	0.0790108	0.00381359	0.998	0.85011	1	1	174	30	0.0562904	0.526182	0.8876	0.396031	0.71098	1	174	36	0.0276189	0.514773	0.9098	0.341513	0.634351	1	174	38	0.0770028	-0.537275	0.9244	0.502759	0.814146	1	174	48	0.0918339	-4.7436	0.5604	0.202518	0.543607	1
Muscle contraction	106	13	0.227847	0.277871	0.7358	0.467453	0.803999	1	106	22	0.0148322	-2.83688	0.2288	0.0195622	0.159575	1	106	22	0.0705328	-3.83255	0.148	0.037562	0.25737	1	106	22	0.214597	-3.63368	0.181	0.114374	0.475823	1	106	25	0.485298	-7.53565	0.0452	0.110589	0.439817	1
MyD88 cascade initiated on plasma membrane	74	8	0.430913	18.8033	0.0894	0.141468	0.538192	1	74	12	0.237679	14.814	0.1894	0.12986	0.462962	1	74	12	0.440735	15.4045	0.2008	0.242422	0.568558	1	74	14	0.413524	16.314	0.3146	0.309974	0.627447	1	74	17	0.551337	7.41082	0.7712	0.731213	0.993006	1
MyD88 dependent cascade initiated on endosome	75	8	0.446126	17.6155	0.1	0.158178	0.556366	1	75	12	0.252343	13.8365	0.1976	0.14165	0.465772	1	75	12	0.460267	14.7245	0.2178	0.267026	0.571928	1	75	14	0.434662	15.1234	0.3206	0.32785	0.642393	1	75	17	0.576139	6.86908	0.7708	0.745403	1	1
MyD88:MAL(TIRAP) cascade initiated on plasma membrane	74	8	0.430913	18.9014	0.0856	0.137714	0.538192	1	74	12	0.237679	15.0288	0.1928	0.131735	0.462962	1	74	12	0.440735	15.7472	0.2146	0.253203	0.571928	1	74	14	0.413524	16.4017	0.3038	0.30237	0.62626	1	74	17	0.551337	8.10249	0.7406	0.707971	0.988621	1
Myogenesis	18	2	0.533564	0	1	1	1	1	18	2	0.69323	0	1	1	1	1	18	2	0.778735	0	1	1	1	1	18	2	0.847232	0	1	1	1	1	18	2	0.942886	0	1	1	1	1
N-glycan trimming in the ER and Calnexin/Calreticulin cycle	15	5	0.0112448	0.70314	0.3552	0.0303155	0.233196	1	15	6	0.00796718	0.662678	0.4612	0.0380894	0.237894	1	15	6	0.0171583	0.385544	0.672	0.118703	0.493484	1	15	6	0.0333869	0.251962	0.8074	0.247542	0.580683	1	15	7	0.0377295	0.812654	0.6996	0.187538	0.521316	1
NADE modulates death signalling	5	2	0.0773223	0	1	1	1	1	5	2	0.126743	0	1	1	1	1	5	3	0.0269598	0	1	1	1	1	5	3	0.039996	0	1	1	1	1	5	3	0.0839588	0	1	1	1	1
NCAM signaling for neurite out-growth	22	3	0.362206	-0.172336	0.5278	0.420744	0.773526	1	22	4	0.311319	-0.290197	0.4586	0.336699	0.66921	1	22	6	0.101706	-0.288279	0.6508	0.265864	0.571928	1	22	6	0.171301	-0.398249	0.5158	0.260093	0.584465	1	22	7	0.227871	-0.685005	0.3876	0.232894	0.574771	1
NCAM1 interactions																	7	2	0.28554	-0.102369	0.3042	0.222779	0.561067	1	7	2	0.351459	-0.0859189	0.2884	0.253252	0.581982	1	7	3	0.204128	-0.208122	0.332	0.186218	0.521316	1
NF-kB is activated and signals survival	12	4	0.0232287	-0.192914	0.6282	0.119655	0.516633	1	12	4	0.0576123	-0.254355	0.49	0.128919	0.462962	1	12	4	0.0935091	-0.28661	0.5058	0.178078	0.531659	1	12	4	0.1417	-0.184846	0.6292	0.299665	0.62626	1	12	4	0.291697	-0.222226	0.5472	0.380585	0.734304	1
NIK-->noncanonical NF-kB signaling	55	11	0.0153201	0.390154	0.67	0.111708	0.491795	1	55	15	0.00318595	0.778163	0.5798	0.0370018	0.234593	1	55	15	0.0138893	0.451156	0.7668	0.148962	0.518897	1	55	15	0.0454804	0.23675	0.881	0.359098	0.669823	1	55	18	0.0647641	-0.279221	0.9254	0.479247	0.829258	1
NOD1/2 Signaling Pathway	20	1	0.870708	0	1	1	1	1	20	1	0.936376	0	1	1	1	1	20	1	0.962027	0	1	1	1	1	20	2	0.886711	0	1	1	1	1	20	3	0.872746	0	1	1	1	1
NOTCH3 Activation and Transmission of Signal to the Nucleus	19	3	0.279245	-0.195303	0.8222	0.594639	0.899023	1	19	4	0.221436	0.580833	0.6542	0.396621	0.71098	1	19	4	0.319293	0.52531	0.7106	0.524093	0.841278	1	19	4	0.428201	0.285091	0.8554	0.732862	1	1	19	6	0.260728	1.61569	0.6704	0.443745	0.792769	1
NRAGE signals death through JNK	43	5	0.407527	0	1	1	1	1	43	7	0.312807	0.787086	0.2086	0.179134	0.505198	1	43	7	0.477004	0.432445	0.3174	0.353219	0.648454	1	43	9	0.329262	0.697909	0.3236	0.26235	0.584465	1	43	10	0.546236	0.403524	0.568	0.580531	0.903949	1
NRIF signals cell death from the nucleus	13	2	0.364728	-1.97892	0.8938	0.738005	1	1	13	3	0.22858	-0.66365	0.9768	0.811278	1	1	13	3	0.310911	-4.74688	0.851	0.650664	0.959512	1	13	3	0.401001	-13.8657	0.612	0.509528	0.821386	1	13	3	0.605536	-17.1033	0.6338	0.666795	0.957896	1
Neddylation	197	34	0.000653105	3.21898	0.4736	0.0101731	0.104723	1	197	40	0.00205786	3.3845	0.5288	0.0239809	0.183265	1	197	42	0.011313	2.71172	0.6322	0.0848444	0.405467	1	197	44	0.0443841	3.73301	0.5874	0.147486	0.514977	1	197	54	0.0856055	-8.21587	0.4014	0.126284	0.464905	1
Negative feedback regulation of MAPK pathway																									6	1	0.682991	0.17804	0.5022	0.633275	0.92221	1	6	2	0.419191	0.283968	0.7064	0.594704	0.911705	1
Negative regulation of FGFR1 signaling	21	3	0.33456	1.0059	0.8098	0.62478	0.920729	1	21	4	0.280775	0.20452	0.974	0.832351	1	1	21	4	0.392594	-1.14446	0.8572	0.713055	1	1	21	4	0.510557	-0.628185	0.9274	0.852854	1	1	21	6	0.350935	14.4069	0.4674	0.371257	0.729255	1
Negative regulation of FGFR2 signaling	22	3	0.362206	1.02829	0.7974	0.632797	0.926554	1	22	4	0.311319	0.23014	0.967	0.829448	1	1	22	4	0.428894	-0.94047	0.8852	0.7651	1	1	22	4	0.549656	-0.698092	0.919	0.85927	1	1	22	7	0.227871	4.42555	0.8036	0.530627	0.864352	1
Negative regulation of FGFR3 signaling	22	3	0.362206	0.924551	0.8192	0.653875	0.936018	1	22	4	0.311319	0.0197542	0.9962	0.938163	1	1	22	4	0.428894	-1.12057	0.8556	0.733477	1	1	22	4	0.549656	-0.541953	0.9384	0.880648	1	1	22	7	0.227871	4.82959	0.8042	0.531237	0.864352	1
Negative regulation of FGFR4 signaling	21	3	0.33456	0.989809	0.7998	0.615019	0.914041	1	21	4	0.280775	0.0676853	0.9914	0.898688	1	1	21	4	0.392594	-1.15831	0.8626	0.718868	1	1	21	4	0.510557	-0.64283	0.9274	0.852854	1	1	21	7	0.191033	4.56471	0.7998	0.490638	0.839537	1
Negative regulation of FLT3	10	1	0.640282	0	1	1	1	1	10	1	0.747621	0	1	1	1	1	10	2	0.458554	0	1	1	1	1	10	2	0.541551	0	1	1	1	1	10	2	0.709184	0	1	1	1	1
Negative regulation of MAPK pathway	42	4	0.593047	-0.171453	0.7398	0.732675	1	1	42	6	0.458687	-0.288709	0.679	0.600785	0.878919	1	42	7	0.451084	-0.916027	0.3454	0.356368	0.649537	1	42	9	0.30321	-0.441905	0.6724	0.480645	0.788509	1	42	12	0.246393	-0.845976	0.6118	0.388142	0.736682	1
Negative regulation of MET activity	20	3	0.306858	0.533281	0.376	0.28083	0.655087	1	20	3	0.484425	0.129439	0.6776	0.617286	0.891555	1	20	3	0.598958	-0.0355342	0.884	0.846701	1	1	20	3	0.702864	0.288983	0.6518	0.742975	1	1	20	3	0.872746	0.211124	0.7932	0.916796	1	1
Negative regulation of activity of TFAP2 (AP-2) family transcription factors	4	2	0.0495424	-0.140336	0.5062	0.123995	0.518958	1	4	2	0.0829848	-0.199782	0.3558	0.107311	0.445186	1	4	2	0.110486	-0.318931	0.2664	0.0956895	0.434419	1	4	2	0.142555	-0.427184	0.1858	0.0826263	0.412647	1	4	2	0.229207	-0.266549	0.328	0.20066	0.542559	1
Negative regulation of the PI3K/AKT network	66	6	0.629375	-0.286757	0.4796	0.578208	0.885658	1	66	10	0.340069	0.0244074	0.7708	0.592036	0.876655	1	66	10	0.545986	-0.172174	0.8202	0.767149	1	1	66	11	0.615041	-0.234846	0.726	0.736182	1	1	66	19	0.166916	-0.807453	0.5538	0.278361	0.630407	1
Negative regulators of RIG-I/MDA5 signaling	12	1	0.706835	-0.0990136	0.3728	0.561732	0.877636	1	12	1	0.808396	-0.390567	0.1938	0.502263	0.799768	1	12	1	0.859407	-0.461344	0.1858	0.55181	0.865125	1	12	1	0.899563	-0.464152	0.1856	0.607235	0.898327	1	12	2	0.802021	-0.589204	0.285	0.578698	0.903949	1
Nervous system development	191	31	0.0029978	-2.44009	0.9116	0.161558	0.556366	1	191	42	0.000296188	-9.77268	0.777	0.0293734	0.20907	1	191	47	0.000349882	-18.542	0.6572	0.0174034	0.151512	1	191	48	0.00434022	-35.2688	0.4898	0.0304787	0.244874	1	191	56	0.0257007	-67.0132	0.3598	0.0514061	0.346968	1
Neurotransmitter receptors and postsynaptic signal transmission	88	13	0.0824101	2.37688	0.8478	0.398987	0.759139	1	88	23	0.000573189	5.68789	0.8026	0.0447794	0.260079	1	88	27	0.000155446	26.7123	0.403	0.0032295	0.0391776	1	88	33	5.64044e-06	-22.6115	0.5816	0.00154179	0.0227641	1	88	34	0.000723304	6.17463	0.9274	0.110811	0.439817	1
Non-coding RNA Metabolism	45	10	0.00979809	-17.9085	0.5336	0.0558322	0.323131	1	45	12	0.00960419	-18.5266	0.6476	0.0826025	0.389412	1	45	13	0.0130686	-28.6934	0.5246	0.0631206	0.345994	1	45	15	0.00723945	-44.3896	0.4428	0.033571	0.257949	1	45	17	0.018542	-100.249	0.2048	0.0198296	0.181771	1
Noncanonical activation of NOTCH3									8	1	0.667585	0.900158	0.3162	0.48728	0.790191	1	8	1	0.729562	0.743738	0.4032	0.602219	0.920748	1	8	1	0.783874	0.410715	0.698	0.821754	1	1	8	1	0.877104	0.644639	0.6526	0.863925	1	1
Nonhomologous End-Joining (NHEJ)	64	24	2.22286e-09	0.0133534	0.9928	0.00780308	0.0867008	1	64	26	2.51856e-08	0	1	1	1	1	64	29	7.6161e-09	0.026924	0.9838	0.0064114	0.0718342	1	64	31	1.10006e-08	-0.458779	0.5146	4.23461e-05	0.000795673	0.0318866	64	32	2.20789e-06	-0.427802	0.5778	0.000943725	0.0142484	0.726668
Nonsense Mediated Decay (NMD) enhanced by the Exon Junction Complex (EJC)	112	46	1.43036e-18	-2.60115	0.6606	2.16687e-09	8.92241e-08	1.51681e-06	112	51	1.61686e-17	-2.56773	0.7212	1.41396e-08	4.89104e-07	1.02654e-05	112	55	1.7624e-17	-6.65612	0.406	4.46416e-10	1.94322e-08	3.30348e-07	112	56	2.43957e-15	-10.0905	0.2616	1.06173e-09	5.32989e-08	7.99484e-07	112	57	1.11894e-10	-23.1435	0.0424	5.83018e-09	2.24462e-07	4.48924e-06
Nonsense-Mediated Decay (NMD)	112	46	1.43036e-18	-2.56296	0.6602	2.1568e-09	8.92241e-08	1.50976e-06	112	51	1.61686e-17	-2.77065	0.7108	1.24858e-08	4.77091e-07	9.06472e-06	112	55	1.7624e-17	-6.56794	0.398	4.07185e-10	1.88323e-08	3.01317e-07	112	56	2.43957e-15	-10.1786	0.2698	1.18344e-09	5.56954e-08	8.91127e-07	112	57	1.11894e-10	-23.0826	0.0394	5.05708e-09	2.04945e-07	3.89395e-06
Nuclear Envelope (NE) Reassembly	59	19	1.59779e-06	-1.49746	0.3716	0.000211545	0.00329071	0.148082	59	25	1.68687e-08	-3.12686	0.2778	7.7807e-06	0.000156911	0.00564879	59	28	3.79871e-09	-0.566262	0.815	0.000279088	0.00439415	0.206525	59	28	9.78655e-08	-3.02647	0.3546	4.02304e-05	0.000776755	0.0302935	59	31	7.93466e-07	-4.93693	0.234	4.66741e-05	0.000835791	0.035939
Nuclear Events (kinase and transcription factor activation)									27	2	0.878999	0	1	1	1	1	27	2	0.929937	0	1	1	1	1	27	3	0.873201	0	1	1	1	1	27	4	0.899265	0	1	1	1	1
Nuclear Pore Complex (NPC) Disassembly	30	5	0.160993	-0.523446	0.6054	0.304583	0.67357	1	30	6	0.180345	-0.891393	0.5408	0.283021	0.609713	1	30	8	0.0712834	-1.27249	0.5182	0.157554	0.518897	1	30	8	0.137673	-1.18329	0.5718	0.259989	0.584465	1	30	11	0.0648388	-3.60671	0.3364	0.0853203	0.401402	1
Nuclear events mediated by NFE2L2	55	12	0.00570716	0.239001	0.9884	0.42717	0.77566	1	55	15	0.00318595	1.08697	0.96	0.244762	0.567722	1	55	15	0.0138893	-8.06856	0.7452	0.137943	0.518897	1	55	15	0.0454804	-14.9714	0.6016	0.155486	0.514977	1	55	19	0.0349424	-50.5516	0.249	0.0391272	0.286933	1
Nucleotide Excision Repair	101	17	0.0171163	3.46948	0.2428	0.0232814	0.188834	1	101	19	0.0553246	2.14103	0.4868	0.124777	0.462962	1	101	22	0.0448256	1.58459	0.6578	0.180696	0.531659	1	101	24	0.0640613	1.58541	0.7176	0.251813	0.581982	1	101	28	0.158138	-5.0275	0.4444	0.209692	0.546301	1
Nucleotide metabolism	64	1	0.998581	0	1	1	1	1	64	3	0.991986	0	1	1	1	1	64	6	0.934893	0	1	1	1	1	64	7	0.945214	0	1	1	1	1	64	7	0.995941	0	1	1	1	1
Nucleotide-binding domain, leucine rich repeat containing receptor (NLR) signaling pathways	29	3	0.544854	0	1	1	1	1	29	3	0.739466	0	1	1	1	1	29	3	0.834605	0	1	1	1	1	29	4	0.769313	0	1	1	1	1	29	5	0.831999	0	1	1	1	1
O-glycosylation of TSR domain-containing proteins																									20	2	0.886711	1.23665	0.219	0.620439	0.909961	1	20	5	0.503506	0.987303	0.679	0.631169	0.939881	1
O-linked glycosylation	51	2	0.964894	0	1	1	1	1	51	2	0.992453	0	1	1	1	1	51	4	0.960225	0	1	1	1	1	51	7	0.808911	1.20938	0.3092	0.604769	0.896439	1	51	12	0.521731	0.972505	0.7054	0.662893	0.955857	1
O-linked glycosylation of mucins	23	2	0.669082	0	1	1	1	1	23	2	0.814872	0	1	1	1	1	23	4	0.464592	0	1	1	1	1	23	5	0.372072	0	1	1	1	1	23	6	0.443046	0	1	1	1	1
Oncogene Induced Senescence	13	3	0.125396	0.34931	0.2412	0.0953069	0.456951	1	13	3	0.22858	0.289335	0.3268	0.199591	0.517769	1	13	3	0.310911	0.320622	0.31	0.242147	0.568558	1	13	3	0.401001	0.387647	0.3142	0.301693	0.62626	1	13	3	0.605536	0.681339	0.3156	0.440326	0.792769	1
Orc1 removal from chromatin	66	13	0.0100244	1.77935	0.9364	0.285757	0.656751	1	66	16	0.00821142	1.32832	0.9648	0.338255	0.66921	1	66	16	0.0334725	-10.7387	0.738	0.199087	0.553243	1	66	17	0.0569019	-18.656	0.6188	0.182896	0.552477	1	66	19	0.166916	-65.0114	0.2336	0.115563	0.453999	1
Organelle biogenesis and maintenance	190	14	0.893234	-0.145176	0.9276	0.971975	1	1	190	20	0.860367	0.553979	0.825	0.923055	1	1	190	27	0.66238	0.678373	0.8356	0.838122	1	1	190	30	0.752784	-1.01199	0.8124	0.866543	1	1	190	41	0.712334	-0.213271	0.9752	0.962826	1	1
Other interleukin signaling	11	1	0.675258	-0.0956704	0.3276	0.502237	0.825271	1	11	1	0.780097	-0.106917	0.3442	0.603603	0.878919	1	11	1	0.834424	-0.160193	0.254	0.58671	0.9064	1	11	2	0.595772	-0.0542064	0.7416	0.735595	1	1	11	3	0.482928	-0.625826	0.3606	0.38874	0.736682	1
Ovarian tumor domain proteases	28	3	0.520514	0.0311615	0.5742	0.566968	0.879994	1	28	3	0.717015	-0.0858202	0.7118	0.788406	1	1	28	4	0.627256	-0.22692	0.63	0.67874	0.986773	1	28	4	0.744101	-0.253134	0.5908	0.734423	1	1	28	7	0.475273	-0.380552	0.6406	0.583458	0.903949	1
Oxidative Stress Induced Senescence	34	5	0.230988	7.70025	0.0264	0.0294128	0.228766	1	34	7	0.138386	4.55003	0.099	0.046548	0.26337	1	34	7	0.244763	5.96309	0.0634	0.058406	0.335042	1	34	7	0.379642	5.66435	0.1126	0.141352	0.514977	1	34	7	0.697435	6.11237	0.2328	0.440246	0.792769	1
Oxygen-dependent proline hydroxylation of Hypoxia-inducible Factor Alpha	62	15	0.000690329	4.61893	0.7638	0.0397423	0.274141	1	62	18	0.00057855	7.36108	0.7022	0.0272854	0.198133	1	62	19	0.0014289	0.310243	0.9898	0.319419	0.608565	1	62	19	0.00751975	-8.69423	0.7264	0.0978971	0.443488	1	62	23	0.00874279	-38.4462	0.2946	0.0195964	0.181771	1
PCP/CE pathway	82	13	0.0520871	-13.2987	0.4996	0.12513	0.518958	1	82	19	0.00705072	24.8201	0.396	0.0272911	0.198133	1	82	22	0.00410778	49.8895	0.2404	0.00895528	0.0920404	1	82	23	0.0112183	3.46334	0.9256	0.276477	0.608734	1	82	27	0.02603	-7.61056	0.9082	0.332371	0.684293	1
PD-1 signaling																																	5	1	0.730205	0	1	1	1	1
PECAM1 interactions																	11	1	0.834424	0		0.834424	1	1	11	1	0.878351	0		0.878351	1	1	11	3	0.482928	0		0.482928	0.830032	1
PERK regulates gene expression	4	1	0.335604	-0.0481359	0.8498	0.667167	0.95049	1	4	1	0.423394	0.0845381	0.628	0.53756	0.833734	1	4	1	0.479908	-0.0861585	0.8092	0.720072	1	1	4	1	0.535048	-0.198905	0.5916	0.589403	0.880597	1	4	1	0.649372	-0.295417	0.4784	0.592104	0.911705	1
PI Metabolism	57	6	0.482423	0	1	1	1	1	57	9	0.307767	0	1	1	1	1	57	9	0.496463	0	1	1	1	1	57	10	0.544962	0	1	1	1	1	57	11	0.794501	0	1	1	1	1
PI3K Cascade	23	3	0.389663	0	1	1	1	1	23	3	0.582396	0	1	1	1	1	23	3	0.695791	0	1	1	1	1	23	3	0.790735	0	1	1	1	1	23	6	0.443046	0	1	1	1	1
PI3K/AKT Signaling	171	23	0.0678134	-1.104	0.8876	0.421966	0.773526	1	171	34	0.00598417	-0.558477	0.9664	0.314629	0.643438	1	171	37	0.0132662	-5.57779	0.7004	0.115658	0.483542	1	171	39	0.0420096	-8.69975	0.6036	0.150097	0.514977	1	171	52	0.0155209	-32.6512	0.2424	0.0217494	0.192494	1
PI5P Regulates TP53 Acetylation																									8	1	0.783874	0.161854	0.2856	0.561549	0.859472	1	8	1	0.877104	-0.17137	0.332	0.696208	0.983633	1
PI5P, PP2A and IER3 Regulate PI3K/AKT Signaling	60	5	0.705287	-0.327722	0.3506	0.543908	0.864131	1	60	8	0.51389	-0.113618	0.7762	0.712811	0.980116	1	60	8	0.701502	-0.349042	0.511	0.652975	0.959512	1	60	9	0.74051	-0.454979	0.445	0.639915	0.924867	1	60	16	0.29687	-0.880344	0.4356	0.311419	0.66609	1
PINK1-PRKN Mediated Mitophagy	20	2	0.591997	-0.17403	0.888	0.847164	1	1	20	2	0.748307	-0.308324	0.7776	0.844586	1	1	20	3	0.598958	-0.255751	0.9208	0.879921	1	1	20	3	0.702864	-0.231281	0.9042	0.903204	1	1	20	4	0.710342	1.78986	0.683	0.766897	1	1
PKMTs methylate histone lysines	62	29	5.5339e-14	-2.98441	0.268	6.36546e-09	2.22791e-07	4.45582e-06	62	32	2.15862e-13	-4.60835	0.2088	6.12096e-09	2.96254e-07	4.44382e-06	62	32	1.74529e-11	-8.7795	0.0292	8.59414e-10	3.34719e-08	6.35967e-07	62	32	8.2512e-10	-9.30311	0.0376	1.68318e-08	5.28099e-07	1.26744e-05	62	35	1.36693e-08	-16.0864	0.0018	1.05939e-09	4.79842e-08	8.15732e-07
PKR-mediated signaling	41	3	0.774749	0.383929	0.4638	0.680578	0.960493	1	41	5	0.620724	0.800863	0.5004	0.58631	0.874047	1	41	6	0.598422	0.348296	0.7942	0.77543	1	1	41	7	0.587812	0.0357565	0.9486	0.904989	1	1	41	9	0.626267	-1.65163	0.6028	0.659812	0.954991	1
PTEN Regulation	91	17	0.00616536	-0.335326	0.9724	0.339501	0.709405	1	91	24	0.000380351	-0.118699	0.9956	0.298681	0.630356	1	91	27	0.000286753	-4.75958	0.7712	0.0280715	0.207729	1	91	28	0.00125844	-9.04771	0.6444	0.0304251	0.244874	1	91	32	0.00576001	-32.1602	0.2844	0.0142824	0.146633	1
PTK6 Regulates RTKs and Their Effectors AKT1 and DOK1	8	2	0.178441	0	1	1	1	1	8	2	0.274955	0	1	1	1	1	8	2	0.345241	0	1	1	1	1	8	2	0.418853	0	1	1	1	1	8	2	0.582452	0	1	1	1	1
Peptide hormone biosynthesis																																	3	1	0.544331	0	1	1	1	1
Peptide hormone metabolism	27	4	0.264426	-7.99483	0.0384	0.0448883	0.288274	1	27	5	0.261675	-11.7524	0.036	0.0424048	0.250292	1	27	7	0.100464	-17.8819	0.0318	0.013346	0.122432	1	27	7	0.177703	-21.1009	0.0272	0.0220209	0.199892	1	27	8	0.270707	-18.3221	0.0366	0.0446923	0.31864	1
Peroxisomal protein import	47	4	0.682457	-0.0660091	0.8436	0.852981	1	1	47	6	0.573074	-0.260378	0.7178	0.704632	0.974406	1	47	6	0.731845	-0.307563	0.7158	0.799719	1	1	47	7	0.734009	-0.309435	0.7248	0.806257	1	1	47	11	0.533436	-0.446937	0.7704	0.719956	0.988621	1
Pexophagy	10	1	0.640282	-0.235747	0.675	0.717307	0.99512	1	10	1	0.747621	-0.929922	0.363	0.588563	0.875608	1	10	1	0.805003	-1.09844	0.3448	0.627573	0.940659	1	10	2	0.541551	-1.10512	0.5406	0.557987	0.859472	1	10	3	0.415157	-0.990828	0.7472	0.62521	0.93478	1
Phase II - Conjugation of compounds	44	1	0.988944	0	1	1	1	1	44	4	0.834865	0	1	1	1	1	44	4	0.915379	0	1	1	1	1	44	4	0.961381	0	1	1	1	1	44	6	0.959179	0	1	1	1	1
Phospholipid metabolism	127	17	0.108311	0	1	1	1	1	127	20	0.196452	0	1	1	1	1	127	21	0.358609	0	1	1	1	1	127	24	0.364998	0	1	1	1	1	127	29	0.557446	0	1	1	1	1
Phosphorylation of Emi1	6	2	0.108677	-0.14719	0.7572	0.35227	0.721377	1	6	2	0.174412	-0.72148	0.1746	0.0926817	0.423188	1	6	3	0.0479346	-0.403749	0.4654	0.107693	0.460652	1	6	4	0.0102302	-0.525712	0.4684	0.0450379	0.302799	1	6	5	0.00314505	-1.26208	0.2864	0.00988296	0.108713	1
Phosphorylation of the APC/C	20	6	0.00975646	0.00773779	0.9944	0.556458	0.873856	1	20	6	0.0351433	-0.103496	0.9352	0.417553	0.732231	1	20	7	0.0224211	0.464831	0.7768	0.189393	0.541745	1	20	7	0.0458695	-0.396866	0.821	0.293761	0.621354	1	20	8	0.0680172	-1.57604	0.581	0.181535	0.521127	1
Plasma lipoprotein assembly	9	1	0.601543	0	1	1	1	1	9	1	0.710353	0	1	1	1	1	9	2	0.403188	0.217392	0.2984	0.292059	0.583042	1	9	3	0.196231	0.286915	0.409	0.22142	0.555492	1	9	3	0.344708	0.468169	0.3992	0.32161	0.674768	1
Plasma lipoprotein clearance	21	4	0.140645	1.00303	0.8358	0.47179	0.805245	1	21	6	0.0440153	-0.0555006	0.9934	0.707537	0.976562	1	21	7	0.0293659	-1.95211	0.8456	0.268645	0.571928	1	21	8	0.0200137	12.938	0.3934	0.0501635	0.317421	1	21	8	0.0884736	8.72163	0.687	0.270889	0.618945	1
Platelet Aggregation (Plug Formation)	22	4	0.159471	-0.0121687	0.9948	0.865864	1	1	22	5	0.143325	0.200958	0.7042	0.354185	0.675527	1	22	5	0.229242	-0.0343099	0.9764	0.810311	1	1	22	6	0.171301	0.138295	0.838	0.510503	0.821386	1	22	6	0.397084	-0.053779	0.9732	0.881053	1	1
Platelet homeostasis	51	6	0.375531	0	1	1	1	1	51	11	0.0563353	0	1	1	1	1	51	11	0.136328	0	1	1	1	1	51	13	0.0945539	0	1	1	1	1	51	17	0.0610703	0.243355	0.6302	0.195432	0.538459	1
Platelet sensitization by LDL									13	1	0.833055	0	1	1	1	1	13	1	0.880623	0	1	1	1	1	13	1	0.917077	0	1	1	1	1	13	3	0.605536	0	1	1	1	1
Polymerase switching on the C-strand of the telomere	23	2	0.669082	0	1	1	1	1	23	2	0.814872	0	1	1	1	1	23	3	0.695791	0	1	1	1	1	23	4	0.587042	0	1	1	1	1	23	5	0.639137	0	1	1	1	1
Positive epigenetic regulation of rRNA expression	30	3	0.568458	-0.564578	0.4032	0.479522	0.805552	1	30	3	0.760479	-0.695864	0.3958	0.623118	0.894038	1	30	3	0.85148	-0.854441	0.3532	0.681182	0.986956	1	30	4	0.792532	-1.61894	0.2586	0.54716	0.858358	1	30	5	0.854102	-2.10385	0.2822	0.632283	0.939881	1
Post NMDA receptor activation events	17	2	0.502266	0	1	1	1	1	17	4	0.166058	0	1	1	1	1	17	4	0.24727	0	1	1	1	1	17	5	0.160465	0	1	1	1	1	17	5	0.35171	0	1	1	1	1
Post-translational modification: synthesis of GPI-anchored proteins	23	2	0.669082	0		0.669082	0.95049	1	23	2	0.814872	0		0.814872	1	1	23	2	0.881694	0		0.881694	1	1	23	3	0.790735	0		0.790735	1	1	23	5	0.639137	0		0.639137	0.940544	1
Post-translational protein phosphorylation	55	6	0.447187	0.506919	0.8074	0.698516	0.976017	1	55	6	0.726783	-0.0146039	0.9938	0.985905	1	1	55	6	0.856076	-0.00679461	0.998	0.997338	1	1	55	8	0.765388	0.555569	0.8696	0.904378	1	1	55	13	0.510941	12.575	0.1142	0.202617	0.543607	1
Postmitotic nuclear pore complex (NPC) reformation	21	6	0.0125586	-0.140336	0.7028	0.113693	0.497408	1	21	8	0.00316759	-0.912659	0.264	0.00873733	0.0975893	1	21	9	0.00207388	-0.602411	0.4896	0.0204028	0.171569	1	21	9	0.00572037	-1.01928	0.2892	0.0145848	0.14841	1	21	10	0.0115793	-1.24042	0.2848	0.0223327	0.193215	1
Potassium Channels	47	3	0.848167	-0.45824	0.2226	0.574364	0.884388	1	47	5	0.739692	-0.987821	0.1806	0.424105	0.734733	1	47	6	0.731845	-1.34968	0.1606	0.395824	0.699069	1	47	7	0.734009	-1.65856	0.14	0.373737	0.681414	1	47	9	0.787556	-3.08648	0.0816	0.33661	0.688303	1
Pre-NOTCH Expression and Processing	7	1	0.511111	0	1	1	1	1	7	1	0.618506	0	1	1	1	1	7	1	0.681522	0	1	1	1	1	7	2	0.351459	-1.40296	0.1638	0.168048	0.536187	1	7	2	0.505217	-1.55486	0.1824	0.263833	0.608237	1
Pre-NOTCH Processing in Golgi	5	1	0.400175	0	1	1	1	1	5	1	0.497557	0	1	1	1	1	5	1	0.558342	0	1	1	1	1	5	1	0.616078	0	1	1	1	1	5	1	0.730205	0	1	1	1	1
Presynaptic function of Kainate receptors	15	1	0.78432	-0.0911339	0.7454	0.846881	1	1	15	2	0.592421	-0.582943	0.3588	0.463972	0.766568	1	15	3	0.399126	-0.996026	0.3188	0.303685	0.596093	1	15	4	0.257596	-1.13321	0.3844	0.252061	0.581982	1	15	5	0.250895	-3.01495	0.1826	0.132375	0.464905	1
Presynaptic phase of homologous DNA pairing and strand exchange	23	1	0.904899	0	1	1	1	1	23	2	0.814872	-0.390701	0.0252	0.226649	0.553188	1	23	3	0.695791	-0.361552	0.0532	0.217869	0.561067	1	23	3	0.790735	-0.213995	0.094	0.359839	0.669823	1	23	5	0.639137	-0.507908	0.0714	0.216407	0.556114	1
Processing and activation of SUMO	9	2	0.215374	0.124124	0.7368	0.45653	0.798132	1	9	2	0.325441	0.211667	0.5932	0.439093	0.751844	1	9	2	0.403188	-0.0133932	0.9798	0.899022	1	1	9	2	0.482459	-0.324917	0.6246	0.576703	0.869966	1	9	2	0.650379	-0.0376702	0.8548	0.846318	1	1
Processing of Capped Intron-Containing Pre-mRNA	254	50	8.89878e-07	-44.3038	0.771	0.00216518	0.0297181	1	254	68	1.50389e-09	30.0284	0.8868	0.000421014	0.00683947	0.305656	254	82	2.97899e-12	-16.0882	0.9416	8.61994e-05	0.00151875	0.0637876	254	89	7.68085e-12	-172.859	0.532	1.22492e-06	2.71284e-05	0.000922364	254	97	3.27898e-08	-761.538	0.0252	9.7572e-08	2.65738e-06	7.51304e-05
Processing of DNA double-strand break ends	91	26	2.96758e-07	-5.9027	0.1526	1.04135e-05	0.000202484	0.00728943	91	28	5.83994e-06	-7.02817	0.1686	7.89808e-05	0.0014335	0.05734	91	30	1.47714e-05	-10.183	0.06	2.52879e-05	0.000479822	0.0187131	91	33	1.29065e-05	-12.6469	0.0432	1.4091e-05	0.000279225	0.0106106	91	37	0.000128769	-23.5904	0.0024	2.34299e-06	5.01138e-05	0.0018041
Processing of SMDT1									16	1	0.889579	-0.527798	0.2342	0.637953	0.906367	1	16	1	0.926926	-0.524777	0.2558	0.713456	1	1	16	2	0.795601	-0.799228	0.31	0.592298	0.883169	1	16	2	0.912543	-0.906195	0.2854	0.711717	0.988621	1
Processive synthesis on the C-strand of the telomere	16	2	0.46964	-0.362578	0.4142	0.417953	0.773526	1	16	2	0.628552	-0.623348	0.235	0.390151	0.706359	1	16	3	0.442151	-0.276219	0.6602	0.57501	0.890183	1	16	4	0.299763	-0.304476	0.6974	0.497702	0.807694	1	16	6	0.141431	-0.613999	0.6724	0.328661	0.680293	1
Processive synthesis on the lagging strand	12	2	0.327908	0	1	1	1	1	12	2	0.46881	0	1	1	1	1	12	2	0.559606	0	1	1	1	1	12	3	0.349514	0	1	1	1	1	12	4	0.291697	0	1	1	1	1
Prolactin receptor signaling	6	1	0.458474	-0.256174	0.4696	0.449205	0.792048	1	6	1	0.562186	-0.495186	0.3314	0.421655	0.734733	1	6	1	0.624953	-0.272963	0.5414	0.617429	0.938188	1	6	1	0.682991	-0.212974	0.6024	0.69853	0.986855	1	6	1	0.792407	-0.0883259	0.6774	0.816401	1	1
Prolonged ERK activation events									13	1	0.833055	0	1	1	1	1	13	1	0.880623	0	1	1	1	1	13	1	0.917077	0	1	1	1	1	13	2	0.837746	0	1	1	1	1
Protein folding	27	7	0.0125442	0	1	1	1	1	27	9	0.00502143	0	1	1	1	1	27	9	0.014176	0	1	1	1	1	27	10	0.0120532	0	1	1	1	1	27	11	0.0304527	0	1	1	1	1
Protein hydroxylation	17	2	0.502266	0.016307	0.9826	0.932737	1	1	17	3	0.376672	-1.13703	0.1942	0.202679	0.518115	1	17	3	0.483911	-1.24685	0.1824	0.251638	0.571928	1	17	4	0.342624	-1.56328	0.1954	0.185817	0.552477	1	17	6	0.17811	-1.83284	0.2912	0.148892	0.470764	1
Protein localization	81	9	0.3881	-0.0660091	0.9268	0.795588	1	1	81	11	0.472337	-0.260378	0.7576	0.67181	0.939757	1	81	11	0.693731	-0.307563	0.7418	0.793025	1	1	81	13	0.673021	-0.309435	0.738	0.778619	1	1	81	20	0.404234	-0.55362	0.754	0.623418	0.933914	1
Protein methylation	19	8	0.000220475	0.193278	0.8378	0.0368761	0.263401	1	19	8	0.00149059	-0.0617088	0.9528	0.179533	0.505198	1	19	9	0.000866619	-0.869112	0.525	0.014978	0.132941	1	19	9	0.00250544	-0.953273	0.5274	0.0264477	0.234295	1	19	9	0.0170865	-1.89441	0.3442	0.0374368	0.282611	1
Protein ubiquitination	70	22	3.93007e-07	-7.78179	0.458	0.000180652	0.00287401	0.126456	70	25	8.68183e-07	-0.963643	0.9452	0.0122259	0.117763	1	70	27	1.33001e-06	-10.1168	0.5006	0.00045149	0.00655104	0.334103	70	28	6.79348e-06	-16.0303	0.3756	0.000482712	0.00757255	0.363482	70	32	2.36999e-05	-40.6498	0.0886	6.38732e-05	0.00109294	0.0491823
Pyroptosis	12	4	0.0232287	-3.7046	0.1882	0.0210025	0.175021	1	12	4	0.0576123	-5.03175	0.1674	0.0362641	0.234593	1	12	4	0.0935091	-3.99926	0.2404	0.0761413	0.391282	1	12	5	0.0431045	16.8017	0.0476	0.00835379	0.0925059	1	12	5	0.119914	10.3161	0.2416	0.0922636	0.410902	1
Pyruvate metabolism	35	5	0.249711	-0.686653	0.3214	0.210258	0.605438	1	35	8	0.0721219	-0.6208	0.5696	0.181807	0.507661	1	35	8	0.146595	-1.36159	0.3082	0.13621	0.518897	1	35	11	0.0311036	-1.22892	0.4502	0.0796954	0.408236	1	35	13	0.042416	-2.55861	0.3128	0.0589576	0.354453	1
RA biosynthesis pathway																	9	1	0.770359	-0.852997	0.0152	0.156849	0.518897	1	9	1	0.821551	-0.5025	0.0322	0.255825	0.581982	1	9	3	0.344708	-0.883876	0.0524	0.0764258	0.389721	1
RAB geranylgeranylation	51	5	0.560572	0.688009	0.0178	0.0840731	0.424348	1	51	6	0.655191	0.633846	0.0396	0.168825	0.500274	1	51	7	0.665909	0.715494	0.0332	0.15988	0.51891	1	51	8	0.68486	0.355908	0.0972	0.281889	0.611398	1	51	9	0.862437	0.685589	0.0618	0.375569	0.732122	1
RAC2 GTPase cycle	68	14	0.00513107	0		0.00513107	0.0619267	1	68	19	0.000696165	0		0.000696165	0.0103146	0.505416	68	21	0.000734282	0		0.000734282	0.0104494	0.543369	68	22	0.00198449	0		0.00198449	0.0270808	1	68	25	0.00733	0		0.00733	0.0855167	1
RAC3 GTPase cycle	67	13	0.011363	0	1	1	1	1	67	16	0.00953285	0	1	1	1	1	67	18	0.00879719	0	1	1	1	1	67	19	0.0178123	0	1	1	1	1	67	24	0.0121146	0	1	1	1	1
RAF activation	35	3	0.674507	-0.0319837	0.981	0.963034	1	1	35	5	0.47454	0.242518	0.8786	0.782527	1	1	35	6	0.436237	2.13167	0.423	0.400969	0.70479	1	35	7	0.410483	0.756505	0.7946	0.663329	0.943235	1	35	9	0.41719	-0.704973	0.8948	0.769676	1	1
RAF-independent MAPK1/3 activation									20	1	0.936376	0	1	1	1	1	20	1	0.962027	0	1	1	1	1	20	2	0.886711	0	1	1	1	1	20	3	0.872746	0	1	1	1	1
RAF/MAP kinase cascade	203	31	0.00747309	0.306093	0.9506	0.289909	0.656751	1	203	41	0.00202269	0.205657	0.975	0.258898	0.580359	1	203	45	0.00431596	-1.62703	0.8396	0.124036	0.509924	1	203	47	0.0216888	-3.69131	0.6942	0.14246	0.514977	1	203	57	0.0536921	-12.2502	0.3748	0.0862568	0.401402	1
RAS processing	18	4	0.0902657	0.271804	0.5446	0.192784	0.592954	1	18	5	0.07132	0.224618	0.686	0.243836	0.567388	1	18	7	0.01209	0.0339599	0.9632	0.371108	0.669136	1	18	7	0.02584	-0.118623	0.9044	0.325755	0.642393	1	18	7	0.0981202	-0.17634	0.8878	0.478169	0.829258	1
RET signaling	31	3	0.591291	0	1	1	1	1	31	6	0.200984	0	1	1	1	1	31	7	0.176122	0	1	1	1	1	31	7	0.288444	0	1	1	1	1	31	8	0.424968	0	1	1	1	1
RHO GTPase Effectors	204	33	0.002371	-6.34156	0.2468	0.00655089	0.076427	1	204	41	0.00222462	-13.9623	0.121	0.00226541	0.0299035	1	204	45	0.00474866	-3.89253	0.5728	0.0441716	0.288973	1	204	46	0.0350595	-5.70466	0.4926	0.0978695	0.443488	1	204	56	0.079525	-13.0816	0.291	0.0830204	0.401402	1
RHO GTPases Activate Formins	111	15	0.11846	-0.722994	0.744	0.354708	0.721377	1	111	20	0.0729181	-0.31153	0.9208	0.487611	0.790191	1	111	22	0.104843	-0.54872	0.8668	0.459718	0.778471	1	111	23	0.210555	-0.961062	0.8136	0.524455	0.83846	1	111	28	0.326326	-3.96656	0.529	0.394808	0.742215	1
RHO GTPases Activate NADPH Oxidases	13	1	0.735344	-2.75167	0.0034	0.0709215	0.384094	1	13	1	0.833055	-7.23546	0.0002	0.0343844	0.224893	1	13	2	0.604823	-2.41658	0.0138	0.0853874	0.405467	1	13	2	0.689391	-2.22778	0.0144	0.115753	0.478913	1	13	2	0.837746	-2.8577	0.0114	0.180555	0.521127	1
RHO GTPases Activate ROCKs	5	3	0.00787263	0.211344	0.646	0.0745587	0.392414	1	5	3	0.0173481	0.111796	0.8224	0.200574	0.517769	1	5	3	0.0269598	0.0711505	0.902	0.326852	0.615446	1	5	3	0.039996	0.173172	0.7904	0.252467	0.581982	1	5	3	0.0839588	0.477938	0.5962	0.21103	0.546301	1
RHO GTPases Activate WASPs and WAVEs	32	8	0.00980348	0.269952	0.9536	0.32214	0.697268	1	32	10	0.00531751	1.30864	0.8268	0.127045	0.462962	1	32	10	0.0160524	1.58444	0.7994	0.178316	0.531659	1	32	10	0.0404071	-0.0401734	0.9948	0.718091	1	1	32	12	0.0467107	-3.91211	0.7456	0.23605	0.577012	1
RHO GTPases activate IQGAPs	12	4	0.0232287	0.00938022	0.9812	0.524801	0.848409	1	12	4	0.0576123	0.014215	0.9698	0.584749	0.874047	1	12	4	0.0935091	0.037786	0.931	0.546112	0.861669	1	12	5	0.0431045	0.0498343	0.9334	0.439822	0.752695	1	12	5	0.119914	0.240936	0.7654	0.374729	0.732122	1
RHO GTPases activate PAKs	19	6	0.00742946	-0.245778	0.6874	0.0842634	0.424348	1	19	6	0.0275097	-0.270327	0.6888	0.156601	0.490053	1	19	6	0.0547144	-0.0836047	0.9052	0.419038	0.726201	1	19	6	0.0978682	-0.254404	0.7536	0.333644	0.642755	1	19	6	0.260728	-0.236346	0.8224	0.579427	0.903949	1
RHO GTPases activate PKNs	21	3	0.33456	-0.330939	0.3436	0.278633	0.654506	1	21	4	0.280775	-0.191772	0.6106	0.416096	0.731443	1	21	5	0.200256	-0.157194	0.785	0.485471	0.800405	1	21	5	0.297493	-0.224719	0.6552	0.462754	0.772624	1	21	6	0.350935	-0.368486	0.5434	0.423244	0.777404	1
RHOA GTPase cycle	115	10	0.690705	0	1	1	1	1	115	14	0.629126	0	1	1	1	1	115	17	0.575421	0	1	1	1	1	115	20	0.542215	0	1	1	1	1	115	29	0.322956	0	1	1	1	1
RHOB GTPase cycle	61	9	0.133891	-0.330939	0.0668	0.0325694	0.242538	1	61	11	0.153823	-0.191772	0.135	0.0666318	0.338284	1	61	12	0.200404	-0.157194	0.1736	0.104051	0.455608	1	61	14	0.164645	-0.224719	0.1674	0.0850607	0.412647	1	61	18	0.147449	-0.368486	0.1478	0.0694069	0.381738	1
RHOBTB GTPase Cycle	32	10	0.000633111	0	1	1	1	1	32	11	0.00149363	0	1	1	1	1	32	13	0.000414445	0	1	1	1	1	32	13	0.00169544	0	1	1	1	1	32	13	0.0198971	0	1	1	1	1
RHOBTB2 GTPase cycle	21	6	0.0125586	0	1	1	1	1	21	6	0.0440153	0	1	1	1	1	21	8	0.00853144	0	1	1	1	1	21	8	0.0200137	0	1	1	1	1	21	8	0.0884736	0	1	1	1	1
RHOC GTPase cycle	63	5	0.745338	0	1	1	1	1	63	9	0.422266	0	1	1	1	1	63	10	0.483272	0	1	1	1	1	63	13	0.296796	0	1	1	1	1	63	18	0.184155	0	1	1	1	1
RHOF GTPase cycle	37	7	0.062463	0	1	1	1	1	37	8	0.0942642	0	1	1	1	1	37	9	0.0944237	0	1	1	1	1	37	10	0.0968226	0	1	1	1	1	37	12	0.124328	0	1	1	1	1
RHOG GTPase cycle	58	8	0.197855	0	1	1	1	1	58	13	0.0302524	0	1	1	1	1	58	15	0.0224418	0	1	1	1	1	58	16	0.0359862	0	1	1	1	1	58	20	0.0316053	0	1	1	1	1
RHOJ GTPase cycle	12	2	0.327908	0		0.327908	0.697268	1	12	2	0.46881	0		0.46881	0.766568	1	12	3	0.266765	0		0.266765	0.571928	1	12	3	0.349514	0		0.349514	0.662932	1	12	4	0.291697	0		0.291697	0.645334	1
RHOQ GTPase cycle	50	6	0.357572	0	1	1	1	1	50	9	0.186525	0	1	1	1	1	50	10	0.213092	0	1	1	1	1	50	10	0.370253	0	1	1	1	1	50	13	0.361305	0	1	1	1	1
RIP-mediated NFkB activation via ZBP1	12	3	0.103619	0.320648	0.486	0.179671	0.573226	1	12	4	0.0576123	0.331779	0.6244	0.186841	0.514188	1	12	4	0.0935091	0.33741	0.632	0.243657	0.568558	1	12	4	0.1417	0.143717	0.8472	0.486401	0.792771	1	12	6	0.0376491	0.582789	0.7538	0.219979	0.559022	1
RIPK1-mediated regulated necrosis	23	4	0.179155	0.338991	0.3964	0.20178	0.59821	1	23	4	0.342142	0.217808	0.5328	0.409308	0.723715	1	23	4	0.464592	0.291344	0.4844	0.463945	0.779937	1	23	4	0.587042	0.354731	0.5076	0.5671	0.86094	1	23	6	0.443046	2.43466	0.268	0.294977	0.645334	1
RMTs methylate histone arginines	67	36	1.352e-19	-5.91138	0.1602	8.78459e-13	7.68652e-11	6.14922e-10	67	41	1.75659e-20	-7.25878	0.1534	2.42499e-13	5.86848e-11	1.76054e-10	67	43	7.23153e-20	-14.4341	0.0108	5.16468e-16	1.27395e-13	3.82186e-13	67	43	2.01014e-17	-15.8988	0.0114	2.04158e-14	5.12436e-12	1.53731e-11	67	43	7.20043e-13	-25.2984	0.0008	2.27711e-13	3.50675e-11	1.75338e-10
RNA Polymerase I Promoter Clearance	45	6	0.269478	0	1	1	1	1	45	8	0.215216	0	1	1	1	1	45	8	0.36602	0	1	1	1	1	45	10	0.248966	0	1	1	1	1	45	11	0.469076	0.0930044	0.8478	0.749005	1	1
RNA Polymerase I Transcription	46	6	0.286731	0	1	1	1	1	46	8	0.233381	0	1	1	1	1	46	8	0.390399	0	1	1	1	1	46	10	0.272198	0	1	1	1	1	46	11	0.501527	0.0930044	0.84	0.759873	1	1
RNA Polymerase I Transcription Initiation	44	6	0.252494	0	1	1	1	1	44	8	0.197616	0	1	1	1	1	44	8	0.341781	0	1	1	1	1	44	10	0.226464	0	1	1	1	1	44	11	0.436279	0.0930044	0.8488	0.730991	0.993006	1
RNA Polymerase II Transcription	839	151	1.53317e-14	9.68804	0.8162	1.10214e-06	2.2691e-05	0.000771495	839	188	1.89041e-15	3.02873	0.96	7.7541e-06	0.000156911	0.00562948	839	213	5.8425e-16	-10.9646	0.8688	5.58454e-07	1.25229e-05	0.000413256	839	228	2.26239e-13	-38.5952	0.6302	5.20791e-07	1.18835e-05	0.000392156	839	271	1.45731e-10	-155.058	0.1568	1.17284e-07	3.01028e-06	9.03085e-05
RNA Polymerase II Transcription Elongation	55	5	0.629254	-1.30871	0.289	0.436397	0.777474	1	55	6	0.726783	-1.91682	0.3028	0.524456	0.822365	1	55	7	0.742719	-1.84193	0.374	0.592383	0.90913	1	55	9	0.637337	-3.51813	0.2574	0.415993	0.720099	1	55	10	0.846435	-5.40566	0.1812	0.531129	0.864352	1
RNA Polymerase II Transcription Termination	58	16	8.90096e-05	-0.575464	0.8	0.0199226	0.170071	1	58	22	1.20715e-06	1.22011	0.7044	0.00156644	0.0222987	1	58	26	5.93994e-08	0.92551	0.8116	0.000906036	0.0126503	0.670467	58	27	2.7122e-07	-0.894125	0.853	0.00254689	0.0332811	1	58	29	6.55376e-06	-5.65284	0.3584	0.000421493	0.00662347	0.32455
RNA polymerase II transcribes snRNA genes	67	8	0.324512	1.62929	0.4628	0.349064	0.721377	1	67	10	0.358018	-0.937424	0.736	0.574958	0.870389	1	67	15	0.0712375	0.361512	0.9276	0.497605	0.811075	1	67	19	0.0178123	-1.74483	0.7446	0.15368	0.514977	1	67	22	0.0428956	-0.985797	0.9118	0.397865	0.745392	1
RUNX1 interacts with co-factors whose precise effect on RUNX1 targets is not known	35	3	0.674507	0	1	1	1	1	35	5	0.47454	0	1	1	1	1	35	6	0.436237	0	1	1	1	1	35	6	0.586916	0	1	1	1	1	35	6	0.849842	0	1	1	1	1
RUNX1 regulates genes involved in megakaryocyte differentiation and platelet function	76	51	6.54563e-34	-0.0311408	0.9608	1.44983e-13	3.38294e-11	1.01488e-10	76	54	1.53005e-31	-0.0156065	0.9858	1.27336e-11	1.54077e-09	9.24459e-09	76	56	2.39247e-30	0.0415679	0.9634	5.76943e-12	3.88125e-10	4.26938e-09	76	56	5.05667e-27	0.217644	0.8252	2.50919e-12	3.14903e-10	1.88942e-09	76	57	9.81516e-22	0.491415	0.7046	1.1322e-10	7.26496e-09	8.71795e-08
RUNX3 regulates CDKN1A transcription	6	2	0.108677	-0.0544052	0.6786	0.293106	0.661851	1	6	2	0.174412	-0.0879327	0.6074	0.319268	0.648078	1	6	2	0.225288	0.108819	0.4876	0.289289	0.583042	1	6	2	0.28151	0.158617	0.467	0.320064	0.639278	1	6	2	0.419191	0.206894	0.4952	0.439305	0.792769	1
RUNX3 regulates p14-ARF	6	1	0.458474	0	1	1	1	1	6	1	0.562186	0	1	1	1	1	6	1	0.624953	0	1	1	1	1	6	1	0.682991	0	1	1	1	1	6	1	0.792407	0	1	1	1	1
Rap1 signalling	13	2	0.364728	0.119243	0.5446	0.43434	0.777474	1	13	2	0.512488	0.222395	0.441	0.466997	0.766568	1	13	2	0.604823	0.184403	0.4972	0.57261	0.888325	1	13	4	0.177892	0.211139	0.7276	0.411083	0.720099	1	13	4	0.350456	0.161015	0.8378	0.664666	0.956622	1
Receptor Mediated Mitophagy	11	1	0.675258	0	1	1	1	1	11	2	0.422866	0	1	1	1	1	11	3	0.223451	0	1	1	1	1	11	3	0.29756	0	1	1	1	1	11	3	0.482928	0	1	1	1	1
Recognition of DNA damage by PCNA-containing replication complex	28	4	0.286868	-0.0660091	0.544	0.37462	0.740293	1	28	5	0.287719	-0.260378	0.3588	0.257278	0.580359	1	28	6	0.238919	-0.307563	0.3912	0.242841	0.568558	1	28	7	0.203601	-0.309435	0.41	0.227541	0.555492	1	28	9	0.176929	-0.392803	0.4462	0.226257	0.571206	1
Recruitment and ATM-mediated phosphorylation of repair and signaling proteins at DNA double strand breaks	71	29	3.88446e-12	-6.55736	0.3372	1.40608e-07	3.93702e-06	9.84255e-05	71	31	1.30542e-10	-6.57639	0.44	2.37126e-06	5.21678e-05	0.00172154	71	33	3.1033e-10	-14.3785	0.1328	1.23008e-07	3.0342e-06	9.10259e-05	71	34	3.14742e-09	-18.1073	0.0954	2.42137e-07	6.07764e-06	0.000182329	71	35	1.14699e-06	-35.7657	0.0078	2.19277e-07	5.44657e-06	0.000168844
Recruitment of mitotic centrosome proteins and complexes	75	10	0.189321	0.43481	0.7962	0.485256	0.809794	1	75	13	0.160693	0.629438	0.7932	0.451029	0.761921	1	75	16	0.0913658	0.286283	0.9262	0.532593	0.845749	1	75	17	0.147576	-0.00721124	0.9982	0.906297	1	1	75	23	0.0788779	-0.620524	0.9172	0.492616	0.839801	1
Recycling of eIF2:GDP	8	4	0.004506	0.0369995	0.9522	0.251991	0.6233	1	8	4	0.0124091	0.13147	0.751	0.133987	0.464579	1	8	4	0.0216947	-0.0820235	0.9322	0.354558	0.648454	1	8	4	0.0355728	-0.198905	0.7622	0.220188	0.555492	1	8	4	0.0884904	-0.295417	0.6296	0.235527	0.577012	1
Recycling pathway of L1	20	3	0.306858	5.428	0.9216	0.740301	1	1	20	6	0.0351433	-2.04647	0.9812	0.575464	0.870389	1	20	7	0.0224211	-21.0514	0.8502	0.246649	0.568599	1	20	7	0.0458695	-61.147	0.6276	0.167968	0.536187	1	20	7	0.156847	-106.317	0.5284	0.253975	0.603583	1
Regulated Necrosis	35	8	0.0169159	-3.50415	0.1738	0.015206	0.140055	1	35	8	0.0721219	-4.74175	0.1586	0.0409503	0.245702	1	35	8	0.146595	-3.62513	0.24	0.106988	0.460652	1	35	9	0.142467	17.2199	0.0286	0.0178262	0.174326	1	35	11	0.16322	12.4723	0.16	0.0811949	0.401402	1
Regulated proteolysis of p75NTR	11	1	0.675258	-0.122256	0.0924	0.268834	0.644324	1	11	2	0.422866	-0.291454	0.0914	0.140166	0.465772	1	11	2	0.510799	-0.33988	0.0936	0.180499	0.531659	1	11	2	0.595772	-0.422773	0.0718	0.19414	0.55516	1	11	2	0.759463	-0.371517	0.0962	0.335961	0.688303	1
Regulation of APC/C activators between G1/S and early anaphase	34	11	0.00024264	-0.117043	0.8724	0.0482195	0.300701	1	34	11	0.00259659	-1.03277	0.3218	0.0106287	0.108683	1	34	12	0.00287801	-0.834856	0.4544	0.0209969	0.172642	1	34	14	0.000969529	-1.04338	0.4424	0.0108934	0.115531	1	34	15	0.00525638	-2.0224	0.269	0.0123972	0.130765	1
Regulation of BACH1 activity	10	2	0.252889	0.128087	0.5068	0.323306	0.697268	1	10	2	0.374938	0.247593	0.4116	0.350705	0.675527	1	10	3	0.181726	0.416276	0.3784	0.194453	0.549218	1	10	3	0.24609	0.366776	0.4856	0.304605	0.62626	1	10	3	0.415157	0.409518	0.612	0.519806	0.858547	1
Regulation of CDH11 Expression and Function	9	1	0.601543	0		0.601543	0.903605	1	9	3	0.0982552	0		0.0982552	0.426533	1	9	3	0.142425	0		0.142425	0.518897	1	9	3	0.196231	0		0.196231	0.55516	1	9	3	0.344708	0		0.344708	0.691212	1
Regulation of CDH11 function	5	1	0.400175	0		0.400175	0.759139	1	5	2	0.126743	0		0.126743	0.462962	1	5	2	0.16617	0		0.16617	0.525496	1	5	2	0.210927	0		0.210927	0.55516	1	5	2	0.326039	0		0.326039	0.676685	1
Regulation of Complement cascade	5	1	0.400175	0	1	1	1	1	5	1	0.497557	0	1	1	1	1	5	1	0.558342	0	1	1	1	1	5	1	0.616078	0	1	1	1	1	5	1	0.730205	0	1	1	1	1
Regulation of Expression and Function of Type II Classical Cadherins	9	1	0.601543	0		0.601543	0.903605	1	9	3	0.0982552	0		0.0982552	0.426533	1	9	3	0.142425	0		0.142425	0.518897	1	9	3	0.196231	0		0.196231	0.55516	1	9	3	0.344708	0		0.344708	0.691212	1
Regulation of FOXO transcriptional activity by acetylation	6	2	0.108677	-0.113444	0.3456	0.124422	0.518958	1	6	2	0.174412	0.0861491	0.2806	0.141559	0.465772	1	6	2	0.225288	-0.0944752	0.344	0.20684	0.557924	1	6	2	0.28151	0.262865	0.189	0.150957	0.514977	1	6	2	0.419191	0.127578	0.318	0.316006	0.667239	1
Regulation of FZD by ubiquitination	14	3	0.148636	1.70046	0.7224	0.374547	0.740293	1	14	3	0.265078	0.0341076	0.994	0.908645	1	1	14	3	0.355221	-0.204383	0.9704	0.858046	1	1	14	3	0.451251	-0.445589	0.9374	0.840761	1	1	14	4	0.409244	-4.82939	0.6522	0.545537	0.875129	1
Regulation of HSF1-mediated heat shock response	60	7	0.364646	-4.94804	0.5156	0.414085	0.773526	1	60	10	0.237236	-6.07664	0.611	0.379655	0.696035	1	60	12	0.18466	-12.0151	0.4412	0.229831	0.568558	1	60	12	0.348737	-12.1661	0.4826	0.379906	0.689324	1	60	18	0.130759	-34.1399	0.2582	0.105141	0.432525	1
Regulation of Homotypic Cell-Cell Adhesion	9	1	0.601543	0		0.601543	0.903605	1	9	3	0.0982552	0		0.0982552	0.426533	1	9	3	0.142425	0		0.142425	0.518897	1	9	3	0.196231	0		0.196231	0.55516	1	9	3	0.344708	0		0.344708	0.691212	1
Regulation of IFNA/IFNB signaling																																	5	1	0.730205	0	1	1	1	1
Regulation of IGF Activity by IGFBP	57	6	0.482423	0.438653	0.8234	0.734117	1	1	57	6	0.758402	-0.0590526	0.9742	0.969407	1	1	57	6	0.878393	-0.0207408	0.9938	0.995248	1	1	57	8	0.799636	0.52041	0.8738	0.919767	1	1	57	14	0.443435	12.3568	0.1284	0.18341	0.521127	1
Regulation of KIT signaling	12	1	0.706835	0		0.706835	0.985627	1	12	2	0.46881	0		0.46881	0.766568	1	12	2	0.559606	0		0.559606	0.873646	1	12	2	0.645023	0		0.645023	0.928685	1	12	3	0.546672	0		0.546672	0.875129	1
Regulation of MECP2 expression and activity	6	1	0.458474	0	1	1	1	1	6	2	0.174412	0	1	1	1	1	6	2	0.225288	0	1	1	1	1	6	2	0.28151	0	1	1	1	1	6	2	0.419191	0	1	1	1	1
Regulation of NF-kappa B signaling	14	3	0.148636	1.90254	0.5802	0.276291	0.65119	1	14	4	0.0947533	2.31424	0.6166	0.236363	0.561291	1	14	4	0.14844	2.83322	0.5786	0.275124	0.571928	1	14	4	0.21675	2.85693	0.6424	0.383689	0.692848	1	14	4	0.409244	0.582733	0.9432	0.830596	1	1
Regulation of PLK1 Activity at G2/M Transition	82	13	0.0520871	-0.270623	0.6618	0.196587	0.59821	1	82	16	0.0563175	-0.764663	0.4018	0.0972042	0.426533	1	82	20	0.0177715	-0.981304	0.42	0.0516373	0.305693	1	82	20	0.0682298	-0.788905	0.4702	0.134401	0.50602	1	82	26	0.0447861	-1.45824	0.3712	0.0759524	0.389721	1
Regulation of PTEN gene transcription	26	3	0.469808	-0.675072	0.21	0.266382	0.642991	1	26	6	0.107706	-0.643326	0.4372	0.161637	0.496739	1	26	8	0.0328177	-0.506403	0.6486	0.151054	0.518897	1	26	9	0.0267402	-0.634975	0.6562	0.139826	0.514277	1	26	10	0.0565451	0.869439	0.674	0.211426	0.546301	1
Regulation of PTEN localization	9	2	0.215374	0.218913	0.7118	0.435608	0.777474	1	9	2	0.325441	0.147698	0.8338	0.642593	0.908571	1	9	2	0.403188	-0.0485321	0.9494	0.837855	1	1	9	2	0.482459	-0.157506	0.8576	0.765841	1	1	9	2	0.650379	-0.267516	0.7832	0.795848	1	1
Regulation of PTEN stability and activity	63	14	0.002459	1.63403	0.9106	0.149644	0.54926	1	63	18	0.000714118	1.26439	0.949	0.135972	0.464579	1	63	19	0.00176166	-5.00745	0.8156	0.0766727	0.391295	1	63	19	0.00904808	-10.7372	0.6722	0.0875524	0.419917	1	63	22	0.0215692	-42.8094	0.2374	0.0264711	0.21232	1
Regulation of RAS by GAPs	63	13	0.00673343	0.178364	0.9668	0.326593	0.697268	1	63	16	0.00510043	0.102107	0.991	0.442839	0.754698	1	63	16	0.0221855	-1.65287	0.8134	0.214177	0.561067	1	63	16	0.0707331	-3.63018	0.6312	0.211047	0.55516	1	63	19	0.11803	-13.2647	0.2416	0.0911604	0.410902	1
Regulation of RUNX1 Expression and Activity	6	1	0.458474	0	1	1	1	1	6	1	0.562186	0	1	1	1	1	6	1	0.624953	0	1	1	1	1	6	1	0.682991	0	1	1	1	1	6	1	0.792407	0	1	1	1	1
Regulation of RUNX2 expression and activity	50	10	0.0202832	0.264798	0.6	0.102227	0.473899	1	50	13	0.00898144	0.310022	0.6856	0.0915192	0.420525	1	50	13	0.0309326	0.0670351	0.9598	0.466501	0.779937	1	50	13	0.0831095	-0.0964606	0.9326	0.531276	0.845773	1	50	16	0.0935326	-0.903023	0.6102	0.231165	0.574183	1
Regulation of RUNX3 expression and activity	53	9	0.067552	-6.02222	0.8834	0.415418	0.773526	1	53	12	0.0339691	-5.68911	0.9204	0.383874	0.700232	1	53	12	0.0929644	-31.1595	0.6378	0.24636	0.568599	1	53	12	0.201665	-45.4397	0.5496	0.307559	0.62626	1	53	14	0.328671	-133.799	0.2378	0.206647	0.544925	1
Regulation of TBK1, IKKÎµ (IKBKE)-mediated activation of IRF3, IRF7	10	1	0.640282	0	1	1	1	1	10	1	0.747621	0	1	1	1	1	10	1	0.805003	0	1	1	1	1	10	1	0.852662	0	1	1	1	1	10	1	0.927252	0	1	1	1	1
Regulation of TNFR1 signaling	43	6	0.235822	0.483154	0.5302	0.32441	0.697268	1	43	7	0.312807	0.47581	0.6174	0.446773	0.757844	1	43	7	0.477004	0.29748	0.7586	0.675614	0.984286	1	43	9	0.329262	1.10232	0.4998	0.377193	0.686054	1	43	11	0.403349	0.179945	0.9436	0.828502	1	1
Regulation of TP53 Activity	145	13	0.661704	0.434514	0.509	0.622062	0.919799	1	145	20	0.404306	0.0401227	0.97	0.8767	1	1	145	22	0.522928	0.0284504	0.9848	0.941959	1	1	145	26	0.469833	0.20508	0.8986	0.801519	1	1	145	33	0.565498	-0.679826	0.8154	0.773849	1	1
Regulation of TP53 Activity through Acetylation	29	3	0.544854	0.00259589	0.9976	0.980952	1	1	29	6	0.160611	0.0524656	0.9294	0.632686	0.900648	1	29	6	0.265845	0.0816753	0.9038	0.684201	0.986956	1	29	8	0.11804	0.262532	0.7492	0.358432	0.669823	1	29	8	0.346712	-0.302564	0.7816	0.606844	0.918015	1
Regulation of TP53 Activity through Association with Co-factors	12	1	0.706835	0	1	1	1	1	12	2	0.46881	0	1	1	1	1	12	2	0.559606	0	1	1	1	1	12	2	0.645023	0	1	1	1	1	12	3	0.546672	0	1	1	1	1
Regulation of TP53 Activity through Methylation	18	3	0.251883	0.34931	0.2208	0.154608	0.555003	1	18	3	0.413381	0.289335	0.3196	0.313392	0.642719	1	18	3	0.524106	0.320622	0.3118	0.380463	0.681702	1	18	3	0.630078	0.387647	0.3008	0.446551	0.757479	1	18	3	0.820057	0.681339	0.2912	0.602024	0.916123	1
Regulation of TP53 Activity through Phosphorylation	84	8	0.577963	0.34931	0.107	0.229771	0.609773	1	84	11	0.523133	0.289335	0.2048	0.293891	0.622054	1	84	13	0.505839	0.320622	0.2246	0.299877	0.590633	1	84	14	0.617522	0.387647	0.242	0.388404	0.698014	1	84	18	0.678997	0.681339	0.3072	0.489026	0.838641	1
Regulation of TP53 Degradation	33	5	0.212693	0.448986	0.501	0.287102	0.656751	1	33	7	0.122734	-0.0500068	0.9772	0.723177	0.992489	1	33	7	0.220968	-0.0853009	0.9662	0.772962	1	1	33	9	0.106835	-0.0523073	0.9806	0.719643	1	1	33	11	0.117679	-0.258094	0.9374	0.596814	0.911705	1
Regulation of TP53 Expression and Degradation	33	5	0.212693	0.485009	0.4766	0.272542	0.64891	1	33	7	0.122734	-0.0152924	0.9924	0.814687	1	1	33	7	0.220968	-0.120552	0.9486	0.729029	1	1	33	9	0.106835	-0.0683788	0.9808	0.720656	1	1	33	11	0.117679	-0.336821	0.9172	0.556179	0.88066	1
Regulation of actin dynamics for phagocytic cup formation	46	11	0.00382119	14.1281	0.1804	0.00566468	0.0672081	1	46	13	0.0042013	18.3524	0.1368	0.00417362	0.0505008	1	46	13	0.0157674	12.1569	0.3024	0.0296207	0.214895	1	46	14	0.0214136	13.1969	0.371	0.0479612	0.316796	1	46	17	0.0232507	13.4609	0.5898	0.106165	0.432525	1
Regulation of cholesterol biosynthesis by SREBP (SREBF)	7	2	0.142652	-0.171389	0.918	0.590403	0.89455	1	7	2	0.224266	-0.178857	0.865	0.59642	0.878298	1	7	2	0.28554	-0.136944	0.9062	0.702365	1	1	7	2	0.351459	-0.160429	0.8364	0.663897	0.943235	1	7	2	0.505217	-0.206108	0.771	0.703337	0.987948	1
Regulation of expression of SLITs and ROBOs	8	1	0.558635	-0.0990136	0.6872	0.673401	0.954212	1	8	1	0.667585	-0.390567	0.3336	0.50092	0.799768	1	8	1	0.729562	-0.461344	0.3228	0.542685	0.858092	1	8	1	0.783874	-0.464152	0.3084	0.579843	0.871501	1	8	2	0.582452	-0.589204	0.4518	0.524542	0.861189	1
Regulation of gene expression by Hypoxia-inducible Factor	7	2	0.142652	0.0133598	0.9772	0.744741	1	1	7	2	0.224266	0.124414	0.8054	0.529088	0.826059	1	7	3	0.0746583	1.10217	0.2708	0.0733584	0.38229	1	7	3	0.106638	1.39633	0.2176	0.0760944	0.39246	1	7	3	0.204128	1.00214	0.3782	0.210668	0.546301	1
Regulation of innate immune responses to cytosolic DNA	12	2	0.327908	-0.381477	0.428	0.328712	0.697268	1	12	2	0.46881	-1.18198	0.1524	0.217411	0.539864	1	12	2	0.559606	-0.523158	0.3988	0.46999	0.781556	1	12	2	0.645023	-0.808127	0.2404	0.406896	0.720099	1	12	3	0.546672	0.243393	0.8112	0.760158	1	1
Regulation of insulin secretion	44	5	0.427403	-0.448546	0.5626	0.492828	0.815554	1	44	6	0.50567	-0.886127	0.4318	0.45564	0.764413	1	44	7	0.502586	-1.68713	0.2674	0.33203	0.620461	1	44	11	0.13111	1.15576	0.586	0.261364	0.584465	1	44	12	0.30456	-0.632448	0.8468	0.641199	0.940544	1
Regulation of localization of FOXO transcription factors	11	3	0.0835215	-0.113444	0.6822	0.26044	0.637442	1	11	4	0.0426296	0.0861491	0.6376	0.166532	0.499596	1	11	4	0.0704589	-0.0944752	0.7912	0.319908	0.608565	1	11	4	0.108835	0.262865	0.4954	0.189473	0.555149	1	11	5	0.085637	0.127578	0.8752	0.43908	0.792769	1
Regulation of mRNA stability by proteins that bind AU-rich elements	80	15	0.00941513	-0.203546	0.9482	0.305031	0.67357	1	80	18	0.0116808	-0.146208	0.9698	0.391469	0.706981	1	80	18	0.0494845	-1.86347	0.684	0.203837	0.557924	1	80	19	0.0920915	-2.80632	0.6114	0.229972	0.556142	1	80	21	0.285894	-9.41563	0.2544	0.19297	0.534486	1
Regulation of mitotic cell cycle	83	20	0.000100959	-0.943292	0.9576	0.0793666	0.411531	1	83	23	0.000228608	-4.59122	0.8444	0.039029	0.237894	1	83	24	0.00091597	-6.13563	0.7868	0.0503903	0.304701	1	83	26	0.00138473	-19.3322	0.5364	0.0201227	0.189405	1	83	29	0.00917191	-64.9901	0.119	0.00617171	0.073111	1
Regulation of necroptotic cell death	23	4	0.179155	0.36401	0.3812	0.193981	0.592954	1	23	4	0.342142	0.217808	0.5334	0.409723	0.723715	1	23	4	0.464592	0.291344	0.484	0.463663	0.779937	1	23	4	0.587042	0.354731	0.506	0.565984	0.86094	1	23	6	0.443046	2.43101	0.2698	0.296309	0.64634	1
Regulation of ornithine decarboxylase (ODC)	47	11	0.00456001	0.0975257	0.9658	0.289382	0.656751	1	47	14	0.00175187	0.245924	0.933	0.157466	0.490645	1	47	14	0.00765324	-0.682111	0.8154	0.140115	0.518897	1	47	14	0.0257479	-1.40089	0.6862	0.150581	0.514977	1	47	16	0.0570192	-5.42096	0.2986	0.0679679	0.376513	1
Regulation of pyruvate dehydrogenase (PDH) complex	10	1	0.640282	0	1	1	1	1	10	1	0.747621	0	1	1	1	1	10	1	0.805003	0	1	1	1	1	10	2	0.541551	-0.529525	0.21	0.30979	0.627447	1	10	3	0.415157	-0.490796	0.3358	0.325882	0.676685	1
Regulation of pyruvate metabolism	28	5	0.129773	-0.620817	0.4442	0.185002	0.583341	1	28	8	0.0213125	-0.599452	0.644	0.120494	0.462962	1	28	8	0.0496688	-1.30316	0.3866	0.0854768	0.405467	1	28	11	0.00515714	-1.25951	0.5258	0.0385266	0.28159	1	28	13	0.00542952	-2.98333	0.3424	0.0183911	0.174829	1
Regulation of the apoptosome activity	9	1	0.601543	0.0507013	0.3144	0.436496	0.777474	1	9	1	0.710353	-0.0816012	0.2852	0.49632	0.798954	1	9	1	0.770359	-0.108883	0.2622	0.529157	0.842319	1	9	1	0.821551	-0.129008	0.2312	0.552428	0.85946	1	9	1	0.905445	-0.113295	0.3048	0.714814	0.988621	1
Removal of aminoterminal propeptides from gamma-carboxylated proteins	3	1	0.264089	0	1	1	1	1	3	1	0.338292	0	1	1	1	1	3	1	0.387552	0	1	1	1	1	3	1	0.436924	0	1	1	1	1	3	2	0.134843	-2.2727	0.0656	0.0323161	0.248834	1
Removal of the Flap Intermediate from the C-strand	14	2	0.400744	-0.309196	0.4438	0.390611	0.753245	1	14	2	0.553723	-0.623348	0.2688	0.366784	0.686303	1	14	3	0.355221	-0.206671	0.73	0.56781	0.884589	1	14	4	0.21675	-0.304996	0.727	0.449513	0.760637	1	14	6	0.080293	-0.692106	0.6666	0.24582	0.589661	1
Resolution of AP sites via the multiple-nucleotide patch replacement pathway	20	2	0.591997	0	1	1	1	1	20	2	0.748307	0	1	1	1	1	20	2	0.826975	0	1	1	1	1	20	3	0.702864	0	1	1	1	1	20	5	0.503506	0	1	1	1	1
Resolution of Abasic Sites (AP sites)	25	2	0.71362	0	1	1	1	1	25	2	0.850031	0	1	1	1	1	25	2	0.90876	0	1	1	1	1	25	3	0.836404	0	1	1	1	1	25	7	0.349114	0	1	1	1	1
Resolution of D-Loop Structures	30	1	0.953567	-1.18551	0.0546	0.52218	0.846125	1	30	3	0.760479	-2.34639	0.1104	0.357457	0.675818	1	30	4	0.682728	0.404699	0.666	0.738716	1	1	30	4	0.792532	0.607788	0.6058	0.778233	1	1	30	6	0.721482	-1.86962	0.3664	0.569005	0.89415	1
Resolution of D-loop Structures through Holliday Junction Intermediates	30	1	0.953567	-1.18551	0.0576	0.529655	0.850364	1	30	3	0.760479	-2.32795	0.1038	0.348058	0.675527	1	30	4	0.682728	0.394228	0.6766	0.745412	1	1	30	4	0.792532	0.611218	0.592	0.770653	1	1	30	6	0.721482	-1.87666	0.3462	0.553899	0.88066	1
Resolution of Sister Chromatid Cohesion	101	14	0.110151	0.100902	0.9626	0.652887	0.936018	1	101	19	0.0553246	0.682533	0.8442	0.339974	0.670377	1	101	22	0.0448256	0.546949	0.8994	0.383482	0.685451	1	101	23	0.100982	-0.354432	0.9428	0.584755	0.876414	1	101	28	0.158138	-4.26485	0.5672	0.27795	0.630407	1
Respiratory electron transport	89	14	0.0476023	0.0633767	0.2956	0.059423	0.335453	1	89	22	0.001654	-0.102001	0.5118	0.019879	0.160357	1	89	24	0.00260218	-0.136104	0.518	0.0259589	0.198037	1	89	26	0.00408348	-0.16126	0.5098	0.031942	0.250545	1	89	30	0.0140754	-0.141618	0.5566	0.0733111	0.3877	1
Respiratory electron transport, ATP synthesis by chemiosmotic coupling, and heat production by uncoupling proteins.	108	15	0.0995644	0.0633767	0.2704	0.0900543	0.440825	1	108	24	0.00472042	-0.102001	0.474	0.0299501	0.211104	1	108	26	0.00907571	-0.136104	0.4632	0.0412935	0.274691	1	108	28	0.0167437	-0.16126	0.4512	0.0558999	0.338071	1	108	32	0.067593	-0.141618	0.5074	0.148411	0.470764	1
Response to elevated platelet cytosolic Ca2+																	7	1	0.681522	0	1	1	1	1	7	2	0.351459	0	1	1	1	1	7	2	0.505217	0	1	1	1	1
Retinoid metabolism and transport	16	1	0.805298	6.58325	0.1752	0.479384	0.805552	1	16	1	0.889579	6.25125	0.2404	0.643258	0.908571	1	16	1	0.926926	4.66119	0.3512	0.775608	1	1	16	2	0.795601	21.3158	0.1834	0.478438	0.788324	1	16	2	0.912543	24.5306	0.277	0.705677	0.987948	1
Retrograde neurotrophin signalling	10	3	0.0653114	0.108727	0.8722	0.395496	0.757123	1	10	5	0.00502818	-0.00957184	0.993	0.467139	0.766568	1	10	6	0.00141479	-0.255623	0.8598	0.0888419	0.416095	1	10	6	0.00307535	-0.670193	0.6892	0.0561206	0.338071	1	10	6	0.0131192	-1.33176	0.54	0.0667238	0.3723	1
Retrograde transport at the Trans-Golgi-Network	45	6	0.269478	-0.920559	0.8588	0.627658	0.923027	1	45	8	0.215216	2.30906	0.748	0.46612	0.766568	1	45	8	0.36602	0.599166	0.9384	0.801744	1	1	45	9	0.382378	-1.68945	0.8602	0.709848	0.999095	1	45	11	0.469076	-3.35793	0.842	0.743495	1	1
Role of LAT2/NTAL/LAB on calcium mobilization	9	2	0.215374	0		0.215374	0.605438	1	9	3	0.0982552	0		0.0982552	0.426533	1	9	3	0.142425	0		0.142425	0.518897	1	9	3	0.196231	0		0.196231	0.55516	1	9	3	0.344708	0		0.344708	0.691212	1
S Phase	138	26	0.00072211	1.57582	0.8266	0.0562168	0.323131	1	138	30	0.00245101	1.73171	0.8546	0.107043	0.445186	1	138	31	0.0131656	-2.13457	0.8392	0.192198	0.54493	1	138	34	0.0195723	-5.21249	0.6896	0.133778	0.50602	1	138	40	0.0616234	-14.0577	0.4608	0.123137	0.461773	1
SCF(Skp2)-mediated degradation of p27/p21	57	12	0.00768234	0.656862	0.7882	0.12549	0.518958	1	57	15	0.00461041	0.587808	0.8678	0.146408	0.470719	1	57	15	0.0192403	-0.791143	0.8202	0.207337	0.557924	1	57	16	0.0308938	-1.72301	0.707	0.174733	0.543693	1	57	19	0.0495887	-2.44721	0.715	0.222361	0.563217	1
SCF-beta-TrCP mediated degradation of Emi1	9	3	0.0491784	-0.0361003	0.9634	0.539066	0.861522	1	9	3	0.0982552	-0.260378	0.595	0.228661	0.554719	1	9	3	0.142425	-0.307563	0.582	0.270977	0.571928	1	9	4	0.055369	-0.309435	0.633	0.187412	0.552477	1	9	4	0.131116	-0.454792	0.554	0.242978	0.5865	1
SHC-mediated cascade:FGFR1	10	2	0.252889	-0.15908	0.3448	0.225742	0.605438	1	10	3	0.127453	-0.267874	0.3074	0.122843	0.462962	1	10	3	0.181726	-0.171609	0.4682	0.242261	0.568558	1	10	3	0.24609	-0.288305	0.3232	0.208949	0.55516	1	10	4	0.180327	-0.440199	0.2848	0.147211	0.470343	1
SHC-mediated cascade:FGFR2	11	2	0.290527	-0.15908	0.327	0.239737	0.612807	1	11	3	0.159261	-0.267874	0.2896	0.136219	0.464579	1	11	3	0.223451	-0.171609	0.4246	0.250707	0.571928	1	11	3	0.29756	-0.288305	0.283	0.217218	0.555492	1	11	5	0.085637	-0.440199	0.3336	0.101783	0.425938	1
SHC-mediated cascade:FGFR3	11	2	0.290527	-0.15908	0.3118	0.230491	0.609773	1	11	3	0.159261	-0.267874	0.287	0.135046	0.464579	1	11	3	0.223451	-0.171609	0.4376	0.25821	0.571928	1	11	3	0.29756	-0.288305	0.299	0.227043	0.555492	1	11	5	0.085637	-0.440199	0.341	0.104352	0.432525	1
SHC-mediated cascade:FGFR4	10	2	0.252889	-0.15908	0.341	0.223552	0.605438	1	10	3	0.127453	-0.267874	0.3046	0.121699	0.462962	1	10	3	0.181726	-0.171609	0.4694	0.242928	0.568558	1	10	3	0.24609	-0.288305	0.3192	0.206687	0.55516	1	10	5	0.0572984	-0.440199	0.3502	0.0825991	0.401402	1
SHC1 events in EGFR signaling	7	2	0.142652	-0.15908	0.4604	0.204449	0.59821	1	7	3	0.0497781	-0.267874	0.4254	0.0972096	0.426533	1	7	3	0.0746583	-0.171609	0.613	0.207087	0.557924	1	7	3	0.106638	-0.288305	0.4232	0.154566	0.514977	1	7	3	0.204128	-0.440199	0.322	0.181012	0.521127	1
SHC1 events in ERBB2 signaling	10	2	0.252889	0	1	1	1	1	10	2	0.374938	0	1	1	1	1	10	2	0.458554	0	1	1	1	1	10	2	0.541551	0	1	1	1	1	10	2	0.709184	0	1	1	1	1
SHC1 events in ERBB4 signaling	7	2	0.142652	-0.15908	0.4872	0.218219	0.605438	1	7	3	0.0497781	-0.267874	0.4324	0.0993947	0.426985	1	7	3	0.0746583	-0.171609	0.6198	0.210705	0.561067	1	7	3	0.106638	-0.288305	0.434	0.159239	0.521334	1	7	3	0.204128	-0.440199	0.314	0.176865	0.521127	1
SMAD2/SMAD3:SMAD4 heterotrimer regulates transcription	25	6	0.0293531	-0.209955	0.5972	0.122479	0.518958	1	25	7	0.0339058	-0.195224	0.6616	0.159476	0.49268	1	25	7	0.0709222	-0.166797	0.7202	0.265606	0.571928	1	25	7	0.130602	-0.0804103	0.7918	0.413008	0.720099	1	25	9	0.100132	-0.0948948	0.8626	0.446919	0.796444	1
SUMO E3 ligases SUMOylate target proteins	145	32	7.17079e-06	1.53493	0.8738	0.0119567	0.118036	1	145	36	6.11603e-05	-1.00759	0.9378	0.0515735	0.279421	1	145	40	7.1152e-05	-6.69957	0.6148	0.00650391	0.0718342	1	145	44	8.85668e-05	-8.78266	0.5988	0.00667296	0.0773036	1	145	50	0.00110171	-30.5679	0.1726	0.00231168	0.0312279	1
SUMO is conjugated to E1 (UBA2:SAE1)	3	1	0.264089	0.198677	0.177	0.135356	0.538192	1	3	1	0.338292	0.408477	0.097	0.112494	0.451219	1	3	1	0.387552	0.388619	0.1028	0.13631	0.518897	1	3	1	0.436924	0.290292	0.1792	0.223123	0.555492	1	3	1	0.544331	0.304934	0.2152	0.316032	0.667239	1
SUMO is proteolytically processed	6	1	0.458474	0.198677	0.2464	0.288178	0.656751	1	6	1	0.562186	0.408477	0.1376	0.254339	0.580359	1	6	1	0.624953	0.388619	0.1724	0.328957	0.617837	1	6	1	0.682991	0.290292	0.2678	0.459617	0.769092	1	6	1	0.792407	0.304934	0.3316	0.60573	0.918015	1
SUMO is transferred from E1 to E2 (UBE2I, UBC9)	4	2	0.0495424	0.26474	0.7162	0.223012	0.605438	1	4	2	0.0829848	0.423795	0.6212	0.22324	0.547541	1	4	2	0.110486	0.201188	0.8008	0.394226	0.697911	1	4	2	0.142555	-0.20735	0.8382	0.476931	0.787563	1	4	2	0.229207	-0.0186201	0.9892	0.86437	1	1
SUMOylation	150	32	1.50138e-05	2.75867	0.8504	0.0133165	0.124287	1	150	36	0.000128939	-0.076143	0.997	0.260758	0.582493	1	150	40	0.000158892	-8.96906	0.639	0.0108879	0.103296	1	150	44	0.000208671	-12.7593	0.6004	0.0102952	0.110747	1	150	50	0.00250035	-44.2359	0.1692	0.00388647	0.0482675	1
SUMOylation of DNA damage response and repair proteins	70	10	0.138401	0.224741	0.9192	0.587354	0.893799	1	70	12	0.182681	0.0931941	0.9766	0.778082	1	1	70	14	0.161108	-0.526483	0.879	0.550665	0.865125	1	70	15	0.228399	-1.88405	0.6684	0.413623	0.720099	1	70	18	0.340832	-5.90206	0.368	0.298592	0.64765	1
SUMOylation of DNA methylation proteins	4	2	0.0495424	0.0213876	0.9698	0.564195	0.877636	1	4	2	0.0829848	-0.0803757	0.8904	0.45591	0.764413	1	4	2	0.110486	-0.199741	0.7544	0.35246	0.648454	1	4	2	0.142555	-0.360139	0.6034	0.284183	0.611398	1	4	2	0.229207	-0.362058	0.786	0.514428	0.857381	1
SUMOylation of DNA replication proteins	40	8	0.0359566	0.512604	0.9446	0.442356	0.785911	1	40	10	0.0269242	-2.93441	0.7532	0.18963	0.515624	1	40	11	0.0307291	-4.23503	0.69	0.165575	0.525496	1	40	12	0.0354793	-7.22771	0.566	0.123161	0.484737	1	40	14	0.058359	-18.7499	0.324	0.076063	0.389721	1
SUMOylation of RNA binding proteins	44	9	0.023518	-0.651125	0.73	0.165781	0.556366	1	44	10	0.0491963	-1.08078	0.6698	0.195458	0.517769	1	44	11	0.0580447	-1.71121	0.5466	0.151889	0.518897	1	44	11	0.13111	-2.09332	0.5226	0.225815	0.555492	1	44	13	0.196125	-5.0261	0.2936	0.161369	0.489189	1
SUMOylation of SUMOylation proteins	32	7	0.0310854	-0.433891	0.7782	0.218558	0.605438	1	32	8	0.0454335	-0.958666	0.6568	0.181381	0.507661	1	32	9	0.0422886	-1.61048	0.5342	0.123254	0.509543	1	32	11	0.0158425	-3.42386	0.3294	0.0335235	0.257949	1	32	13	0.0198971	-5.93235	0.2306	0.0241469	0.202099	1
SUMOylation of chromatin organization proteins	63	21	2.35673e-07	-1.39977	0.7236	0.000837785	0.0122177	0.586449	63	23	1.51978e-06	-3.50465	0.518	0.000539737	0.0082313	0.391849	63	24	6.56532e-06	-7.00162	0.2284	0.000154468	0.00265829	0.114306	63	24	7.72445e-05	-8.47351	0.2022	0.000547154	0.00840831	0.412007	63	26	0.000949769	-18.7384	0.028	0.000194652	0.00312254	0.149882
SUMOylation of immune response proteins	11	3	0.0835215	-0.351791	0.7036	0.274617	0.649432	1	11	3	0.159261	-0.633094	0.5512	0.269496	0.587675	1	11	3	0.223451	-0.883342	0.4528	0.267078	0.571928	1	11	5	0.0292517	-1.7554	0.3848	0.0611864	0.357158	1	11	6	0.0232922	-1.72932	0.5554	0.0953225	0.417036	1
SUMOylation of intracellular receptors	21	4	0.140645	0.0439271	0.9716	0.720751	0.99512	1	21	4	0.280775	0.237154	0.8494	0.625723	0.896006	1	21	4	0.392594	-0.448053	0.7602	0.620637	0.939592	1	21	5	0.297493	-0.559855	0.7636	0.552404	0.85946	1	21	7	0.191033	2.97817	0.519	0.279479	0.631082	1
SUMOylation of nuclear envelope proteins	3	2	0.0264685	0.0115314	0.9796	0.531034	0.850626	1	3	3	0.00212259	-0.640882	0.4468	0.0171538	0.146514	1	3	3	0.00342243	-0.432141	0.6506	0.0506462	0.304701	1	3	3	0.00528271	-0.83886	0.3966	0.0231159	0.207218	1	3	3	0.0122323	-1.08525	0.3752	0.0347039	0.264575	1
SUMOylation of transcription cofactors	36	5	0.268798	-0.00625466	0.996	0.924981	1	1	36	5	0.500394	-0.251564	0.8782	0.795374	1	1	36	7	0.294463	0.00240694	0.999	0.964307	1	1	36	10	0.0830322	1.15686	0.7368	0.297586	0.625929	1	36	10	0.307278	0.294807	0.9542	0.798652	1	1
SUMOylation of transcription factors	13	3	0.125396	0.283508	0.7332	0.354994	0.721377	1	13	3	0.22858	-0.0253188	0.979	0.819158	1	1	13	3	0.310911	-0.165762	0.852	0.651793	0.959512	1	13	5	0.0602679	-0.755773	0.6422	0.200406	0.55516	1	13	5	0.159489	-0.742261	0.7326	0.395205	0.742215	1
SUMOylation of ubiquitinylation proteins	36	7	0.0550637	-0.616283	0.6836	0.214227	0.605438	1	36	8	0.0827566	-1.11587	0.5896	0.205988	0.521071	1	36	9	0.0818995	-1.83495	0.4664	0.148195	0.518897	1	36	10	0.0830322	-2.43398	0.4376	0.137775	0.511056	1	36	12	0.105035	-4.91048	0.2614	0.0904265	0.410902	1
Scavenging by Class A Receptors									5	1	0.497557	-0.149425	0.5362	0.523891	0.822365	1	5	1	0.558342	-0.350255	0.291	0.387647	0.68791	1	5	2	0.210927	0.868276	0.208	0.126498	0.488479	1	5	2	0.326039	0.904378	0.3326	0.266046	0.60969	1
Sealing of the nuclear envelope (NE) by ESCRT-III	22	9	0.000115584	-1.34234	0.29	0.00137196	0.0195994	0.960371	22	10	0.000178766	-1.62783	0.3254	0.00222644	0.0299035	1	22	10	0.000671015	-2.37673	0.2196	0.00244224	0.0316114	1	22	10	0.00213011	-2.90748	0.1918	0.0041802	0.0507692	1	22	10	0.0169181	-4.70167	0.0974	0.00781882	0.0898581	1
Selective autophagy	44	5	0.427403	-0.19746	0.9458	0.842748	1	1	44	7	0.3346	-1.17927	0.7852	0.601186	0.878919	1	44	8	0.341781	-1.10918	0.831	0.651463	0.959512	1	44	9	0.355696	-1.56182	0.8058	0.636183	0.92221	1	44	11	0.436279	7.01965	0.641	0.556434	0.88066	1
Sema3A PAK dependent Axon repulsion	12	3	0.103619	0	1	1	1	1	12	3	0.193144	0	1	1	1	1	12	3	0.266765	0	1	1	1	1	12	3	0.349514	0	1	1	1	1	12	3	0.546672	0	1	1	1	1
Sema4D in semaphorin signaling	14	5	0.00813757	-0.127398	0.7404	0.106903	0.482786	1	14	5	0.0257018	-0.109254	0.8304	0.241434	0.567083	1	14	5	0.0475504	-0.0572305	0.9178	0.421898	0.729449	1	14	5	0.0807454	-0.14045	0.806	0.352124	0.666204	1	14	6	0.080293	-0.307951	0.6704	0.248158	0.59316	1
Sema4D induced cell migration and growth-cone collapse	11	5	0.00240553	-0.136166	0.6894	0.050066	0.302123	1	11	5	0.00825042	-0.0818453	0.8432	0.162843	0.496739	1	11	5	0.0161856	-0.0677313	0.8916	0.261174	0.571928	1	11	5	0.0292517	-0.139594	0.7886	0.220359	0.555492	1	11	5	0.085637	-0.263758	0.6068	0.218936	0.558215	1
Sema4D mediated inhibition of cell attachment and migration	7	1	0.511111	0	1	1	1	1	7	1	0.618506	0	1	1	1	1	7	1	0.681522	0	1	1	1	1	7	1	0.738247	0	1	1	1	1	7	2	0.505217	0	1	1	1	1
Semaphorin interactions	42	12	0.000468405	-4.03545	0.6148	0.0164485	0.149532	1	42	14	0.000504031	-7.75937	0.4906	0.00959503	0.102285	1	42	14	0.00246128	-5.2734	0.6396	0.0413074	0.274691	1	42	14	0.00931753	-8.65839	0.4968	0.0475271	0.316707	1	42	15	0.043134	-14.6445	0.403	0.0827752	0.401402	1
Senescence-Associated Secretory Phenotype (SASP)	37	9	0.00761728	-0.564529	0.4972	0.0426311	0.276312	1	37	9	0.0410415	-0.83272	0.3966	0.078558	0.383551	1	37	9	0.0944237	-1.33856	0.2504	0.0799836	0.400472	1	37	11	0.0457981	-0.375062	0.7756	0.255481	0.581982	1	37	11	0.216106	-0.134257	0.937	0.700748	0.987948	1
Sensory Perception	53	4	0.770289	6.29568	0.2148	0.485877	0.809794	1	53	6	0.692367	6.3029	0.349	0.532279	0.829258	1	53	8	0.557393	4.7251	0.5698	0.589568	0.908248	1	53	10	0.446083	20.8406	0.2568	0.2885	0.613523	1	53	13	0.451374	20.2801	0.5166	0.477284	0.829258	1
Separation of Sister Chromatids	163	29	0.000965057	-3785.9	0.8608	0.0769146	0.401793	1	163	37	0.000345724	-10017.1	0.749	0.0271483	0.198133	1	163	39	0.00186359	-12227.4	0.7158	0.0497242	0.304701	1	163	40	0.0129678	-26193.7	0.5204	0.0619416	0.357411	1	163	46	0.0711338	-79328.8	0.1566	0.0399948	0.290529	1
Signal amplification	21	5	0.0468252	0	1	1	1	1	21	6	0.0440153	0	1	1	1	1	21	6	0.0842298	0	1	1	1	1	21	7	0.0587974	0	1	1	1	1	21	8	0.0884736	0	1	1	1	1
Signal attenuation	8	2	0.178441	-0.0178055	0.9794	0.785847	1	1	8	4	0.0124091	0.158916	0.8244	0.176783	0.50352	1	8	4	0.0216947	0.323025	0.6898	0.140495	0.518897	1	8	4	0.0355728	0.361107	0.6974	0.181285	0.550435	1	8	4	0.0884904	0.368899	0.7756	0.337573	0.688303	1
Signal transduction by L1	19	2	0.563483	0	1	1	1	1	19	2	0.721919	0	1	1	1	1	19	3	0.562508	0	1	1	1	1	19	4	0.428201	0	1	1	1	1	19	5	0.453942	0	1	1	1	1
Signaling by ALK	16	2	0.46964	0	1	1	1	1	16	2	0.628552	0	1	1	1	1	16	3	0.442151	0	1	1	1	1	16	3	0.545796	0	1	1	1	1	16	5	0.300651	0.0982072	0.6938	0.495521	0.842276	1
Signaling by Activin	12	1	0.706835	-0.122474	0.4916	0.644268	0.930914	1	12	1	0.808396	-0.11388	0.5426	0.755609	1	1	12	1	0.859407	-0.097298	0.6248	0.838169	1	1	12	1	0.899563	-0.046906	0.8034	0.934246	1	1	12	2	0.802021	-0.0473598	0.9454	0.958442	1	1
Signaling by BMP	20	5	0.0386665	-0.0650958	0.8718	0.327621	0.697268	1	20	5	0.104241	0.129877	0.789	0.373882	0.693311	1	20	5	0.172631	0.0439145	0.9332	0.652958	0.959512	1	20	6	0.120153	0.0653015	0.9078	0.543107	0.857357	1	20	6	0.305249	-0.132797	0.8862	0.688992	0.977024	1
Signaling by CSF3 (G-CSF)	22	6	0.0158802	-0.232773	0.7936	0.173777	0.568428	1	22	6	0.0541654	-0.301145	0.763	0.264625	0.583944	1	22	6	0.101706	-0.44454	0.6758	0.281993	0.574862	1	22	6	0.171301	-0.489074	0.6758	0.36368	0.672853	1	22	6	0.397084	-0.997952	0.5122	0.435315	0.792769	1
Signaling by EGFR	38	7	0.0704386	-1.85765	0.6272	0.208448	0.602948	1	38	8	0.106635	-3.17813	0.5528	0.215869	0.538971	1	38	9	0.107998	-2.37787	0.684	0.295903	0.585476	1	38	9	0.205491	-2.78243	0.676	0.397997	0.709908	1	38	10	0.375387	-6.83692	0.4938	0.40688	0.756705	1
Signaling by ERBB2	38	10	0.00270795	6.02832	0.165	0.00396066	0.0504084	1	38	12	0.00212148	2.53679	0.5164	0.0231361	0.180611	1	38	12	0.00796488	3.39648	0.4504	0.0365155	0.254919	1	38	12	0.0240116	3.39224	0.5122	0.084343	0.412647	1	38	13	0.0785361	-0.356283	0.961	0.597029	0.911705	1
Signaling by ERBB4	28	3	0.520514	-0.5905	0.9178	0.84603	1	1	28	5	0.287719	2.81181	0.7176	0.504419	0.800899	1	28	5	0.41759	1.50421	0.8452	0.716116	1	1	28	5	0.553267	-1.36703	0.8826	0.825054	1	1	28	6	0.652736	-3.435	0.8146	0.81873	1	1
Signaling by FGFR	57	8	0.185181	0.198736	0.976	0.777801	1	1	57	11	0.107964	-1.57695	0.8594	0.455017	0.764413	1	57	12	0.141199	-2.22452	0.8312	0.467305	0.779937	1	57	13	0.182061	-3.33311	0.783	0.464735	0.773897	1	57	16	0.224421	3.21493	0.9052	0.652482	0.946217	1
Signaling by FGFR1	36	4	0.468443	-0.165463	0.9724	0.903156	1	1	36	6	0.314244	-1.95855	0.804	0.60378	0.878919	1	36	7	0.294463	-2.5179	0.7852	0.570015	0.886157	1	36	7	0.441223	-3.25729	0.7626	0.655718	0.936917	1	36	10	0.307278	16.0087	0.5742	0.411456	0.760118	1
Signaling by FGFR2	48	8	0.0894652	0.239979	0.963	0.622835	0.919799	1	48	11	0.0381247	-1.38305	0.8672	0.320456	0.648078	1	48	12	0.0490736	-2.07065	0.8326	0.312956	0.608396	1	48	13	0.0629572	-2.61068	0.8166	0.328516	0.642393	1	48	16	0.0678785	0.579286	0.9766	0.637189	0.940544	1
Signaling by FGFR3	31	4	0.355352	-0.051101	0.99	0.916622	1	1	31	6	0.200984	-1.28534	0.843	0.547492	0.842117	1	31	7	0.176122	-1.88995	0.8104	0.485651	0.800405	1	31	7	0.288444	-2.36334	0.7812	0.561342	0.859472	1	31	10	0.156843	1.20418	0.9576	0.693666	0.981843	1
Signaling by FGFR4	29	4	0.309564	0.0612797	0.9874	0.890883	1	1	29	6	0.160611	-1.33701	0.8344	0.494287	0.79745	1	29	7	0.1357	-1.729	0.828	0.456769	0.77525	1	29	7	0.230825	-2.48062	0.7828	0.512848	0.8234	1	29	10	0.109723	1.09553	0.9574	0.63638	0.940544	1
Signaling by Hedgehog	109	15	0.105643	-3.40387	0.9204	0.544402	0.864131	1	109	21	0.0364332	-3.65969	0.9412	0.435754	0.749591	1	109	22	0.0900449	-21.2342	0.706	0.286106	0.578466	1	109	22	0.257088	-39.6572	0.5582	0.360264	0.669823	1	109	26	0.457558	-113.496	0.2436	0.285477	0.640868	1
Signaling by Hippo																	17	1	0.937956	0	1	1	1	1	17	1	0.961477	0	1	1	1	1	17	2	0.929238	0	1	1	1	1
Signaling by Insulin receptor	51	6	0.375531	0.136707	0.2818	0.263472	0.639661	1	51	9	0.202456	0.256561	0.2884	0.162669	0.496739	1	51	11	0.136328	0.249037	0.3688	0.155631	0.518897	1	51	11	0.266769	0.337317	0.332	0.227405	0.555492	1	51	16	0.108372	0.455494	0.527	0.204531	0.544925	1
Signaling by NOTCH	40	7	0.0881205	-0.198581	0.8872	0.460389	0.801494	1	40	8	0.133896	0.375512	0.833	0.459989	0.766053	1	40	8	0.248259	0.277265	0.8922	0.653505	0.959512	1	40	9	0.252791	-1.43217	0.553	0.353263	0.666684	1	40	11	0.30607	-0.594929	0.8742	0.674423	0.965081	1
Signaling by NOTCH1	19	4	0.105953	-0.0660091	0.7008	0.304929	0.67357	1	19	4	0.221436	-0.260378	0.4024	0.236577	0.561291	1	19	4	0.319293	-0.307563	0.393	0.300105	0.590633	1	19	4	0.428201	-0.309435	0.375	0.361944	0.67129	1	19	4	0.668975	-0.392803	0.3362	0.504013	0.8504	1
Signaling by NOTCH3	19	3	0.279245	-0.188141	0.832	0.605107	0.907013	1	19	4	0.221436	0.579204	0.639	0.385517	0.701468	1	19	4	0.319293	0.521567	0.7004	0.515758	0.83332	1	19	4	0.428201	0.349929	0.8236	0.701621	0.989364	1	19	6	0.260728	1.48796	0.6954	0.463411	0.814672	1
Signaling by NTRK1 (TRKA)	61	8	0.237838	2.3875	0.1074	0.0835613	0.424348	1	61	14	0.020686	1.20495	0.432	0.0589722	0.308013	1	61	15	0.03445	1.42227	0.4362	0.0807792	0.401185	1	61	16	0.0548749	0.837941	0.6862	0.215388	0.55516	1	61	18	0.147449	0.0953338	0.982	0.770987	1	1
Signaling by Nuclear Receptors	166	55	6.44697e-17	-2.40151	0.9178	5.64199e-07	1.19679e-05	0.000394939	166	60	1.25386e-14	-12.5767	0.716	3.09094e-07	7.23877e-06	0.000224402	166	64	9.67028e-14	-20.5825	0.5878	2.29561e-07	5.3086e-06	0.000169875	166	70	5.33913e-14	-31.3177	0.5106	8.17855e-08	2.22952e-06	6.15845e-05	166	76	7.55002e-11	-78.1754	0.2402	2.48401e-07	5.97715e-06	0.000191269
Signaling by PDGF	37	6	0.144706	-0.445101	0.2334	0.103173	0.47493	1	37	9	0.0410415	-0.767295	0.2018	0.0343759	0.224893	1	37	11	0.0173952	-0.472979	0.4164	0.0503124	0.304701	1	37	11	0.0457981	-0.723648	0.3134	0.062179	0.357411	1	37	12	0.124328	-0.960353	0.3286	0.129337	0.464905	1
Signaling by ROBO receptors	18	1	0.841336	-0.0990136	0.3498	0.667942	0.95049	1	18	1	0.91618	-0.390567	0.1558	0.602639	0.878919	1	18	2	0.778735	-0.461344	0.2784	0.550732	0.865125	1	18	2	0.847232	-0.464152	0.2746	0.618292	0.909324	1	18	4	0.623705	-0.589204	0.4354	0.542959	0.875129	1
Signaling by Receptor Tyrosine Kinases	311	42	0.0175699	35.5354	0.0874	0.00715881	0.0821503	1	311	57	0.00335247	31.9184	0.1624	0.00448333	0.0516651	1	311	66	0.00207863	24.445	0.3346	0.00993856	0.0980605	1	311	70	0.0119995	17.9244	0.5646	0.0692982	0.378127	1	311	88	0.0170806	1.60725	0.9716	0.440052	0.792769	1
Signaling by Retinoic Acid																	24	1	0.980272	-0.852997	0.0224	0.51491	0.83332	1	24	3	0.814762	-0.92612	0.0642	0.329301	0.642393	1	24	5	0.678846	-1.27651	0.0722	0.240822	0.5843	1
Signaling by Rho GTPases	507	71	0.000982077	30.8179	0.5718	0.0196533	0.169843	1	507	97	2.91963e-05	47.5395	0.4976	0.00221175	0.0299035	1	507	112	1.18666e-05	97.0903	0.2378	0.000238769	0.00392643	0.176689	507	121	0.000107854	79.5928	0.4006	0.00260101	0.0332811	1	507	146	0.00128985	-2.3264	0.987	0.288787	0.645334	1
Signaling by Rho GTPases, Miro GTPases and RHOBTB3	521	74	0.000514089	33.106	0.5554	0.0131177	0.124287	1	521	100	1.92157e-05	47.3191	0.5064	0.00186813	0.026082	1	521	115	9.4376e-06	96.0785	0.235	0.000203326	0.00341957	0.150461	521	124	0.000100892	81.0581	0.4076	0.00260769	0.0332811	1	521	150	0.00112573	-2.92687	0.9834	0.25648	0.604701	1
Signaling by SCF-KIT	33	3	0.634548	-0.409936	0.682	0.718322	0.99512	1	33	5	0.421657	-0.690291	0.7848	0.661951	0.927754	1	33	6	0.37888	-0.442223	0.9078	0.764384	1	1	33	6	0.52543	-0.74294	0.8106	0.747753	1	1	33	7	0.664985	-1.13436	0.7322	0.77015	1	1
Signaling by TGF-beta Receptor Complex	68	15	0.00189191	-0.283488	0.8896	0.118653	0.515884	1	68	17	0.00470778	-0.379513	0.8788	0.15638	0.490053	1	68	18	0.0103201	-0.84292	0.7664	0.130824	0.518897	1	68	18	0.0400853	-0.92941	0.7694	0.236942	0.56106	1	68	22	0.0500509	-3.00165	0.5566	0.1441	0.470343	1
Signaling by TGFB family members	83	17	0.00229029	-0.774964	0.6476	0.041206	0.274141	1	83	19	0.00806989	-0.748511	0.72	0.0987019	0.426533	1	83	20	0.0201939	-1.17325	0.6276	0.111378	0.472534	1	83	21	0.0444752	-1.16351	0.6546	0.178396	0.54606	1	83	26	0.0513743	-2.97199	0.4986	0.12379	0.461773	1
Signaling by Type 1 Insulin-like Growth Factor 1 Receptor (IGF1R)	26	3	0.469808	0	1	1	1	1	26	4	0.43427	0	1	1	1	1	26	4	0.565952	0	1	1	1	1	26	4	0.687492	0	1	1	1	1	26	7	0.391301	0	1	1	1	1
Signaling by VEGF	83	16	0.00567796	27.3184	0.116	0.00420405	0.0516287	1	83	18	0.0169343	23.1368	0.1612	0.0139059	0.126139	1	83	22	0.00481098	15.3738	0.3866	0.020947	0.172642	1	83	24	0.00650445	11.9202	0.5626	0.0500156	0.317421	1	83	28	0.0170854	11.0731	0.7696	0.164489	0.494751	1
Signaling by WNT	206	33	0.00278231	4.61186	0.9042	0.149869	0.54926	1	206	43	0.000802582	30.6731	0.571	0.0176726	0.148073	1	206	50	0.000327156	125.113	0.0748	0.000303183	0.00457868	0.224355	206	54	0.000942372	155.457	0.0874	0.00079684	0.0120004	0.600021	206	64	0.00471163	34.2781	0.7642	0.0922819	0.410902	1
Signalling to ERKs	24	3	0.416816	2.27392	0.013	0.0424719	0.276312	1	24	5	0.187686	1.13371	0.0452	0.0340641	0.224893	1	24	5	0.290269	1.6495	0.0374	0.0494111	0.304701	1	24	5	0.409525	1.4517	0.0678	0.111796	0.475823	1	24	6	0.488243	1.77187	0.1284	0.205342	0.544925	1
Signalling to RAS	11	3	0.0835215	2.27392	0.0206	0.00774694	0.0867008	1	11	4	0.0426296	1.13371	0.0566	0.00972127	0.102285	1	11	4	0.0704589	1.6495	0.0338	0.00981135	0.0980605	1	11	4	0.108835	1.4517	0.075	0.0294066	0.244874	1	11	4	0.234436	1.77187	0.1156	0.0871099	0.401402	1
Small interfering RNA (siRNA) biogenesis	4	1	0.335604	0		0.335604	0.708701	1	5	2	0.126743	0		0.126743	0.462962	1	5	2	0.16617	0		0.16617	0.525496	1	5	2	0.210927	0		0.210927	0.55516	1	5	3	0.0839588	0		0.0839588	0.401402	1
Smooth Muscle Contraction	27	5	0.1153	0.238302	0.7546	0.359249	0.72471	1	27	7	0.0499261	-3.27328	0.1174	0.0225513	0.177959	1	27	7	0.100464	-4.1359	0.0744	0.0270998	0.203521	1	27	7	0.177703	-4.08974	0.1018	0.0602755	0.35459	1	27	7	0.433509	-6.93096	0.0228	0.0627657	0.3656	1
Sphingolipid de novo biosynthesis																																	19	1	0.993135	0	1	1	1	1
Sphingolipid metabolism	62	3	0.948043	0	1	1	1	1	62	3	0.990022	0	1	1	1	1	62	4	0.988867	0	1	1	1	1	62	6	0.970403	0	1	1	1	1	62	10	0.931213	0	1	1	1	1
Stabilization of p53	53	11	0.0116632	0.746364	0.8454	0.188161	0.588081	1	53	14	0.00588011	0.342087	0.9506	0.269553	0.587675	1	53	14	0.0225335	-1.55916	0.7912	0.199366	0.553243	1	53	14	0.0660659	-3.06056	0.6746	0.228241	0.555492	1	53	16	0.142068	-10.8503	0.2982	0.128852	0.464905	1
Stimuli-sensing channels	54	7	0.268232	0	1	1	1	1	54	8	0.391952	0	1	1	1	1	54	11	0.181665	0	1	1	1	1	54	12	0.220892	0.17804	0.653	0.395236	0.706919	1	54	14	0.356943	-1.37838	0.1718	0.17646	0.521127	1
Striated Muscle Contraction	22	1	0.894646	0	1	1	1	1	22	3	0.551058	0.0724767	0.9202	0.861091	1	1	22	3	0.665635	0.203243	0.794	0.81129	1	1	22	3	0.764166	0.18444	0.8522	0.894081	1	1	22	5	0.596509	-0.986908	0.6034	0.639878	0.940544	1
Succinyl-CoA Biosynthesis									4	1	0.423394	0	1	1	1	1	4	1	0.479908	0	1	1	1	1	4	1	0.535048	0	1	1	1	1	4	1	0.649372	0	1	1	1	1
Sulfur amino acid metabolism	20	1	0.870708	0	1	1	1	1	20	2	0.748307	0	1	1	1	1	20	2	0.826975	0	1	1	1	1	20	3	0.702864	0	1	1	1	1	20	5	0.503506	0	1	1	1	1
Surfactant metabolism	9	1	0.601543	0	1	1	1	1	9	1	0.710353	0	1	1	1	1	9	1	0.770359	0	1	1	1	1	9	1	0.821551	0	1	1	1	1	9	2	0.650379	-0.212945	0.7706	0.787282	1	1
Switching of origins to a post-replicative state	87	18	0.00153158	0.503106	0.9468	0.170475	0.56289	1	87	21	0.00284637	0.645504	0.9432	0.201483	0.517769	1	87	21	0.0172797	-3.32668	0.7352	0.146868	0.518897	1	87	23	0.0226857	-5.60373	0.638	0.121935	0.484737	1	87	27	0.0531626	-21.3932	0.2284	0.0476472	0.330085	1
Synthesis of DNA	111	20	0.00480273	0.458968	0.9438	0.239263	0.612807	1	111	23	0.0131864	0.377885	0.9678	0.396456	0.71098	1	111	24	0.0404106	-3.34602	0.7112	0.200235	0.553243	1	111	27	0.0400853	-5.78368	0.626	0.156237	0.514977	1	111	33	0.0616541	-21.0426	0.2346	0.0546367	0.353047	1
Synthesis of Leukotrienes (LT) and Eoxins (EX)																									8	1	0.783874	0		0.783874	1	1	8	2	0.582452	0		0.582452	0.903949	1
Synthesis of PC	13	2	0.364728	0	1	1	1	1	13	2	0.512488	0	1	1	1	1	13	2	0.604823	0	1	1	1	1	13	2	0.689391	0	1	1	1	1	13	2	0.837746	0	1	1	1	1
Synthesis of PIPs at the plasma membrane	40	4	0.553387	0	1	1	1	1	40	7	0.249404	0	1	1	1	1	40	7	0.398631	0	1	1	1	1	40	8	0.395686	0	1	1	1	1	40	9	0.593958	0	1	1	1	1
Synthesis of active ubiquitin: roles of E1 and E2 enzymes	30	7	0.022273	-0.0660091	0.7626	0.180055	0.573226	1	30	10	0.00314989	-0.260378	0.5558	0.0334447	0.224893	1	30	10	0.00992411	-0.307563	0.5564	0.0609685	0.339223	1	30	10	0.0261362	-0.309435	0.5146	0.0890662	0.421804	1	30	11	0.0648388	-0.392803	0.4866	0.136696	0.464905	1
Synthesis of diphthamide-EEF2	7	1	0.511111	-0.20736	0.1012	0.188974	0.588081	1	7	2	0.224266	-0.208825	0.2056	0.132001	0.462962	1	7	2	0.28554	-0.26152	0.1854	0.15071	0.518897	1	7	2	0.351459	-0.233644	0.2048	0.196897	0.55516	1	7	2	0.505217	-0.269509	0.194	0.273866	0.623895	1
Synthesis, secretion, and deacylation of Ghrelin									7	1	0.618506	0	1	1	1	1	7	3	0.0746583	0	1	1	1	1	7	3	0.106638	0	1	1	1	1	7	3	0.204128	0	1	1	1	1
Synthesis, secretion, and inactivation of Glucagon-like Peptide-1 (GLP-1)	4	2	0.0495424	-18.8222	0.123	0.0234853	0.188834	1	4	2	0.0829848	-28.8017	0.1102	0.0324411	0.224893	1	4	2	0.110486	-44.3244	0.063	0.0257444	0.198037	1	4	2	0.142555	-54.3041	0.052	0.0283626	0.244874	1	4	2	0.229207	-48.9715	0.0602	0.0523485	0.346968	1
TAK1-dependent IKK and NF-kappa-B activation	31	6	0.0744575	2.33008	0.6902	0.251556	0.6233	1	31	7	0.0943459	2.1816	0.7496	0.325125	0.653852	1	31	7	0.176122	1.458	0.8478	0.527284	0.842319	1	31	8	0.158826	3.05305	0.7542	0.412825	0.720099	1	31	9	0.273057	-2.55542	0.8766	0.652521	0.946217	1
TBC/RABGAPs	31	4	0.355352	0	1	1	1	1	31	4	0.577386	0	1	1	1	1	31	5	0.510867	0	1	1	1	1	31	6	0.460535	0	1	1	1	1	31	7	0.59405	0	1	1	1	1
TCF dependent signaling in response to WNT	137	24	0.00313067	4.76753	0.755	0.0742365	0.392414	1	137	29	0.00430087	3.56871	0.8468	0.128254	0.462962	1	137	30	0.0204755	-3.02023	0.8806	0.270144	0.571928	1	137	30	0.103393	-6.11173	0.7898	0.373365	0.681414	1	137	36	0.209819	-41.9647	0.2496	0.147205	0.470343	1
TCR signaling	82	18	0.000742307	1.64421	0.7658	0.0414375	0.274141	1	82	23	0.000187761	2.96012	0.7044	0.0163727	0.143212	1	82	24	0.000757579	0.528924	0.9524	0.143911	0.518897	1	82	24	0.00551447	-2.10751	0.8382	0.135811	0.506266	1	82	26	0.0447861	-14.7876	0.3232	0.0636514	0.3656	1
TGF-beta receptor signaling activates SMADs	31	7	0.02643	-0.137349	0.8402	0.25295	0.623469	1	31	8	0.0382309	-0.325833	0.7226	0.20183	0.517769	1	31	9	0.0349097	-0.598348	0.6078	0.138169	0.518897	1	31	9	0.0768602	-0.641637	0.5976	0.202157	0.55516	1	31	11	0.0803396	-1.49007	0.4442	0.137603	0.464905	1
TNF signaling	52	7	0.237703	0.412972	0.5712	0.352792	0.721377	1	52	8	0.350955	0.318491	0.729	0.563775	0.859875	1	52	8	0.534488	0.31773	0.7548	0.708455	1	1	52	11	0.289185	0.597502	0.6918	0.484542	0.792156	1	52	13	0.421277	-0.280178	0.9004	0.778565	1	1
TNFR1-induced NF-kappa-B signaling pathway	25	3	0.443561	0.206435	0.6148	0.542208	0.864131	1	25	4	0.403801	0.0414084	0.9222	0.797271	1	1	25	4	0.533295	0.190832	0.7294	0.688331	0.990982	1	25	5	0.446641	0.213743	0.7576	0.6551	0.936917	1	25	6	0.532179	-0.399333	0.7268	0.685665	0.974099	1
TNFR1-induced proapoptotic signaling																									20	1	0.978326	-0.671725	0.1914	0.791452	1	1	20	2	0.963032	-0.815707	0.4196	0.868669	1	1
TNFR2 non-canonical NF-kB pathway	65	11	0.0473359	0.469067	0.873	0.353768	0.721377	1	65	15	0.0161833	1.13887	0.7908	0.173374	0.50352	1	65	15	0.0569104	-0.376575	0.933	0.476673	0.790893	1	65	15	0.149119	-1.32826	0.7972	0.441379	0.753647	1	65	19	0.149557	2.99796	0.732	0.383384	0.734304	1
TP53 Regulates Metabolic Genes	67	10	0.111784	2.81215	0.5226	0.205955	0.59821	1	67	17	0.00399937	-3.21356	0.6764	0.0603643	0.313032	1	67	21	0.000590083	-4.19928	0.6586	0.0225009	0.182974	1	67	22	0.00160153	-4.65352	0.6816	0.0400289	0.287064	1	67	26	0.00271415	-14.0301	0.4204	0.0175106	0.170672	1
TP53 Regulates Transcription of Cell Cycle Genes	32	5	0.194888	0.230421	0.3732	0.201352	0.59821	1	32	6	0.222433	0.148647	0.59	0.35222	0.675527	1	32	7	0.198047	0.108155	0.6982	0.407915	0.713609	1	32	9	0.0911244	0.137759	0.8026	0.366373	0.673976	1	32	14	0.007568	2.84325	0.2866	0.0171731	0.169529	1
TP53 Regulates Transcription of Cell Death Genes	14	2	0.400744	0	1	1	1	1	14	3	0.265078	0	1	1	1	1	14	3	0.355221	0	1	1	1	1	14	3	0.451251	0	1	1	1	1	14	3	0.659071	0	1	1	1	1
TP53 Regulates Transcription of Genes Involved in G1 Cell Cycle Arrest	8	1	0.558635	0.230421	0.2308	0.338604	0.709405	1	8	1	0.667585	0.148647	0.3678	0.526939	0.824477	1	8	1	0.729562	0.108155	0.423	0.616022	0.937976	1	8	2	0.418853	0.137759	0.6642	0.561567	0.859472	1	8	4	0.0884904	2.41578	0.231	0.0701346	0.383004	1
TP53 regulates transcription of additional cell cycle genes whose exact role in the p53 pathway remain uncertain	17	4	0.0757891	0	1	1	1	1	17	5	0.057358	0	1	1	1	1	17	5	0.100284	0	1	1	1	1	17	6	0.0606053	0	1	1	1	1	17	7	0.074185	0.508335	0.4614	0.137743	0.464905	1
TRAF6 mediated NF-kB activation	13	3	0.125396	-0.598358	0.5756	0.249124	0.622809	1	13	4	0.0750243	-0.618576	0.632	0.217879	0.539864	1	13	4	0.119614	-0.640875	0.6536	0.29018	0.583042	1	13	4	0.177892	-0.681931	0.6422	0.346299	0.66016	1	13	5	0.159489	-0.632751	0.786	0.442667	0.792769	1
TRAF6 mediated induction of NFkB and MAP kinases upon TLR7/8 or 9 activation	75	8	0.446126	17.595	0.0926	0.150887	0.550109	1	75	12	0.252343	13.8897	0.1908	0.137764	0.464579	1	75	12	0.460267	14.661	0.2196	0.268446	0.571928	1	75	14	0.434662	14.7784	0.3284	0.333407	0.642755	1	75	17	0.576139	7.31449	0.7462	0.727177	0.993006	1
TRAF6-mediated induction of TAK1 complex within TLR4 complex	12	2	0.327908	0	1	1	1	1	12	2	0.46881	0	1	1	1	1	12	2	0.559606	0	1	1	1	1	12	3	0.349514	0	1	1	1	1	12	3	0.546672	0	1	1	1	1
Telomere C-strand (Lagging Strand) Synthesis	30	2	0.803299	-0.362578	0.3248	0.61112	0.913227	1	30	2	0.912878	-0.623348	0.1772	0.620159	0.891555	1	30	3	0.85148	-0.297923	0.5794	0.810312	1	1	30	4	0.792532	-0.324985	0.6034	0.77692	1	1	30	7	0.55587	-0.567188	0.6516	0.646122	0.942262	1
Telomere C-strand synthesis initiation																	11	1	0.834424	0.287763	0.3532	0.663049	0.971597	1	11	1	0.878351	0.13389	0.6912	0.880615	1	1	11	2	0.759463	0.149786	0.8622	0.897804	1	1
Telomere Extension By Telomerase	18	2	0.533564	-0.23679	0.1252	0.225673	0.605438	1	18	2	0.69323	-0.101384	0.405	0.574209	0.870389	1	18	3	0.524106	0.0406556	0.7444	0.694028	0.993386	1	18	5	0.192187	-0.147959	0.5712	0.3127	0.629581	1	18	6	0.218105	-0.208399	0.5926	0.350146	0.694877	1
Telomere Maintenance	93	38	1.73941e-15	-7.25578	0.1056	5.56641e-11	3.54226e-09	3.89649e-08	93	40	4.98287e-13	-6.83942	0.1682	5.26054e-09	2.7576e-07	3.81915e-06	93	43	8.08941e-13	-13.9805	0.0172	4.2698e-11	2.2569e-09	3.15965e-08	93	46	1.24533e-12	-15.9876	0.0162	5.05606e-11	2.92863e-09	3.80722e-08	93	51	3.0073e-11	-28.2923	0.0006	2.30494e-12	2.2185e-10	1.7748e-09
Termination of O-glycan biosynthesis																	7	2	0.28554	0	1	1	1	1	7	2	0.351459	0	1	1	1	1	7	2	0.505217	0	1	1	1	1
Termination of translesion DNA synthesis	27	3	0.49548	-0.268309	0.593	0.562909	0.877636	1	27	3	0.69309	-0.574192	0.3678	0.546984	0.842117	1	27	3	0.795868	-0.531001	0.4276	0.675699	0.984286	1	27	4	0.716839	-0.438602	0.6086	0.725893	1	1	27	7	0.433509	-0.950794	0.5816	0.510871	0.854168	1
The phototransduction cascade	21	3	0.33456	-0.287564	0.63	0.47308	0.805245	1	21	5	0.123061	-0.237083	0.7882	0.399634	0.714616	1	21	7	0.0293659	-0.484249	0.6938	0.16396	0.525496	1	21	7	0.0587974	-0.767089	0.5732	0.164506	0.533936	1	21	9	0.0347756	-1.24574	0.554	0.117561	0.457183	1
The role of GTSE1 in G2/M progression after G2 checkpoint	57	12	0.00768234	0.0114854	0.9942	0.528303	0.850329	1	57	15	0.00461041	-0.280423	0.9194	0.197539	0.517769	1	57	16	0.00843962	-1.23731	0.7014	0.0941118	0.432563	1	57	16	0.0308938	-2.08625	0.5878	0.122243	0.484737	1	57	19	0.0495887	-6.55108	0.2404	0.0480124	0.330085	1
Thrombin signalling through proteinase activated receptors (PARs)	23	3	0.389663	-1.19756	0.3326	0.307087	0.675977	1	23	4	0.342142	-1.70658	0.3748	0.303902	0.632185	1	23	4	0.464592	-3.15293	0.196	0.252028	0.571928	1	23	5	0.372072	-3.67142	0.223	0.220749	0.555492	1	23	6	0.443046	-7.72969	0.098	0.154909	0.476589	1
Tie2 Signaling	15	3	0.173118	-0.15908	0.3538	0.17586	0.569917	1	15	4	0.116638	-0.267874	0.2788	0.104287	0.440187	1	15	4	0.179601	-0.171609	0.4156	0.212126	0.561067	1	15	4	0.257596	-0.288305	0.286	0.194961	0.55516	1	15	6	0.108669	-0.440199	0.3078	0.109845	0.439817	1
Toll Like Receptor 10 (TLR10) Cascade	74	8	0.430913	18.8894	0.089	0.141075	0.538192	1	74	12	0.237679	14.808	0.1946	0.132727	0.463269	1	74	12	0.440735	15.7256	0.2042	0.245095	0.568558	1	74	14	0.413524	16.1206	0.3114	0.307724	0.62626	1	74	17	0.551337	7.69172	0.7586	0.721565	0.988621	1
Toll Like Receptor 2 (TLR2) Cascade	74	8	0.430913	18.8304	0.089	0.141075	0.538192	1	74	12	0.237679	14.9837	0.1822	0.125881	0.462962	1	74	12	0.440735	15.8603	0.2002	0.24195	0.568558	1	74	14	0.413524	16.0259	0.3094	0.306317	0.62626	1	74	17	0.551337	8.28044	0.758	0.721108	0.988621	1
Toll Like Receptor 3 (TLR3) Cascade	70	8	0.36986	19.6966	0.0922	0.120302	0.516633	1	70	12	0.182681	15.3793	0.2	0.108381	0.446273	1	70	12	0.362613	16.5368	0.2034	0.201829	0.555216	1	70	14	0.329985	16.5691	0.3382	0.272182	0.602803	1	70	17	0.448461	6.73145	0.7902	0.68407	0.97363	1
Toll Like Receptor 5 (TLR5) Cascade	74	8	0.430913	18.7553	0.0874	0.139499	0.538192	1	74	12	0.237679	14.8962	0.193	0.131845	0.462962	1	74	12	0.440735	15.8893	0.2036	0.244624	0.568558	1	74	14	0.413524	16.146	0.3098	0.306598	0.62626	1	74	17	0.551337	7.44097	0.7688	0.729367	0.993006	1
Toll Like Receptor 7/8 (TLR7/8) Cascade	75	8	0.446126	17.5485	0.094	0.152281	0.552314	1	75	12	0.252343	14.023	0.1916	0.138222	0.464579	1	75	12	0.460267	14.8177	0.1964	0.249901	0.571928	1	75	14	0.434662	15.0759	0.326	0.331699	0.642755	1	75	17	0.576139	7.03915	0.7756	0.749004	1	1
Toll Like Receptor 9 (TLR9) Cascade	79	8	0.506149	17.4826	0.096	0.180976	0.573226	1	79	12	0.313854	13.6893	0.203	0.176059	0.50352	1	79	12	0.537045	14.7324	0.223	0.31806	0.608565	1	79	14	0.518434	15.0103	0.3204	0.383143	0.692848	1	79	17	0.669252	7.07858	0.768	0.795996	1	1
Toll Like Receptor TLR1:TLR2 Cascade	74	8	0.430913	18.8659	0.0912	0.143228	0.539029	1	74	12	0.237679	14.8233	0.2042	0.138011	0.464579	1	74	12	0.440735	15.6328	0.2	0.241792	0.568558	1	74	14	0.413524	16.0782	0.3094	0.306317	0.62626	1	74	17	0.551337	7.71505	0.7528	0.717162	0.988621	1
Toll Like Receptor TLR6:TLR2 Cascade	74	8	0.430913	18.6836	0.0974	0.149206	0.54926	1	74	12	0.237679	14.9687	0.2042	0.138011	0.464579	1	74	12	0.440735	15.7936	0.2034	0.244467	0.568558	1	74	14	0.413524	16.2487	0.3092	0.306176	0.62626	1	74	17	0.551337	7.72245	0.7556	0.719285	0.988621	1
Trafficking and processing of endosomal TLR									6	1	0.562186	0		0.562186	0.859875	1	6	1	0.624953	0		0.624953	0.93997	1	6	1	0.682991	0		0.682991	0.966715	1	6	1	0.792407	0		0.792407	1	1
Trafficking of AMPA receptors	24	3	0.416816	2.74942	0.8216	0.692539	0.973448	1	24	6	0.0783674	6.59763	0.7764	0.321361	0.648078	1	24	9	0.00603125	28.7315	0.4406	0.0300041	0.215563	1	24	10	0.00461994	-21.824	0.6334	0.0548436	0.338071	1	24	10	0.0326719	8.3216	0.906	0.354869	0.698848	1
Trafficking of GluR2-containing AMPA receptors	12	3	0.103619	0.657425	0.8112	0.394388	0.757123	1	12	5	0.0126643	-0.100378	0.9846	0.478372	0.780444	1	12	7	0.000689106	4.39268	0.5322	0.0137262	0.123871	1	12	8	0.000213211	-10.6452	0.2932	0.00201397	0.0270808	1	12	8	0.00157498	1.3652	0.9154	0.132261	0.464905	1
Transcription-Coupled Nucleotide Excision Repair (TC-NER)	71	11	0.0801381	-0.331707	0.8552	0.403595	0.763558	1	71	12	0.195833	-1.52299	0.5518	0.303754	0.632185	1	71	14	0.174511	-1.47864	0.6036	0.316875	0.608565	1	71	16	0.162376	-3.01839	0.4272	0.204381	0.55516	1	71	19	0.267816	-6.47482	0.2212	0.163255	0.492968	1
Transcriptional Regulation by E2F6	25	5	0.0888539	0	1	1	1	1	25	7	0.0339058	0	1	1	1	1	25	7	0.0709222	0	1	1	1	1	25	7	0.130602	0	1	1	1	1	25	8	0.200329	0	1	1	1	1
Transcriptional Regulation by MECP2	6	1	0.458474	0	1	1	1	1	6	2	0.174412	0	1	1	1	1	6	2	0.225288	0	1	1	1	1	6	2	0.28151	0	1	1	1	1	6	2	0.419191	0	1	1	1	1
Transcriptional Regulation by TP53	282	31	0.25912	3.42986	0.4122	0.269696	0.644324	1	282	46	0.0516854	-3.42158	0.602	0.166303	0.499596	1	282	53	0.0495259	-4.52692	0.5542	0.142313	0.518897	1	282	60	0.0525792	-4.55841	0.6246	0.178476	0.54606	1	282	73	0.14196	-10.9113	0.4544	0.200817	0.542559	1
Transcriptional activation of mitochondrial biogenesis	9	2	0.215374	0.0168183	0.695	0.422124	0.773526	1	9	2	0.325441	-0.446604	0.3278	0.262597	0.583013	1	9	2	0.403188	-0.497882	0.33	0.314058	0.608396	1	9	2	0.482459	-0.599765	0.2642	0.316718	0.63597	1	9	2	0.650379	-0.588984	0.2856	0.449376	0.796444	1
Transcriptional activity of SMAD2/SMAD3:SMAD4 heterotrimer	39	10	0.00333038	0.212032	0.9004	0.156052	0.556366	1	39	11	0.00830448	0.080328	0.9694	0.355706	0.675527	1	39	11	0.0256673	-0.083638	0.971	0.48506	0.800405	1	39	11	0.0646254	-0.0898457	0.9684	0.595193	0.885732	1	39	13	0.0939443	-1.00957	0.778	0.348307	0.69481	1
Transcriptional and post-translational regulation of MITF-M expression and activity	19	1	0.856772	0	1	1	1	1	19	1	0.926972	0	1	1	1	1	19	1	0.955275	0	1	1	1	1	19	1	0.973745	0	1	1	1	1	19	2	0.954003	-0.677115	0.3018	0.795117	1	1
Transcriptional regulation by RUNX2	58	12	0.0088524	0.303123	0.6232	0.0728192	0.38911	1	58	15	0.00549561	0.321804	0.701	0.0770332	0.38045	1	58	16	0.0100627	0.103275	0.941	0.295306	0.585476	1	58	16	0.0359862	-0.0860434	0.9582	0.480508	0.788509	1	58	20	0.0316053	-1.01496	0.6152	0.134258	0.464905	1
Transcriptional regulation by RUNX3	77	15	0.00658468	-3.34122	0.9208	0.224923	0.605438	1	77	18	0.00780948	-6.2482	0.8858	0.195483	0.517769	1	77	18	0.0352889	-18.5986	0.6822	0.17271	0.528467	1	77	19	0.0671973	-28.4253	0.6116	0.195425	0.55516	1	77	21	0.224229	-93.3311	0.238	0.149177	0.470764	1
Transcriptional regulation by the AP-2 (TFAP2) family of transcription factors	14	5	0.00813757	-0.140336	0.5272	0.0493991	0.302123	1	14	5	0.0257018	-0.199782	0.487	0.0806732	0.383551	1	14	5	0.0475504	-0.318931	0.421	0.093222	0.431152	1	14	5	0.0807454	-0.427184	0.3614	0.107335	0.47265	1	14	6	0.080293	-0.266549	0.597	0.20654	0.544925	1
Translation	216	61	6.3725e-15	-0.704692	0.8884	2.22336e-06	4.44672e-05	0.00155635	216	72	3.82176e-15	-5.10108	0.4536	1.20939e-08	4.77091e-07	8.7802e-06	216	80	1.13694e-15	-7.03839	0.315	1.38443e-09	5.12238e-08	1.02448e-06	216	84	4.3045e-14	-7.53261	0.3696	1.78514e-08	5.37683e-07	1.34421e-05	216	92	1.076e-10	-25.1106	0.0182	1.18803e-09	5.08211e-08	9.1478e-07
Translesion Synthesis by POLH	18	2	0.533564	0	1	1	1	1	18	2	0.69323	0	1	1	1	1	18	2	0.778735	0	1	1	1	1	18	2	0.847232	0	1	1	1	1	18	4	0.623705	0.384818	0.6682	0.702101	0.987948	1
Translesion synthesis by Y family DNA polymerases bypasses lesions on DNA template	33	4	0.401114	-0.28704	0.532	0.452113	0.795173	1	33	5	0.421657	-0.55527	0.3958	0.371983	0.693311	1	33	5	0.569509	-0.50976	0.466	0.525314	0.841412	1	33	6	0.52543	-0.445078	0.5844	0.577629	0.869966	1	33	10	0.212276	-0.837865	0.643	0.379988	0.734304	1
Transport of Mature Transcript to Cytoplasm	72	17	0.000423582	6.96574	0.875	0.0610367	0.339093	1	72	21	0.000194167	0.604806	0.9936	0.227066	0.553188	1	72	25	2.7769e-05	-9.47256	0.8992	0.025745	0.198037	1	72	27	3.90632e-05	-51.3231	0.596	0.00437984	0.0523495	1	72	30	0.000327826	-150.917	0.2346	0.00174318	0.0244045	1
Transport of Mature mRNA derived from an Intron-Containing Transcript	63	15	0.000826065	14.9124	0.6922	0.0307484	0.233955	1	63	17	0.00198013	1.47272	0.9762	0.26217	0.583013	1	63	20	0.000658288	-7.34776	0.8982	0.084957	0.405467	1	63	22	0.000631469	-36.154	0.6146	0.0190441	0.183849	1	63	25	0.00227213	-107.418	0.2876	0.00813475	0.092114	1
Tristetraprolin (TTP, ZFP36) binds and destabilizes mRNA																									16	1	0.953337	0	1	1	1	1	16	1	0.984918	0	1	1	1	1
UCH proteinases	91	31	1.78319e-10	-3.20027	0.164	1.47535e-07	3.93729e-06	0.000103274	91	37	2.81627e-11	-3.44802	0.2504	1.61213e-07	4.50157e-06	0.000117041	91	39	1.62038e-10	-6.67325	0.0706	2.05764e-08	5.43806e-07	1.52266e-05	91	39	1.1786e-08	-7.32034	0.0784	3.72333e-07	8.76145e-06	0.000280366	91	41	2.82758e-06	-10.0945	0.0348	3.51914e-06	7.32362e-05	0.00270974
Ub-specific processing proteases	163	35	5.21871e-06	0.805277	0.3098	0.00026229	0.00399136	0.183603	163	42	5.76941e-06	0.308344	0.7064	0.00328815	0.0418806	1	163	44	5.60081e-05	0.194061	0.8292	0.0197438	0.167936	1	163	47	0.000201749	0.497121	0.674	0.0145291	0.14841	1	163	52	0.0057314	-0.135857	0.946	0.25744	0.604701	1
Ubiquitin Mediated Degradation of Phosphorylated Cdc25A	49	10	0.0177211	-0.0808301	0.9836	0.508816	0.832176	1	49	13	0.00750932	-0.496065	0.9334	0.25532	0.580359	1	49	13	0.0264201	-2.47125	0.667	0.143687	0.518897	1	49	13	0.0725809	-3.81591	0.5798	0.18734	0.552477	1	49	15	0.138657	-11.8576	0.2342	0.100115	0.423978	1
Ubiquitin-dependent degradation of Cyclin D	48	11	0.00540778	0.0119375	0.9926	0.468617	0.803999	1	48	14	0.00218547	-0.26891	0.9242	0.158321	0.491201	1	48	14	0.00933928	-1.24998	0.7046	0.0997743	0.447913	1	48	14	0.0306981	-2.02031	0.596	0.124886	0.484737	1	48	16	0.0678785	-6.31468	0.2492	0.0625684	0.3656	1
Unfolded Protein Response (UPR)	7	1	0.511111	-0.0481359	0.6476	0.613167	0.913227	1	7	1	0.618506	0.0845381	0.4896	0.577225	0.871238	1	7	1	0.681522	-0.0861585	0.5954	0.693032	0.993386	1	7	1	0.738247	-0.198905	0.4618	0.649246	0.932982	1	7	1	0.840273	-0.295417	0.359	0.673147	0.965081	1
VEGFA-VEGFR2 Pathway	78	16	0.00299308	27.5417	0.1244	0.00289897	0.0390246	1	78	18	0.00896373	23.0949	0.1626	0.00890672	0.097974	1	78	22	0.00208863	15.2605	0.39	0.0131084	0.122432	1	78	24	0.00271042	12.1075	0.5794	0.0340217	0.258771	1	78	28	0.00686922	9.74853	0.7942	0.12267	0.461773	1
VEGFR2 mediated cell proliferation	12	2	0.327908	0.317309	0.6816	0.50747	0.831917	1	12	2	0.46881	-0.190079	0.8068	0.711281	0.979867	1	12	4	0.0935091	1.25098	0.4952	0.173224	0.528467	1	12	4	0.1417	-1.73893	0.3854	0.167392	0.536187	1	12	4	0.291697	-0.528059	0.8276	0.610345	0.919698	1
VEGFR2 mediated vascular permeability	25	7	0.00805851	1.17609	0.1854	0.00978942	0.102278	1	25	8	0.0105214	1.51145	0.1642	0.0101021	0.104774	1	25	9	0.00818434	-4.00625	0.0598	0.00257058	0.0322412	1	25	11	0.00177715	-3.62578	0.1138	0.00178103	0.0248355	1	25	13	0.00152262	-3.70693	0.1156	0.00163128	0.0232608	1
VLDLR internalisation and degradation	15	4	0.0507079	0.371131	0.2724	0.056317	0.323131	1	15	6	0.00796718	0.442984	0.37	0.026246	0.196439	1	15	7	0.00369264	0.740482	0.3254	0.0134014	0.122432	1	15	7	0.00844089	0.582667	0.4582	0.0388916	0.28159	1	15	7	0.0377295	0.414789	0.6982	0.186774	0.521316	1
Vasopressin regulates renal water homeostasis via Aquaporins	22	3	0.362206	-1.40033	0.15	0.163007	0.556366	1	22	6	0.0541654	-0.567544	0.4476	0.109615	0.447083	1	22	6	0.101706	-0.896319	0.393	0.13756	0.518897	1	22	8	0.026761	-0.867142	0.5072	0.0881175	0.419953	1	22	9	0.0471385	-1.32277	0.4628	0.105796	0.432525	1
Visual phototransduction	44	4	0.630541	6.62074	0.244	0.399476	0.759139	1	44	6	0.50567	6.51597	0.4054	0.436745	0.749591	1	44	8	0.341781	5.51479	0.594	0.452226	0.771077	1	44	9	0.355696	20.9015	0.2858	0.254105	0.581982	1	44	11	0.436279	20.0449	0.5232	0.471189	0.82458	1
Vitamin B5 (pantothenate) metabolism	14	1	0.761082	-0.149245	0.0736	0.30047	0.669837	1	14	1	0.854542	-0.173213	0.0574	0.356321	0.675527	1	14	2	0.646424	-0.178841	0.1252	0.29216	0.583042	1	14	4	0.21675	-0.257599	0.1834	0.116637	0.479931	1	14	4	0.409244	-0.371556	0.1522	0.187135	0.521316	1
Vitamin C (ascorbate) metabolism	6	1	0.458474	0	1	1	1	1	6	1	0.562186	0	1	1	1	1	6	1	0.624953	0	1	1	1	1	6	1	0.682991	0	1	1	1	1	6	2	0.419191	0	1	1	1	1
Vitamin D (calciferol) metabolism	5	1	0.400175	-0.210504	0.5402	0.457216	0.798132	1	5	1	0.497557	-0.299672	0.394	0.422901	0.734733	1	5	1	0.558342	-0.478397	0.264	0.366007	0.663836	1	5	2	0.210927	-1.08475	0.1964	0.120556	0.484737	1	5	2	0.326039	-0.752649	0.3226	0.259659	0.604701	1
VxPx cargo-targeting to cilium	18	2	0.533564	-0.560132	0.3488	0.414808	0.773526	1	18	3	0.413381	0.178464	0.647	0.544584	0.841209	1	18	3	0.524106	0.0934003	0.7312	0.683905	0.986956	1	18	3	0.630078	0.101951	0.7842	0.785502	1	1	18	4	0.623705	0.156806	0.9466	0.913603	1	1
WNT mediated activation of DVL	8	1	0.558635	0	1	1	1	1	8	1	0.667585	0	1	1	1	1	8	1	0.729562	0	1	1	1	1	8	1	0.783874	0	1	1	1	1	8	2	0.582452	0	1	1	1	1
WNT5A-dependent internalization of FZD4	15	3	0.173118	0	1	1	1	1	15	5	0.034569	0	1	1	1	1	15	7	0.00369264	0	1	1	1	1	15	8	0.00168659	0	1	1	1	1	15	8	0.0104457	0	1	1	1	1
ZBP1(DAI) mediated induction of type I IFNs	12	3	0.103619	0.31893	0.4766	0.175333	0.569917	1	12	4	0.0576123	0.298884	0.6512	0.200725	0.517769	1	12	4	0.0935091	0.340101	0.6158	0.234296	0.568558	1	12	4	0.1417	0.132204	0.846	0.484972	0.792156	1	12	6	0.0376491	0.576731	0.7498	0.217343	0.556114	1
activated TAK1 mediates p38 MAPK activation	16	2	0.46964	4.54785	0.0174	0.0610114	0.339093	1	16	2	0.628552	2.26742	0.0468	0.170127	0.501938	1	16	2	0.719086	3.29901	0.0316	0.183147	0.533578	1	16	3	0.545796	2.90339	0.0748	0.174237	0.543693	1	16	3	0.749805	3.54374	0.1374	0.383725	0.734304	1
cell division	13	5	0.00568003	0	1	1	1	1	13	6	0.00343039	-0.199126	0.5478	0.0338683	0.224893	1	13	6	0.00769615	-0.183939	0.6236	0.0680297	0.364797	1	13	6	0.0156429	-0.199358	0.5846	0.0850933	0.412647	1	13	6	0.0565947	-0.144495	0.6284	0.18716	0.521316	1
mRNA 3'-end processing	50	13	0.000746745	-0.561716	0.7966	0.0485417	0.300701	1	50	19	6.19933e-06	1.26866	0.6832	0.00294965	0.0382401	1	50	22	9.14498e-07	0.855391	0.83	0.00347499	0.0414757	1	50	23	2.67108e-06	-0.879891	0.8528	0.00663305	0.0773036	1	50	24	9.36439e-05	-5.47646	0.37	0.00201308	0.0276798	1
mRNA Editing																																	1	1	0.230468	0		0.230468	0.574183	1
mRNA Editing: C to U Conversion																																	1	1	0.230468	0		0.230468	0.574183	1
mRNA decay by 5' to 3' exoribonuclease	13	3	0.125396	-0.50587	0.3232	0.127882	0.523495	1	13	3	0.22858	-0.486251	0.401	0.241006	0.567083	1	13	3	0.310911	-0.808866	0.2528	0.206245	0.557924	1	13	3	0.401001	-0.833789	0.2542	0.259482	0.584465	1	13	3	0.605536	-0.68297	0.328	0.449993	0.796444	1
mTORC1-mediated signalling	23	3	0.389663	0.142012	0.2962	0.282076	0.655087	1	23	4	0.342142	-0.541984	0.174	0.170769	0.501938	1	23	7	0.0472737	-0.611477	0.2954	0.0590975	0.336144	1	23	7	0.090728	-0.496394	0.348	0.111009	0.475823	1	23	8	0.13876	-0.554708	0.3654	0.155974	0.476589	1
p38MAPK events	7	2	0.142652	2.27392	0.0168	0.0119722	0.118036	1	7	2	0.224266	1.13371	0.041	0.038724	0.237894	1	7	2	0.28554	1.6495	0.033	0.0445174	0.288973	1	7	2	0.351459	1.4517	0.06	0.0854886	0.412647	1	7	2	0.505217	1.77187	0.0938	0.17813	0.521127	1
p53-Dependent G1 DNA Damage Response	60	12	0.0116049	0.98344	0.8078	0.161074	0.556366	1	60	15	0.00767634	0.442126	0.9406	0.270591	0.588172	1	60	15	0.0300225	-1.57184	0.7884	0.222619	0.561067	1	60	16	0.0479488	-2.77648	0.7066	0.213863	0.55516	1	60	19	0.0789684	-8.74921	0.4058	0.121602	0.461773	1
p53-Dependent G1/S DNA damage checkpoint	60	12	0.0116049	0.902029	0.825	0.172521	0.566969	1	60	15	0.00767634	0.368526	0.9442	0.277946	0.600561	1	60	15	0.0300225	-1.6023	0.7888	0.22291	0.561067	1	60	16	0.0479488	-2.78044	0.7084	0.214943	0.55516	1	60	19	0.0789684	-8.7083	0.4096	0.123006	0.461773	1
p53-Independent DNA Damage Response	49	10	0.0177211	-0.015554	0.9958	0.646684	0.930914	1	49	13	0.00750932	-0.413951	0.9404	0.268333	0.587675	1	49	13	0.0264201	-2.37191	0.687	0.1528	0.518897	1	49	13	0.0725809	-3.74278	0.5802	0.187535	0.552477	1	49	15	0.138657	-11.8401	0.235	0.100439	0.423978	1
p53-Independent G1/S DNA damage checkpoint	49	10	0.0177211	-0.0814016	0.9826	0.50209	0.825271	1	49	13	0.00750932	-0.458948	0.9352	0.25853	0.580359	1	49	13	0.0264201	-2.33514	0.6906	0.154506	0.518897	1	49	13	0.0725809	-3.72755	0.5808	0.187827	0.552477	1	49	15	0.138657	-11.7395	0.2322	0.0993061	0.423978	1
p75NTR recruits signalling complexes	12	3	0.103619	-0.122256	0.7644	0.351116	0.721377	1	12	3	0.193144	-0.291454	0.435	0.233203	0.559587	1	12	3	0.266765	-0.33988	0.4272	0.284331	0.578037	1	12	3	0.349514	-0.422773	0.3424	0.287596	0.613484	1	12	4	0.291697	-0.371517	0.4856	0.339682	0.688303	1
p75NTR regulates axonogenesis	6	1	0.458474	0	1	1	1	1	6	2	0.174412	0	1	1	1	1	6	2	0.225288	0	1	1	1	1	6	2	0.28151	0	1	1	1	1	6	2	0.419191	0	1	1	1	1
p75NTR signals via NF-kB	15	4	0.0507079	-0.35642	0.6038	0.165487	0.556366	1	15	4	0.116638	-0.709229	0.4072	0.156526	0.490053	1	15	4	0.179601	-0.825799	0.393	0.200364	0.553243	1	15	4	0.257596	-0.761657	0.4336	0.281495	0.611398	1	15	5	0.250895	-0.93027	0.4774	0.303267	0.650462	1
rRNA processing	170	48	5.06793e-12	-13.9262	0.4092	3.28088e-07	7.40844e-06	0.000229662	170	57	2.17735e-12	-16.2544	0.4182	2.29326e-07	5.5497e-06	0.000166491	170	63	1.21767e-12	-32.4365	0.1372	5.09505e-09	1.50813e-07	3.77034e-06	170	67	7.93283e-12	-47.2215	0.067	2.84993e-09	1.12947e-07	2.146e-06	170	72	1.50111e-08	-87.3739	0.0062	6.48526e-09	2.37793e-07	4.99365e-06
rRNA processing in the nucleus and cytosol	170	48	5.06793e-12	-13.4737	0.3982	2.95722e-07	6.90018e-06	0.000207005	170	57	2.17735e-12	-16.7939	0.4096	2.11332e-07	5.34126e-06	0.000153427	170	63	1.21767e-12	-32.6951	0.1312	4.53783e-09	1.50813e-07	3.35799e-06	170	67	7.93283e-12	-47.2429	0.0754	3.69895e-09	1.32634e-07	2.78531e-06	170	72	1.50111e-08	-86.1648	0.0064	6.79458e-09	2.3781e-07	5.23183e-06
snRNP Assembly	45	10	0.00979809	-17.9764	0.5242	0.0539766	0.317509	1	45	12	0.00960419	-18.7457	0.6386	0.0800345	0.383551	1	45	13	0.0130686	-28.5431	0.521	0.0623324	0.344223	1	45	15	0.00723945	-44.2127	0.457	0.0355099	0.264742	1	45	17	0.018542	-102.097	0.2002	0.0192818	0.18106	1
